# Supplementary material for: Integrative proteome and metabolome unveil the central role of IAA alteration in axillary bud development following topping in tobacco
Source: Sci Rep. 2024 Jul 3;14:15309. doi: 10.1038/s41598-024-66136-4 (PMC11222511; doi:10.1038/s41598-024-66136-4)
Supplement: Supplementary file 2 — Supplementary Table 2. [file 41598_2024_66136_MOESM2_ESM.xlsx]

## Sheet: All DAMs
Index	Molecular weight (Da)	Formula	Ionization model	Compounds	Class I	Class II	CAS	CK_1	CK_2	CK_3	T1_1	T1_2	T1_3	T3_1	T3_2	T3_3	T5_1	T5_2	T5_3	kegg_map	CK_vs_T1_VIP	CK_vs_T1_P-value	CK_vs_T1_Fold_Change	CK_vs_T1_Type	CK_vs_T3_VIP	CK_vs_T3_P-value	CK_vs_T3_Fold_Change	CK_vs_T3_Type	CK_vs_T5_VIP	CK_vs_T5_P-value	CK_vs_T5_Fold_Change	CK_vs_T5_Type	T1_vs_T3_VIP	T1_vs_T3_P-value	T1_vs_T3_Fold_Change	T1_vs_T3_Type	T1_vs_T5_VIP	T1_vs_T5_P-value	T1_vs_T5_Fold_Change	T1_vs_T5_Type	T3_vs_T5_VIP	T3_vs_T5_P-value	T3_vs_T5_Fold_Change	T3_vs_T5_Type
pme0193	146.069	C5H10N2O3	[M+H]+	L-Glutamine	Amino acids and derivatives	Amino acids and derivatives	56-85-9	2.38407e+06	2.34237e+06	2.62586e+06	5.09116e+06	5.44167e+06	5.30249e+06	9	9	9	4.76377e+06	4.71295e+06	4.83412e+06	ko00220,ko00230,ko00240,ko00250,ko00630,ko00750,ko00910,ko00970,ko01100,ko01230,ko01240,ko02010	1.19522	3.5715e-05	2.15379	up	1.16424	0.00129772	3.67232e-06	down	--	--	--	--	1.259	0.000372428	1.70505e-06	down	--	--	--	--	1.31357	5.42313e-05	530031	up
pme0021	165.079	C9H11NO2	[M+H]+	L-Phenylalanine	Amino acids and derivatives	Amino acids and derivatives	63-91-2	1.6942e+07	1.78206e+07	1.87e+07	1.43487e+07	1.73059e+07	1.63169e+07	3.62355e+06	5.38907e+06	6.85998e+06	1.22044e+07	9.73021e+06	1.1003e+07	ko00360,ko00400,ko00460,ko00940,ko00960,ko00966,ko00970,ko00998,ko01100,ko01110,ko01210,ko01230,ko02010	--	--	--	--	1.11568	0.00115646	0.296892	down	--	--	--	--	1.19095	0.00113624	0.330876	down	--	--	--	--	1.16457	0.00998119	2.07512	up
ML10181668	129.079	C6H11NO2	[M+H]+	Cycloleucine	Amino acids and derivatives	Amino acids and derivatives	52-52-8	2.1724e+07	2.22638e+07	2.99269e+07	5.37705e+07	5.5347e+07	4.42476e+07	4.89435e+07	6.05896e+07	4.98973e+07	4.98553e+07	6.20638e+07	6.41855e+07	-	1.13789	0.00460745	2.07489	up	1.10962	0.00474464	2.15695	up	1.10253	0.00558489	2.38254	up	--	--	--	--	--	--	--	--	--	--	--	--
pme0026	146.106	C6H14N2O2	[M+H]+	L-Lysine	Amino acids and derivatives	Amino acids and derivatives	56-87-1	2.3968e+06	2.36046e+06	2.60253e+06	5.30047e+06	5.48775e+06	5.43631e+06	9	9	9	4.7303e+06	4.75865e+06	4.84418e+06	ko00300,ko00310,ko00780,ko00960,ko00970,ko01100,ko01110,ko01210,ko01230,ko02010	1.19794	1.27755e-05	2.20448	up	1.16424	0.000942483	3.66858e-06	down	--	--	--	--	1.25901	0.00010669	1.66415e-06	down	--	--	--	--	1.31356	5.13268e-05	530857	up
mws0282	204.09	C11H12N2O2	[M-H]-	L-Tryptophan	Amino acids and derivatives	Amino acids and derivatives	73-22-3	3.13846e+06	3.29135e+06	3.30441e+06	5.30413e+06	5.49626e+06	5.77212e+06	5.86326e+06	6.57663e+06	6.41636e+06	6.64566e+06	7.29422e+06	7.12399e+06	ko00260,ko00380,ko00400,ko00901,ko00966,ko00970,ko00998,ko01100,ko01110,ko01210,ko01230,ko01240	--	--	--	--	--	--	--	--	1.1463	0.00144765	2.1639	up	--	--	--	--	--	--	--	--	--	--	--	--
Hmlp001371	234.1	C12H14N2O3	[M+H]+	Cyclo(Tyr-Ala)	Amino acids and derivatives	Amino acids and derivatives	21754-26-7	20794.5	21245.8	17495.7	37956	43778.1	44416.7	53020.8	47672.2	42481.3	66981.1	70153.1	55138.9	-	1.1761	0.00199337	2.1189	up	1.14119	0.00577248	2.40483	up	1.13503	0.00737383	3.22953	up	--	--	--	--	--	--	--	--	--	--	--	--
Zmdp001857	310.116	C14H18N2O6	[M+H]+	γ-Glutamyltyrosine	Amino acids and derivatives	Amino acids and derivatives	7432-23-7	46965.1	49223.2	59135.2	32011.9	44896.5	61006.4	9	9	9	132251	94984.1	168006	-	--	--	--	--	1.16408	0.00517284	0.000173831	down	1.0705	0.0589272	2.54463	up	1.25757	0.0317228	0.000195773	down	1.10996	0.0409441	2.86583	up	1.31259	0.0246638	14638.5	up
mws0193	189.111	C7H15N3O3	[M+H]+	L-Homocitrulline	Amino acids and derivatives	Amino acids and derivatives	1190-49-4	306085	292189	406586	578399	552069	607606	656937	747702	576014	568432	754235	769321	-	--	--	--	--	--	--	--	--	1.07291	0.0146725	2.08187	up	--	--	--	--	--	--	--	--	--	--	--	--
MWSmce706	128.059	C5H8N2O2	[M+H]+	Cyclo(Ala-Gly)	Amino acids and derivatives	Amino acids and derivatives	4526-77-6	110199	104735	148732	292855	274480	285996	302903	343068	385591	229514	382681	370527	-	1.1641	0.00306222	2.34647	up	1.13053	0.00309931	2.83656	up	1.06671	0.0436959	2.70226	up	--	--	--	--	--	--	--	--	--	--	--	--
pme0075	189.064	C7H11NO5	[M-H]-	N-Acetyl-L-glutamic acid	Amino acids and derivatives	Amino acids and derivatives	1188-37-0	82878	105814	113853	233304	281578	335822	346826	339777	411603	156836	134409	159851	ko00220,ko01100,ko01110,ko01210,ko01230	1.15848	0.017947	2.81182	up	1.14654	0.00297133	3.62989	up	--	--	--	--	--	--	--	--	--	--	--	--	1.29241	0.00602131	0.410757	down
Zmgn002106	207.089	C11H13NO3	[M-H]-	N-Acetyl-L-phenylalanine	Amino acids and derivatives	Amino acids and derivatives	2018-61-3	136587	135537	186846	380887	374319	351704	434604	414414	418087	316793	322062	357310	ko00360,ko01100	1.1676	0.00144987	2.41172	up	1.14066	0.00156285	2.76076	up	1.10579	0.0014792	2.17044	up	--	--	--	--	--	--	--	--	--	--	--	--
MWSmce585	103.063	C4H9NO2	[M+H]+	Methyl 3-aminopropanoate	Amino acids and derivatives	Amino acids and derivatives	4138-35-6	2559975	2.95423e+06	3.41017e+06	1.77677e+06	1.92308e+06	1.98742e+06	2.61293e+06	2.71198e+06	3.19423e+06	3.91956e+06	3.75429e+06	4.04801e+06	-	--	--	--	--	--	--	--	--	--	--	--	--	--	--	--	--	1.21907	8.34737e-05	2.06107	up	--	--	--	--
Zmzn000113	147.053	C5H9NO4	[M-H]-	L-threo-3-Methylaspartate	Amino acids and derivatives	Amino acids and derivatives	6061-13-8	292700	223609	248155	301307	297474	317989	714287	759921	715904	732112	809009	801937	ko00630,ko00660,ko01100,ko01200	--	--	--	--	1.15121	8.40155e-05	2.8649	up	1.13769	9.98874e-05	3.06497	up	1.25646	0.000258219	2.38895	up	1.22302	0.00156981	2.55578	up	--	--	--	--
pme0181	169.085	C7H11N3O2	[M+H]+	3-Methyl-L-Histidine*	Amino acids and derivatives	Amino acids and derivatives	368-16-1	9	9	9	80877.8	215012	199619	9	9	9	101109	120949	408018	ko00340,ko01100	1.19939	0.0599788	18352.2	up	--	--	--	--	1.14598	0.168362	23336.1	up	1.25615	0.0599788	5.44894e-05	down	--	--	--	--	1.30735	0.168362	23336.1	up
MWS0933	169.085	C7H11N3O2	[M+H]+	1-Methylhistidine*	Amino acids and derivatives	Amino acids and derivatives	332-80-9	9	9	9	80877.8	215012	199619	9	9	9	101109	120949	408018	-	1.19939	0.0599788	18352.2	up	--	--	--	--	1.14598	0.168362	23336.1	up	1.25615	0.0599788	5.44894e-05	down	--	--	--	--	1.30735	0.168362	23336.1	up
pme2074	323.21	C18H29NO4	[M-H]-	Jasmonoyl-L-Isoleucine	Amino acids and derivatives	Amino acids and derivatives	120330-93-0	96650	108125	103682	20333.1	21523.8	22384.3	10724.3	12968.4	13202.6	56562.6	52588.7	66979.6	ko04075	1.20015	0.00126131	0.208267	down	1.16181	0.000805906	0.119613	down	--	--	--	--	--	--	--	--	1.21219	0.0117757	2.74171	up	1.30221	0.00692392	4.7738	up
mws0001	132.054	C4H8N2O3	[M+H]+	L-Asparagine	Amino acids and derivatives	Amino acids and derivatives	70-47-3	618608	708508	923635	2.2758e+06	2.27347e+06	2.07774e+06	2.11327e+06	2.08727e+06	1.86358e+06	1.65792e+06	1.63946e+06	1.78844e+06	ko00250,ko00460,ko00970,ko01100,ko01110,ko01230	1.17295	0.0003413	2.94436	up	1.13072	0.000496302	2.69427	up	1.10399	0.00264872	2.25961	up	--	--	--	--	--	--	--	--	--	--	--	--
Lmbp001216	177.082	C7H15NO2S	[M+H]+	L-Dihomomethionine	Amino acids and derivatives	Amino acids and derivatives	34022-36-1	25890.4	52158.1	52911	9216.94	19640.5	36330.9	9	9	9	19007.8	16119.5	28949.2	ko00966,ko01210	--	--	--	--	1.16253	0.0390256	0.000206171	down	--	--	--	--	1.25172	0.11066	0.000414184	down	--	--	--	--	1.31182	0.0315641	2373.2	up
MWSmce608	147.089	C6H13NO3	[M+H]+	4-Hydroxy-L-Isoleucine	Amino acids and derivatives	Amino acids and derivatives	781658-23-9	149226	185890	193436	395868	295670	347962	454165	462071	460003	524710	488653	456472	-	--	--	--	--	1.14806	0.00180775	2.60379	up	1.13262	0.000387767	2.78087	up	--	--	--	--	--	--	--	--	--	--	--	--
pme2890	268.055	C8H16N2O4S2	[M+H]+	L-Homocystine	Amino acids and derivatives	Amino acids and derivatives	626-72-2	35516.6	51302.8	53357.7	148753	147811	137692	123467	173186	192138	128438	131257	157913	ko00270	1.17085	0.00035695	3.09791	up	1.11467	0.023143	3.48696	up	1.11237	0.00248227	2.97914	up	--	--	--	--	--	--	--	--	--	--	--	--
pme0014	147.053	C5H9NO4	[M+H]+	L-Glutamic acid	Amino acids and derivatives	Amino acids and derivatives	56-86-0	2.37014e+07	2.41127e+07	2.49653e+07	3.4876e+07	3.66825e+07	3.78923e+07	6.32828e+07	6.56246e+07	5.02977e+07	6.5429e+07	6.61065e+07	6.93031e+07	ko00220,ko00250,ko00330,ko00332,ko00340,ko00430,ko00480,ko00524,ko00630,ko00650,ko00660,ko00860,ko00910,ko00970,ko01100,ko01110,ko01200,ko01210,ko01230,ko01240,ko02010	--	--	--	--	1.14431	0.0171017	2.4623	up	1.14912	0.000290025	2.75955	up	--	--	--	--	--	--	--	--	--	--	--	--
Zmjp000182	188.127	C7H16N4O2	[M+H]+	N-Monomethyl-L-arginine*	Amino acids and derivatives	Amino acids and derivatives	17035-90-4	882275	967584	990172	2.91062e+06	3.0275e+06	2.94509e+06	2.6132e+06	3.06101e+06	3.18903e+06	2.34976e+06	2.30763e+06	2.25276e+06	-	1.19925	1.94885e-06	3.12786	up	1.155	0.00602873	3.12082	up	1.14612	7.68429e-06	2.43313	up	--	--	--	--	--	--	--	--	--	--	--	--
Zmdp000292	188.127	C7H16N4O2	[M+H]+	Arginine methyl ester*	Amino acids and derivatives	Amino acids and derivatives	-	818253	1.02443e+06	1.10481e+06	3.15529e+06	3.18598e+06	2.93192e+06	2.57341e+06	2.77177e+06	3.11086e+06	2.34493e+06	2.38991e+06	2.20145e+06	-	1.18598	5.74248e-05	3.14612	up	1.14135	0.00173002	2.86889	up	1.12382	0.00045252	2.35328	up	--	--	--	--	--	--	--	--	--	--	--	--
pme0008	175.096	C6H13N3O3	[M+H]+	L-Citrulline	Amino acids and derivatives	Amino acids and derivatives	372-75-8	662562	695058	897486	2.6311e+06	2.56946e+06	2.67276e+06	3.08921e+06	3.05987e+06	2.96454e+06	2.62752e+06	2.77748e+06	2.7117e+06	ko00220,ko01100,ko01110,ko01230	1.1884	0.000373533	3.49133	up	1.15417	0.000108165	4.04133	up	1.13768	0.000106749	3.59925	up	--	--	--	--	--	--	--	--	--	--	--	--
mws5035	278.163	C15H22N2O3	[M+H]+	L-Leucyl-L-phenylalanine	Amino acids and derivatives	Amino acids and derivatives	56217-82-4	269073	257857	260948	119257	102266	115824	108499	121565	118913	192344	195294	160697	-	1.19385	5.95102e-05	0.428172	down	1.15978	1.24407e-05	0.442932	down	--	--	--	--	--	--	--	--	--	--	--	--	--	--	--	--
Lmbp000123	163.067	C6H13NO2S	[M+H]+	L-Homomethionine	Amino acids and derivatives	Amino acids and derivatives	25148-30-5	315607	337620	437647	1.51865e+06	1.52741e+06	1.62731e+06	989858	1.25377e+06	1.20869e+06	759192	593954	864705	ko00966,ko01110,ko01210	1.19032	2.10226e-05	4.28406	up	1.13838	0.00399222	3.16473	up	1.06064	0.0253432	2.0331	up	--	--	--	--	1.17644	0.00348618	0.474572	down	--	--	--	--
MWSmce609	133.037	C4H7NO4	[M+H]+	L-Aspartic acid	Amino acids and derivatives	Amino acids and derivatives	56-84-8	2.24391e+06	1.7359e+06	1.50246e+06	2.79919e+06	3.53488e+06	2.62912e+06	5.28351e+06	6.66896e+06	3.08863e+06	6.60709e+06	5.66208e+06	6.48861e+06	ko00220,ko00250,ko00260,ko00261,ko00270,ko00300,ko00340,ko00410,ko00460,ko00710,ko00760,ko00770,ko00970,ko01100,ko01110,ko01200,ko01210,ko01230,ko01240,ko02010	--	--	--	--	1.03063	0.0866132	2.74359	up	1.12724	0.000443574	3.42154	up	--	--	--	--	1.18047	0.0013344	2.09276	up	--	--	--	--
mws0256	117.079	C5H11NO2	[M+H]+	L-Valine	Amino acids and derivatives	Amino acids and derivatives	72-18-4	1.217e+07	1.21096e+07	1.45657e+07	6.86943e+07	6.76731e+07	6.72924e+07	7.73761e+07	7.91894e+07	8.3459e+07	6.77941e+07	7.30067e+07	7.03289e+07	ko00280,ko00290,ko00311,ko00460,ko00770,ko00966,ko00970,ko01100,ko01110,ko01210,ko01230,ko01240,ko02010	1.19863	1.00533e-05	5.24284	up	1.16149	0.000102317	6.17899	up	1.14692	4.87035e-05	5.43514	up	--	--	--	--	--	--	--	--	--	--	--	--
Lmhp002031	244.179	C12H24N2O3	[M+H]+	L-Leucyl-L-Leucine	Amino acids and derivatives	Amino acids and derivatives	3303-31-9	442221	426635	479894	188819	206211	206211	183960	219362	229922	429051	401571	357380	-	1.19436	0.00160052	0.445776	down	1.14185	0.000378055	0.469504	down	--	--	--	--	--	--	--	--	--	--	--	--	--	--	--	--
pme0122	188.116	C8H16N2O3	[M+H]+	N6-Acetyl-L-lysine	Amino acids and derivatives	Amino acids and derivatives	692-04-6	50551.4	47912.5	68961.9	408720	498669	497720	346985	396475	484606	314501	305978	350989	ko00310,ko01100	1.19288	0.003723	8.39243	up	1.15153	0.0110818	7.33498	up	1.13961	0.000521206	5.80238	up	--	--	--	--	--	--	--	--	--	--	--	--
Zmzp000145	188.153	C9H20N2O2	[M+H]+	Trimethyllysine	Amino acids and derivatives	Amino acids and derivatives	23284-33-5	1.16895e+06	1.20197e+06	1.47597e+06	2.51048e+06	2.91873e+06	2.94381e+06	5.29383e+06	1.92105e+06	1.37899e+06	1.52666e+06	1.35026e+06	1.40854e+06	ko00310,ko01100	1.1711	0.00151874	2.17657	up	--	--	--	--	--	--	--	--	--	--	--	--	--	--	--	--	--	--	--	--
NK10251888	202.143	C8H18N4O2	[M+H]+	NG,NG-Dimethyl-L-arginine*	Amino acids and derivatives	Amino acids and derivatives	30315-93-6	212809	189959	259629	403666	421416	400311	421383	488973	429167	341303	337247	414675	-	--	--	--	--	1.11921	0.00159927	2.02224	up	--	--	--	--	--	--	--	--	--	--	--	--	--	--	--	--
Lmhp001670	230.163	C11H22N2O3	[M+H]+	L-Valyl-L-Leucine	Amino acids and derivatives	Amino acids and derivatives	3989-97-7	353234	395613	391616	158818	183396	207806	228304	257620	226583	374973	356122	273599	-	1.17042	0.000554208	0.482278	down	--	--	--	--	--	--	--	--	--	--	--	--	--	--	--	--	--	--	--	--
mws0263	129.043	C5H7NO3	[M-H]-	5-Oxo-L-Proline*	Amino acids and derivatives	Amino acids and derivatives	98-79-3	5590.48	8933.24	11104.7	45587.6	39292.9	11325.5	74205.5	102571	59864.2	40764.4	57624.9	64678.3	ko00480,ko01100	--	--	--	--	1.13488	0.0287106	9.23352	up	1.11266	0.0190293	6.36277	up	--	--	--	--	--	--	--	--	--	--	--	--
MWS0813	129.043	C5H7NO3	[M-H]-	5-Oxoproline*	Amino acids and derivatives	Amino acids and derivatives	149-87-1	5590.48	8933.24	11104.7	45587.6	39292.9	11325.5	74205.5	102571	59864.2	40764.4	57624.9	64678.3	ko01100	--	--	--	--	1.13488	0.0287106	9.23352	up	1.11266	0.0190293	6.36277	up	--	--	--	--	--	--	--	--	--	--	--	--
pme0010	105.043	C3H7NO3	[M+H]+	L-Serine	Amino acids and derivatives	Amino acids and derivatives	56-45-1	138476	137050	166749	274311	265884	268047	335632	344921	367372	286696	343139	316650	ko00260,ko00261,ko00270,ko00460,ko00564,ko00600,ko00630,ko00920,ko00970,ko01100,ko01110,ko01200,ko01230,ko01240,ko02010	--	--	--	--	1.15001	0.000117041	2.3694	up	1.12432	0.00218929	2.14004	up	--	--	--	--	--	--	--	--	--	--	--	--
pmb0962	234.158	C10H22N2O4	[M+H]+	L-Lysine-Butanoic Acid	Amino acids and derivatives	Amino acids and derivatives	80407-71-2	10429	5282.52	8153.96	9	9	9	48459.6	53029.6	63876.2	47763.2	50723.8	55057.3	-	1.19975	0.0333649	0.00113134	down	1.13795	0.00526033	6.92907	up	1.12498	0.0001565	6.43375	up	1.25882	0.00681073	6124.65	up	1.22648	0.00170877	5686.83	up	--	--	--	--
pme3382	161.069	C6H11NO4	[M-H]-	N-Acetyl-L-threonine	Amino acids and derivatives	Amino acids and derivatives	17093-74-2	25713.2	43827	36102.7	56811.4	76546.4	79668.4	73835	79086.7	41282.6	83361.7	89584.6	94603.5	-	1.06183	0.01861	2.01647	up	--	--	--	--	1.09019	0.00205748	2.53258	up	--	--	--	--	--	--	--	--	--	--	--	--
MWS4296	222.1	C11H14N2O3	[M+H]+	Glycylphenylalanine*	Amino acids and derivatives	Amino acids and derivatives	3321-03-7	300436	221640	255396	144473	110866	133021	100302	126679	132507	161433	181174	151878	-	1.13735	0.0173802	0.499517	down	1.10924	0.0144374	0.462381	down	--	--	--	--	--	--	--	--	--	--	--	--	--	--	--	--
Lmrj002244	194.106	C10H14N2O2	[M+H]+	Cyclo(Pro-Pro)	Amino acids and derivatives	Amino acids and derivatives	6708-06-1	93833.1	112339	98101	268651	274154	254057	95155.8	60434.5	210268	111745	104439	89763.7	-	1.19289	3.80924e-05	2.6189	up	--	--	--	--	--	--	--	--	--	--	--	--	1.21453	5.1676e-05	0.38394	down	--	--	--	--
mws1050	147.053	C5H9NO4	[M+H]+	O-Acetylserine	Amino acids and derivatives	Amino acids and derivatives	5147-00-2	256641	140619	269217	405967	442780	390063	495099	499501	585585	567629	614480	549563	ko00270,ko00908,ko00920,ko01100,ko01110,ko01200,ko01230,ko04122	--	--	--	--	1.05141	0.00513658	2.37095	up	1.05816	0.00516682	2.59825	up	--	--	--	--	--	--	--	--	--	--	--	--
mws0250	181.074	C9H11NO3	[M+H]+	L-Tyrosine	Amino acids and derivatives	Amino acids and derivatives	60-18-4	3.45425e+06	2.81384e+06	2.50971e+06	1.33826e+06	1.44035e+06	1.19711e+06	1.29394e+06	1.3229e+06	1.08078e+06	1.70643e+06	1.51135e+06	1.84242e+06	ko00130,ko00261,ko00350,ko00360,ko00400,ko00460,ko00730,ko00940,ko00950,ko00965,ko00966,ko00970,ko00998,ko01100,ko01110,ko01210,ko01230,ko01240	1.15902	0.023306	0.452928	down	1.12567	0.0199232	0.421245	down	--	--	--	--	--	--	--	--	--	--	--	--	--	--	--	--
mws4134	612.152	C20H32N6O12S2	[M-H]-	Oxiglutatione	Amino acids and derivatives	Amino acids and derivatives	27025-41-8	504463	607273	487272	278399	408445	416635	1.26903e+06	1.47028e+06	1.38216e+06	2.16801e+06	1.97768e+06	2.2672e+06	ko00480,ko01100,ko01240	--	--	--	--	1.14687	0.000629926	2.57752	up	1.14303	0.000691922	4.01054	up	1.23364	0.00024321	3.73498	up	1.21182	0.000327009	5.81151	up	--	--	--	--
mws0715	264.111	C13H16N2O4	[M-H]-	Phenylacetyl-L-glutamine	Amino acids and derivatives	Amino acids and derivatives	28047-15-6	35968.1	32022.2	42003.5	61503.5	50559.4	53219.6	25210.6	17495.1	32909.4	39345.7	31075.8	42504	ko00360	--	--	--	--	--	--	--	--	--	--	--	--	1.13748	0.00717369	0.457489	down	--	--	--	--	--	--	--	--
pme1286	384.122	C14H20N6O5S	[M+H]+	S-(5'-Adenosy)-L-homocysteine	Amino acids and derivatives	Amino acids and derivatives	979-92-0	127618	73109.2	116411	9	9	9	27715.2	35967.4	32679.5	46406.3	50264.5	45881.9	ko00270,ko01100,ko01230,ko01240	1.20105	0.0238404	8.51364e-05	down	1.1074	0.0448626	0.303849	down	1.04805	0.0717884	0.449497	down	1.25879	0.00553294	3568.97	up	1.22653	0.000844864	5279.73	up	--	--	--	--
Zmdp001663	278.094	C10H18N2O5S	[M+H]+	γ-glutamylmethionine	Amino acids and derivatives	Amino acids and derivatives	17663-87-5	31243.6	29754.4	27958.9	9	9	9	28390.9	27996.5	31066.6	30122.2	34769	31318.8	-	1.20186	0.00102459	0.000303518	down	--	--	--	--	--	--	--	--	1.25898	0.00109328	3239.04	up	1.2265	0.0018825	3563.34	up	--	--	--	--
pme2559	175.048	C6H9NO5	[M-H]-	N-Acetyl-L-Aspartic Acid	Amino acids and derivatives	Amino acids and derivatives	997-55-7	67986.1	65930.4	117357	108762	127561	125670	71579.7	62973.6	69498.8	61796.8	28697.2	31670.1	ko00250,ko01100	--	--	--	--	--	--	--	--	--	--	--	--	--	--	--	--	1.12815	0.00606424	0.337476	down	--	--	--	--
mws4176	236.116	C12H16N2O3	[M+H]+	L-Alanyl-L-Phenylalanine	Amino acids and derivatives	Amino acids and derivatives	3061-90-3	53429.5	84204.8	77929.1	35011	35888.3	37697.7	25948.1	40395.1	33455.5	83112.7	50284.2	51338.8	-	--	--	--	--	1.04496	0.0380252	0.462967	down	--	--	--	--	--	--	--	--	--	--	--	--	--	--	--	--
pme3827	197.069	C9H11NO4	[M+H]+	3,4-Dihydroxy-L-phenylalanine (L-Dopa)	Amino acids and derivatives	Amino acids and derivatives	59-92-7	9	9	9	38271.2	53430	33874.6	36236.9	31260.3	42975.2	9	42044.1	13081	ko00350,ko00950,ko00965,ko01100,ko01110	1.20122	0.0194503	4650.96	up	1.16399	0.00839469	4091.57	up	--	--	--	--	--	--	--	--	--	--	--	--	--	--	--	--
mws2212	180.042	C9H8O4	[M-H]-	Caffeic acid	Phenolic acids	Phenolic acids	331-39-5	855477	791983	964149	879652	533996	629792	2.30777e+06	1.35058e+06	993592	289336	683104	333181	ko00940,ko01100,ko01110	--	--	--	--	--	--	--	--	--	--	--	--	1.01456	0.149736	2.27653	up	--	--	--	--	1.14277	0.0933342	0.280661	down
mws0011	372.142	C17H24O9	[M-H]-	Syringin	Phenolic acids	Phenolic acids	118-34-3	126987	147492	157123	128717	170232	143757	520012	526679	591419	416992	432489	407864	ko00940	--	--	--	--	1.15681	0.00107331	3.79542	up	1.14165	2.51376e-05	2.9132	up	1.24728	0.000537247	3.70022	up	1.21077	0.000184357	2.84013	up	--	--	--	--
mws0178	354.095	C16H18O9	[M-H]-	Chlorogenic acid (3-O-Caffeoylquinic acid)	Phenolic acids	Phenolic acids	327-97-9	8.33229e+06	8.93159e+06	9.62246e+06	4.99592e+06	3.42539e+06	3.84476e+06	8.2283e+06	8.42314e+06	7.78508e+06	4.61948e+06	7.50832e+06	4.60685e+06	ko00940,ko00941,ko00945,ko01110	1.15134	0.00153741	0.456219	down	--	--	--	--	--	--	--	--	--	--	--	--	--	--	--	--	--	--	--	--
mws2108	354.095	C16H18O9	[M-H]-	Cryptochlorogenic acid (4-O-Caffeoylquinic acid)	Phenolic acids	Phenolic acids	905-99-7	9.58767e+06	9.71161e+06	9.76901e+06	5.38084e+06	3.96508e+06	4.51217e+06	9.08614e+06	9.00635e+06	8.40748e+06	5.33652e+06	8.16147e+06	5.06559e+06	-	1.16936	0.00587477	0.476743	down	--	--	--	--	--	--	--	--	--	--	--	--	--	--	--	--	--	--	--	--
mws0749	138.032	C7H6O3	[M-H]-	4-Hydroxybenzoic acid	Phenolic acids	Phenolic acids	99-96-7	352679	330763	344043	758462	741632	721232	837728	924916	876454	555979	765209	616761	ko00130,ko00790,ko01100,ko01110,ko01240	1.19968	3.6371e-05	2.16191	up	1.16115	0.0012887	2.5685	up	--	--	--	--	--	--	--	--	--	--	--	--	--	--	--	--
Ymjm000149	354.095	C16H18O9	[M-H]-	3-O-Caffeoylquinic acid*	Phenolic acids	Phenolic acids	-	1.10613e+07	1.17669e+07	1.17253e+07	6.99167e+06	4.11418e+06	4.75432e+06	1.45899e+07	1.15828e+07	1.12089e+07	1.87254e+07	3.16325e+07	1.61691e+07	-	1.11702	0.0143373	0.459004	down	--	--	--	--	--	--	--	--	1.16474	0.00728162	2.35695	up	1.15407	0.0673646	4.19459	up	--	--	--	--
MWSslk155	198.053	C9H10O5	[M-H]-	4-Hydroxy-3-Methoxymandelic Acid	Phenolic acids	Phenolic acids	55-10-7	54946	56670.2	41857.6	84179.4	72574.5	176802	30448.2	10515.2	17339.1	9	9	9	ko00350,ko01100	--	--	--	--	--	--	--	--	1.14999	0.0082567	0.000175926	down	1.13803	0.104318	0.174791	down	1.22405	0.0778554	8.0946e-05	down	1.30902	0.0799362	0.000463102	down
Zmhn002227	386.121	C17H22O10	[M-H]-	4-O-Glucosyl-sinapate	Phenolic acids	Phenolic acids	-	1.04681e+06	1.17349e+06	1.10491e+06	1.62551e+06	1.69634e+06	1.8204e+06	402015	468648	533631	1.25846e+06	868726	1.20458e+06	-	--	--	--	--	1.14186	0.000266658	0.422318	down	--	--	--	--	1.24725	0.000140085	0.27309	down	--	--	--	--	1.24573	0.0256749	2.37256	up
mws1078	137.048	C7H7NO2	[M+H]+	Anthranilic Acid	Phenolic acids	Phenolic acids	118-92-3	73370.5	64573.8	92428.4	182832	183619	151255	343470	317455	426860	430933	406534	376117	ko00380,ko00400,ko00998,ko01058,ko01100,ko01110,ko01230	1.15069	0.00260378	2.24725	up	1.14697	0.00965929	4.72185	up	1.13983	0.000351148	5.26792	up	1.20673	0.0206213	2.10116	up	1.20713	0.000551005	2.34416	up	--	--	--	--
Hmhn003518	356.111	C16H20O9	[M-H]-	4-O-β-D-glucosylferulic acid*	Phenolic acids	Phenolic acids	-	194479	185058	222595	184413	119607	133094	557583	607004	604920	565440	820056	524304	-	--	--	--	--	1.15691	8.78887e-05	2.93873	up	1.11253	0.0404336	3.17173	up	1.23675	8.38454e-05	4.04817	up	1.1888	0.0291891	4.36912	up	--	--	--	--
Lmgn001670	138.032	C7H6O3	[M-H]-	Salicylic acid	Phenolic acids	Phenolic acids	69-72-7	3.21082e+06	3.20279e+06	3.31164e+06	8.47777e+06	8.17176e+06	7.50987e+06	8.85679e+06	8.75935e+06	9.3593e+06	5.02263e+06	6.89311e+06	5.34811e+06	ko00360,ko01100,ko01110,ko04075	1.19774	0.0031251	2.48419	up	1.16309	0.00073252	2.77375	up	--	--	--	--	--	--	--	--	--	--	--	--	--	--	--	--
pmn001420	342.095	C15H18O9	[M-H]-	1-O-Caffeoyl-β-D-glucose*	Phenolic acids	Phenolic acids	14364-08-0	1.27808e+06	1.22976e+06	1.32852e+06	2.49497e+06	3.15115e+06	3.13479e+06	1.45943e+06	1.80768e+06	1.98487e+06	2.56255e+06	1.89308e+06	2.233e+06	-	1.17971	0.0154682	2.28887	up	--	--	--	--	--	--	--	--	--	--	--	--	--	--	--	--	--	--	--	--
HJAP048	212.069	C10H12O5	[M+H]+	2,4,5-Trimethoxybenzoic acid	Phenolic acids	Phenolic acids	-	8568.43	18520.2	10913.7	22502.7	30044.7	38864.8	167762	111926	118482	124753	131712	192202	-	1.02526	0.0423685	2.40544	up	1.13722	0.0185182	10.4775	up	1.12555	0.0218637	11.8063	up	1.21555	0.0223056	4.35577	up	1.1871	0.0262555	4.90817	up	--	--	--	--
Lmbn001981	138.032	C7H6O3	[M-H]-	2,5-Dihydroxybenzaldehyde	Phenolic acids	Phenolic acids	1194-98-5	312364	410565	373637	936718	795420	841214	1.13003e+06	1.15611e+06	1.03865e+06	705035	775923	617806	ko00350,ko01100	1.17413	0.00110118	2.34674	up	1.15017	0.000113706	3.032	up	--	--	--	--	--	--	--	--	--	--	--	--	--	--	--	--
Ymjm000151	354.095	C16H18O9	[M-H]-	5-O-Caffeoylquinic acid*	Phenolic acids	Phenolic acids	-	1.10486e+07	1.08684e+07	1.18465e+07	6.65982e+06	3.95349e+06	4.72161e+06	1.49425e+07	1.14636e+07	1.0773e+07	1.78934e+07	2.98068e+07	1.57902e+07	-	1.12238	0.00950597	0.454185	down	--	--	--	--	--	--	--	--	1.16522	0.0133873	2.42447	up	1.15859	0.0621864	4.14025	up	--	--	--	--
pme0281	166.027	C8H6O4	[M-H]-	Terephthalic acid	Phenolic acids	Phenolic acids	100-21-0	789729	868939	964921	973892	1.02101e+06	1.02371e+06	1.22075e+06	1.28364e+06	1.33977e+06	2.32782e+06	2.08331e+06	2.08587e+06	ko01100	--	--	--	--	--	--	--	--	1.13709	0.000484781	2.47638	up	--	--	--	--	1.21949	0.00368885	2.15231	up	--	--	--	--
Lmjp003731	530.142	C26H26O12	[M+H]+	3,4-O-Dicaffeoylquinic Acid Methyl Ester*	Phenolic acids	Phenolic acids	-	77542.4	91204.4	139090	26765.4	24051	19232.3	17488.5	24918.7	20553.1	16054	38718.7	28725.5	-	1.15968	0.0494276	0.227551	down	1.12739	0.046818	0.204525	down	1.04241	0.0446139	0.271242	down	--	--	--	--	--	--	--	--	--	--	--	--
pmb2654	461.153	C19H27NO12	[M-H]-	Anthranilate-1-O-Sophoroside	Phenolic acids	Phenolic acids	-	60734.2	43958	99088	42574.9	56585	51408	152254	160070	199176	153045	168698	156754	-	--	--	--	--	1.03605	0.00963775	2.51006	up	1.01851	0.0231596	2.34811	up	1.23692	0.00985935	3.39715	up	1.21223	7.23288e-05	3.17795	up	--	--	--	--
MWSmce675	272.09	C12H16O7	[M-H]-	Arbutin	Phenolic acids	Phenolic acids	497-76-7	37437.8	39117.4	45646	81813	88168.9	78778.5	86704.1	85760.4	104602	76184.5	62087.7	66733.6	ko00010	1.17994	0.000368134	2.03566	up	1.1382	0.00673768	2.2673	up	--	--	--	--	--	--	--	--	--	--	--	--	--	--	--	--
Zmhn001793	342.095	C15H18O9	[M-H]-	6-O-Caffeoyl-D-glucose*	Phenolic acids	Phenolic acids	-	945200	1.03522e+06	991866	1.74449e+06	2.13531e+06	2.23484e+06	1.18206e+06	1.37832e+06	1.48596e+06	2.11452e+06	1.49982e+06	1.84841e+06	-	1.17257	0.017443	2.05722	up	--	--	--	--	--	--	--	--	--	--	--	--	--	--	--	--	--	--	--	--
Hmqp002567	283.121	C17H17NO3	[M+H]+	4-Hydroxycinnamic acid p-hydroxyphenethylamine*	Phenolic acids	Phenolic acids	-	3.01836e+06	3.14886e+06	3.26818e+06	177590	172798	145870	25537.1	25577.4	16065.1	251821	179735	221044	-	1.2008	0.000474854	0.0525953	down	1.16184	0.000521621	0.00711995	down	1.14713	0.000245415	0.0691651	down	1.24275	0.00238839	0.135372	down	--	--	--	--	1.29773	0.00996436	9.71427	up
Li512115	516.127	C25H24O12	[M-H]-	Isochlorogenic acid B*	Phenolic acids	Phenolic acids	14534-61-3	2.33005e+07	2.31961e+07	3.05482e+07	4.6932e+06	1.83545e+06	1.84311e+06	9.68059e+06	6.95515e+06	6.47114e+06	1.84149e+06	6.1416e+06	1.96922e+06	-	1.15713	0.00536132	0.108661	down	1.12716	0.00936082	0.299915	down	1.08101	0.00323821	0.129176	down	1.07345	0.0236676	2.76009	up	--	--	--	--	1.01117	0.0712139	0.430708	down
Lmbp000728	120.058	C8H8O	[M+H]+	(S)-2-Phenyloxirane	Phenolic acids	Phenolic acids	20780-54-5	562196	537600	497507	1.66236e+06	1.59842e+06	1.5367e+06	1.61479e+06	1.65047e+06	1.73531e+06	1.28746e+06	1.37055e+06	1.29925e+06	ko01100	1.19841	0.000121492	3.00349	up	1.16098	9.1623e-05	3.13064	up	1.14583	3.47711e-05	2.47746	up	--	--	--	--	--	--	--	--	--	--	--	--
Lmmn000774	344.111	C15H20O9	[M-H]-	Dihydrocaffeoylglucose	Phenolic acids	Phenolic acids	-	463997	467773	512555	346507	331846	346557	152422	139986	148176	85766.6	75961.4	85180	-	--	--	--	--	1.16127	0.00136504	0.305045	down	1.14846	0.00104069	0.170951	down	1.25599	1.18891e-05	0.429876	down	1.22449	7.38306e-06	0.240907	down	--	--	--	--
mws1200	178.063	C10H10O3	[M-H]-	4-Hydroxycinnamic Acid Methyl Ester	Phenolic acids	Phenolic acids	19367-38-5	17426.4	16249.2	19136.3	50385.8	56758.5	53531.5	129425	126856	127632	62491	62914	76363.6	-	1.19527	0.000582743	3.04241	up	1.16316	7.55019e-08	7.26944	up	1.1421	0.00681452	3.82051	up	1.25513	0.000105957	2.38937	up	--	--	--	--	--	--	--	--
ML10179289	122.073	C8H10O	[M-H2O+H]+	2-Phenylethanol	Phenolic acids	Phenolic acids	60-12-8	502475	508129	540664	715557	1.00526e+06	960756	674816	1.11841e+06	1.60569e+06	2.91415e+06	2.15985e+06	2.67606e+06	ko00360	--	--	--	--	--	--	--	--	1.14272	0.0112362	4.99595	up	--	--	--	--	1.1857	0.00887921	2.89012	up	1.12082	0.0152364	2.28015	up
Zmhn002032	610.19	C28H34O15	[M-H]-	4-O-(6'-O-Glucosylcaffeoylglucosyl)-4-hydroxybenzyl alcohol	Phenolic acids	Phenolic acids	-	31576.3	23570.6	28932.4	202126	167119	209338	100662	89821.4	89811	52886.9	38687.1	29823.2	-	1.19424	0.00502247	6.8814	up	1.15112	0.000285799	3.33369	up	--	--	--	--	1.22903	0.0120121	0.48445	down	1.19579	0.00192514	0.209818	down	1.21737	0.00568928	0.433106	down
Lman003972	434.121	C21H22O10	[M-H]-	6-O-Caffeoylarbutin	Phenolic acids	Phenolic acids	136172-60-6	16682.5	11300.2	11071.1	43284.1	33852.4	49104.4	58594.8	69360	68159.7	32859.9	51968.4	56071.3	-	1.15436	0.0126846	3.23249	up	1.14647	0.000775187	5.02166	up	1.09143	0.0348298	3.60784	up	--	--	--	--	--	--	--	--	--	--	--	--
MWS2001	228.002	C7H4N2O7	[M-H]-	2-Hydroxy-3,5-dinitrobenzoic acid	Phenolic acids	Phenolic acids	609-99-4	8947.86	2324.32	2252.25	22912.5	24722.9	23836.2	23899.2	13248.8	16590.1	9	9	9	-	1.08328	0.0098625	5.28462	up	--	--	--	--	1.1371	0.17992	0.00199639	down	--	--	--	--	1.22653	0.000481301	0.000377773	down	1.31206	0.0294955	0.000502438	down
mws0906	342.132	C16H22O8	[M-H]-	Coniferin	Phenolic acids	Phenolic acids	531-29-3	226307	246212	241115	772986	782997	765755	2.70387e+06	2.67707e+06	3.27638e+06	2.15078e+06	1.99996e+06	2.03571e+06	ko00940	1.20064	3.89323e-07	3.2534	up	1.16227	0.00537017	12.1313	up	1.1497	0.000513543	8.66893	up	1.25277	0.0084243	3.72881	up	1.22495	0.00110731	2.66457	up	--	--	--	--
Cmyp005063	424.173	C21H28O9	[M+H]+	Grandidentatin	Phenolic acids	Phenolic acids	15732-48-6	21821.7	20346.4	26348.9	81850.9	88533.4	54806	119307	93408.5	94496.9	72701.8	87250.4	81484.4	-	1.15546	0.0335385	3.28663	up	1.15259	0.00874363	4.48375	up	1.13776	0.00178821	3.52375	up	--	--	--	--	--	--	--	--	--	--	--	--
pmb3068	338.1	C16H18O8	[M-H]-	1-O-p-Coumaroylquinic acid	Phenolic acids	Phenolic acids	-	89008.9	78514.9	96813.3	265333	305194	304058	174539	195802	234107	353587	303699	336202	-	1.1923	0.00139963	3.3086	up	1.1282	0.0162186	2.28666	up	1.1428	0.00142694	3.75841	up	--	--	--	--	--	--	--	--	--	--	--	--
pme3443	208.074	C11H12O4	[M-H]-	Sinapinaldehyde	Phenolic acids	Phenolic acids	4206-58-0	28829.4	33349.6	40323.7	13446.1	14971.9	17608.1	14476	3633.82	7927.11	23017.1	18597.6	16407	ko00940,ko01100,ko01110	1.1471	0.0201677	0.449024	down	1.02043	0.00521965	0.254012	down	--	--	--	--	--	--	--	--	--	--	--	--	--	--	--	--
Lmyn000160	238.069	C8H14O8	[M-H]-	Mucic acid Dimethyl Ester	Phenolic acids	Phenolic acids	-	891098	690477	809912	1.40122e+06	1.12085e+06	1.23227e+06	1.59606e+06	1.7927e+06	1.86961e+06	1.53392e+06	1.49846e+06	1.48307e+06	-	--	--	--	--	1.13659	0.00107512	2.19879	up	--	--	--	--	--	--	--	--	--	--	--	--	--	--	--	--
Lmhn003240	238.048	C11H10O6	[M-H]-	Benzoylmalic acid	Phenolic acids	Phenolic acids	22138-51-8	9624.84	14508.8	13979.5	48877.6	40812.8	41975.6	37176.5	36961.8	44053.1	40763.7	36319.7	48534.4	-	1.17168	0.0011414	3.45461	up	1.12894	0.00129068	3.10107	up	1.1135	0.00678524	3.29592	up	--	--	--	--	--	--	--	--	--	--	--	--
Hmln002806	336.084	C16H16O8	[M-H]-	5-O-Caffeoylshikimic acid	Phenolic acids	Phenolic acids	180981-12-8	3.92414e+06	3.86871e+06	3.69193e+06	1.69301e+07	1.02852e+07	1.25295e+07	2.29825e+07	1.79979e+07	1.69114e+07	6.31475e+06	1.24597e+07	7.34789e+06	ko00940,ko00941,ko00945,ko01100,ko01110	1.16913	0.0401869	3.46065	up	1.15661	0.0141887	5.04075	up	1.01577	0.123817	2.27452	up	--	--	--	--	--	--	--	--	1.15361	0.016497	0.451226	down
pme0282	166.027	C8H6O4	[M-H]-	Phthalic acid	Phenolic acids	Phenolic acids	88-99-3	95242.6	74342.5	64334.6	124853	66600.9	105764	114919	147739	154262	260550	238008	269415	ko01100,ko02010	--	--	--	--	--	--	--	--	1.12818	0.000167955	3.28306	up	--	--	--	--	1.14434	0.00360022	2.58387	up	--	--	--	--
mws2368	138.068	C8H10O2	[M-H]-	Tyrosol; 4-Hydroxyphenylethanol	Phenolic acids	Phenolic acids	501-94-0	512269	516462	505624	1.26989e+06	1.19498e+06	1.08885e+06	1.39732e+06	1.40102e+06	1.37382e+06	728173	1.06124e+06	811021	ko00350,ko01100	1.19489	0.0058903	2.3161	up	1.16407	1.34814e-05	2.71916	up	--	--	--	--	--	--	--	--	--	--	--	--	--	--	--	--
HJN003	386.121	C17H22O10	[M-H]-	1-O-Sinapoyl-β-D-glucose	Phenolic acids	Phenolic acids	-	2.72951e+06	2.63528e+06	2.75023e+06	903441	920425	891569	289587	381964	359447	1.09906e+06	857501	931554	ko00940	1.20141	0.000198759	0.334619	down	1.16065	1.45388e-06	0.127048	down	1.13894	0.000247206	0.355897	down	1.24059	0.00118262	0.379681	down	--	--	--	--	1.28446	0.00663196	2.80128	up
Ymjm000150	354.095	C16H18O9	[M-H]-	4-O-Caffeoylquinic acid*	Phenolic acids	Phenolic acids	-	1.14668e+07	1.14762e+07	1.27173e+07	6.79285e+06	4.31889e+06	4.79295e+06	1.52571e+07	1.23725e+07	1.13484e+07	1.80597e+07	3.20394e+07	1.67556e+07	-	1.1371	0.00417727	0.446005	down	--	--	--	--	--	--	--	--	1.18419	0.00818669	2.45073	up	1.15953	0.0706181	4.20346	up	--	--	--	--
mws0444	153.043	C7H7NO3	[M-H]-	3-Aminosalicylic acid	Phenolic acids	Phenolic acids	570-23-0	396299	425088	445695	1.54886e+06	1.66249e+06	1.86808e+06	1.89634e+06	1.88013e+06	1.97872e+06	1.54978e+06	1.59399e+06	1.63608e+06	-	1.19677	0.00457121	4.00876	up	1.16284	4.00577e-05	4.54208	up	1.14845	1.90864e-05	3.77233	up	--	--	--	--	--	--	--	--	--	--	--	--
Zmln000899	344.111	C15H20O9	[M-H]-	Syringaldehyde-4-O-glucoside	Phenolic acids	Phenolic acids	-	490674	449506	508347	305089	373117	295785	145930	223842	185121	65444.8	84380.6	77092.1	-	--	--	--	--	1.12602	0.000640297	0.383074	down	1.14569	0.000778246	0.156654	down	--	--	--	--	1.2145	0.00711146	0.232977	down	1.25081	0.033619	0.408939	down
mws0179	368.111	C17H20O9	[M-H]-	Chlorogenic acid methyl ester	Phenolic acids	Phenolic acids	29708-87-0	1.08098e+06	1.3005e+06	1.42866e+06	488704	366064	392769	541085	489346	575239	539145	676858	585173	-	1.17546	0.00760576	0.327425	down	1.137	0.0143817	0.421421	down	1.1072	0.0128017	0.472732	down	--	--	--	--	--	--	--	--	--	--	--	--
mws0183	154.027	C7H6O4	[M-H]-	3,4-Dihydroxybenzoic acid (Protocatechuic acid)*	Phenolic acids	Phenolic acids	99-50-3	367209	363404	411859	222442	9	193546	228846	253088	276959	168126	159500	219820	ko01100,ko01110	--	--	--	--	--	--	--	--	1.10505	0.00145056	0.479176	down	--	--	--	--	--	--	--	--	--	--	--	--
pmn001710	522.137	C24H26O13	[M-H]-	Rosmarinic acid-3'-O-glucoside	Phenolic acids	Phenolic acids	910028-78-3	116597	88112.2	102013	54217.9	43669	36534.4	16130.7	29345.8	30770.2	39995.1	47703.1	56256.1	-	1.13908	0.00696714	0.43825	down	1.11197	0.00319181	0.248585	down	1.08988	0.00899345	0.469331	down	--	--	--	--	--	--	--	--	--	--	--	--
Jmwp003339	284.126	C14H20O6	[M+H]+	2-Phenylethy-1-O-β-D-glucoside	Phenolic acids	Phenolic acids	18997-54-1	85123.8	87291.6	112237	588198	310288	397794	2.31754e+06	1.29358e+06	777829	203236	345840	239994	-	1.15849	0.0529317	4.55391	up	1.1312	0.0941304	15.4186	up	1.08236	0.0538394	2.77205	up	1.06263	0.146375	3.3858	up	--	--	--	--	1.20633	0.116357	0.179786	down
pmn001382	516.127	C25H24O12	[M-H]-	Isochlorogenic acid A*	Phenolic acids	Phenolic acids	2450-53-5	2.0625e+07	2.59296e+07	2.68347e+07	5.19537e+06	1.56132e+06	1.89505e+06	1.05632e+07	7.94842e+06	5.02852e+06	1.53578e+06	5.76729e+06	1.74746e+06	-	1.13967	0.00168462	0.117888	down	1.08224	0.0030614	0.320758	down	1.07652	0.00132612	0.123322	down	--	--	--	--	--	--	--	--	--	--	--	--
MWSmce346	516.127	C25H24O12	[M+H]+	1,3-O-Dicaffeoylquinic Acid (Cynarin)	Phenolic acids	Phenolic acids	30964-13-7	2.45225e+07	1.99377e+07	2.34843e+07	4.59867e+06	1.50592e+06	1.95433e+06	1.01662e+07	6.95001e+06	4.68358e+06	1.52214e+06	4.66438e+06	1.85851e+06	-	1.14933	0.000549566	0.11861	down	1.08181	0.00202227	0.320847	down	1.09849	0.00052113	0.118406	down	1.00076	0.0830618	2.70505	up	--	--	--	--	1.04238	0.0831146	0.369042	down
pmn001690	328.152	C16H24O7	[M-H]-	3-Hydroxy-4-isopropylbenzylalcohol-3-O-glucoside	Phenolic acids	Phenolic acids	-	21326.5	27524.3	35711.1	24654.2	25314.8	34671.3	40529.7	44596	40836.5	93447.7	75957.3	78343.6	-	--	--	--	--	--	--	--	--	1.10216	0.00183424	2.92979	up	--	--	--	--	1.19462	0.00247975	2.92708	up	--	--	--	--
Zmhn001926	300.084	C13H16O8	[M-H]-	1-O-Salicyloyl-β-D-glucose	Phenolic acids	Phenolic acids	60517-74-0	2.69243e+06	2.9804e+06	3.03952e+06	1.64641e+07	1.51916e+07	1.6503e+07	9.70394e+06	1.0607e+07	1.08107e+07	7.7421e+06	6.53216e+06	5.33994e+06	-	1.20013	0.000584683	5.52763	up	1.16042	0.000906546	3.57213	up	1.10588	0.0319945	2.25131	up	--	--	--	--	1.19148	0.000801293	0.407283	down	--	--	--	--
mws0628	122.037	C7H6O2	[M-H]-	4-Hydroxybenzaldehyde	Phenolic acids	Phenolic acids	123-08-0	659290	671471	702969	4.56715e+06	4.77366e+06	4.49322e+06	7.41633e+06	6.75639e+06	6.61803e+06	3.3552e+06	3.75583e+06	3.62915e+06	ko01100	1.2014	0.000343513	6.80229	up	1.16375	0.00150845	10.223	up	1.14909	0.00148176	5.28102	up	--	--	--	--	--	--	--	--	--	--	--	--
pmn001384	516.127	C25H24O12	[M-H]-	Isochlorogenic acid C*	Phenolic acids	Phenolic acids	57378-72-0	2.31269e+07	2.35065e+07	2.46487e+07	5.05029e+06	1.58249e+06	2.09974e+06	1.14802e+07	8.18827e+06	5.58239e+06	1.6186e+06	4.93397e+06	1.86238e+06	-	1.14651	0.000716773	0.122507	down	1.08432	0.00849701	0.354238	down	1.09892	0.00066495	0.118051	down	1.02536	0.0632563	2.89159	up	--	--	--	--	1.08211	0.0602662	0.333254	down
Hmbn002692	518.164	C22H30O14	[M-H]-	6'-O-Feruloyl-D-sucrose	Phenolic acids	Phenolic acids	118230-77-6	14652.7	24562.1	9490.52	307324	339686	370253	199796	234518	226978	450973	333304	346674	-	1.18287	0.00200199	20.886	up	1.13878	0.000726086	13.5774	up	1.13196	0.00968143	23.2203	up	--	--	--	--	--	--	--	--	--	--	--	--
MWS20159	270.11	C13H18O6	[M+H]+	Phenyl-β-D-glucoside	Phenolic acids	Phenolic acids	-	22131	16823.6	32841.8	27337.6	31072.3	20463.8	92796.5	104442	96197.1	72430.1	79876.1	82918.8	-	--	--	--	--	1.12409	0.00036965	4.08706	up	1.09401	0.00126193	3.27628	up	1.2352	0.000112201	3.72033	up	1.19274	0.000290822	2.9823	up	--	--	--	--
mws0014	194.058	C10H10O4	[M-H]-	Ferulic acid*	Phenolic acids	Phenolic acids	537-98-4	75503.1	75062.6	76748.7	23564.6	31025.3	38511.4	40908.5	55912.7	38796.4	35645.3	41552.5	34298	ko00940,ko01100,ko01110	1.1472	0.00847826	0.409571	down	--	--	--	--	1.13515	0.00224272	0.490491	down	--	--	--	--	--	--	--	--	--	--	--	--
pme0422	194.058	C10H10O4	[M-H]-	Isoferulic Acid*	Phenolic acids	Phenolic acids	25522-33-2	75503.1	75062.6	76748.7	23564.6	31025.3	38511.4	40908.5	55912.7	38796.4	35645.3	41552.5	34298	-	1.1472	0.00847826	0.409571	down	--	--	--	--	1.13515	0.00224272	0.490491	down	--	--	--	--	--	--	--	--	--	--	--	--
MWS1875	144.058	C10H8O	[M-H]-	2-Naphthol*	Phenolic acids	Phenolic acids	135-19-3	6259.15	4140.6	3625.03	4392.01	2804.36	1883.31	6003.48	11202.5	15267.9	9	9	9	-	--	--	--	--	--	--	--	--	1.14863	0.0285654	0.00192516	down	1.08657	0.0916377	3.57655	up	1.2223	0.0542041	0.00297367	down	1.30991	0.0563091	0.000831437	down
mws1350	182.058	C9H10O4	[M-H]-	Syringaldehyde; 4-Hydroxy-3,5-Dimethoxybenzaldehyde	Phenolic acids	Phenolic acids	134-96-3	126847	116960	116688	138740	121963	140217	47580.6	45521.7	50177.9	42732.4	38322.9	46326.5	-	--	--	--	--	1.16001	0.000589723	0.397455	down	1.1422	0.000102328	0.353353	down	1.25216	0.00319556	0.357378	down	1.21703	0.00144859	0.317723	down	--	--	--	--
pmb0751	320.09	C16H16O7	[M+H]+	5-O-(p-Coumaroyl)shikimate	Phenolic acids	Phenolic acids	-	245290	179704	240480	1.0182e+07	1.07477e+07	1.16076e+07	7.59318e+06	8.17802e+06	8.93487e+06	3.96985e+06	4.39329e+06	4.44103e+06	ko00940,ko00941,ko00945,ko01100,ko01110	1.20016	0.001482	48.8935	up	1.16224	0.00228253	37.1255	up	1.14736	0.00113164	19.2407	up	--	--	--	--	1.21848	0.0016115	0.393522	down	--	--	--	--
pma3724	368.111	C17H20O9	[M+H]+	1-O-Feruloylquinic acid	Phenolic acids	Phenolic acids	-	3.36228e+06	3.25874e+06	3.35489e+06	1.00341e+06	1.12471e+06	1.12103e+06	1.63293e+06	1.66455e+06	1.80093e+06	2.34634e+06	2.79144e+06	2.499e+06	-	1.19904	2.37955e-06	0.3257	down	--	--	--	--	--	--	--	--	--	--	--	--	1.21367	0.00463111	2.35039	up	--	--	--	--
Hmbp001276	168.042	C8H8O4	[M+H]+	Gallacetophenone	Phenolic acids	Phenolic acids	528-21-2	203991	206977	270224	150509	180231	158210	75825.6	104101	126971	106987	131609	89234.6	-	--	--	--	--	1.06892	0.0119457	0.450531	down	1.07109	0.015683	0.48126	down	--	--	--	--	--	--	--	--	--	--	--	--
pmb3075	320.09	C16H16O7	[M-H]-	3-O-p-Coumaroylshikimic acid	Phenolic acids	Phenolic acids	-	28957.5	26974	13904.2	1.45958e+06	1.31663e+06	1.52942e+06	897851	942398	1.06033e+06	456506	430901	497758	-	1.19429	0.00186518	61.6536	up	1.15464	0.00243073	41.5343	up	1.13677	0.00118686	19.8346	up	--	--	--	--	1.21913	0.00209866	0.32171	down	1.2952	0.00398225	0.477547	down
MWS2066	144.058	C10H8O	[M-H]-	1-Naphthol*	Phenolic acids	Phenolic acids	90-15-3	7390.35	3972.84	5692.26	4671.37	3189.08	2825.85	7783.62	9474.36	16412.9	9	9	9	-	--	--	--	--	--	--	--	--	1.14848	0.0289056	0.00158307	down	1.13338	0.0950919	3.15085	up	1.22496	0.0243208	0.0025266	down	1.31119	0.0512034	0.000801879	down
MWS2070	180.079	C10H12O3	[M-H]-	Propyl 4-hydroxybenzoate	Phenolic acids	Phenolic acids	94-13-3	9	9	9	4147.77	4770.23	5922.43	13022.1	13418.7	14632.1	4008.42	5429.55	5479.98	-	1.2013	0.010903	549.646	up	1.16419	0.00125058	1521.21	up	1.14975	0.00931096	552.517	up	1.23262	0.00025774	2.76763	up	--	--	--	--	1.28724	0.000217703	0.363208	down
Lmsn003318	356.111	C16H20O9	[M-H]-	1-O-Feruloyl-β-D-glucose*	Phenolic acids	Phenolic acids	7196-71-6	182529	150970	190116	143735	142994	130363	554868	559183	557890	471671	740432	552527	-	--	--	--	--	1.15625	0.000871792	3.19308	up	1.11611	0.0326588	3.3701	up	1.25745	3.13266e-05	4.00856	up	1.20535	0.0296915	4.23079	up	--	--	--	--
Lmmn003663	330.095	C14H18O9	[M-H]-	5-Glucosyloxy-2-Hydroxybenzoic acid methyl ester	Phenolic acids	Phenolic acids	-	9	9	9	15260.2	10731.3	13697.4	140393	94211.2	69267.8	81047.8	79252.1	65044.2	-	1.20146	0.00994193	1469.96	up	1.16332	0.0398077	11254.5	up	1.15013	0.0045116	8346.08	up	1.22705	0.0511435	7.65636	up	1.21473	0.00433526	5.67778	up	--	--	--	--
pme3437	212.069	C10H12O5	[M+H]+	Eudesmic acid (3,4,5-trimethoxybenzoic acid)	Phenolic acids	Phenolic acids	118-41-2	9	9	9	20114.3	32135.2	12293.2	161015	95024	88473.7	79941.9	72080.2	80745.9	-	1.19867	0.0650542	2390.47	up	1.16351	0.0383736	12759.7	up	1.15027	0.00126721	8621.04	up	1.17094	0.0492369	5.33775	up	1.13108	0.00369862	3.60642	up	--	--	--	--
Lmgp003989	498.116	C25H22O11	[M+H]+	Dicaffeoylshikimic acid	Phenolic acids	Phenolic acids	-	1.29073e+07	1.02571e+07	1.34812e+07	2.03178e+06	705836	842934	4.31557e+06	2.65532e+06	1.61656e+06	754382	2.45105e+06	745428	-	1.15793	0.00312032	0.0977074	down	1.08346	0.00218571	0.234338	down	1.08987	0.00192134	0.107813	down	--	--	--	--	--	--	--	--	--	--	--	--
Wmzn002116	516.127	C25H24O12	[M-H]-	3,5-Dicaffeoylquinic acid	Phenolic acids	Phenolic acids	-	47180.1	51268.1	51262.2	37998.7	25114.9	33458.7	122558	100682	116494	105224	123748	91628.9	-	--	--	--	--	1.15011	0.00824863	2.26928	up	1.11776	0.0236936	2.14147	up	1.2311	0.00127222	3.51793	up	1.19177	0.0076954	3.3198	up	--	--	--	--
Lmhn002321	462.08	C21H18O12	[M-H]-	Vnilloylcaffeoyltartaric acid	Phenolic acids	Phenolic acids	-	6078.06	13214.5	8230.79	26523.3	16120.1	14821.7	11048.3	7704.4	9391.65	12650.6	8797.5	9851.47	-	--	--	--	--	--	--	--	--	--	--	--	--	1.07823	0.110416	0.489764	down	--	--	--	--	--	--	--	--
mws1336	137.048	C7H7NO2	[M+H]+	4-Aminobenzoic acid	Phenolic acids	Phenolic acids	150-13-0	29224.4	51226.9	44236.9	48402.5	54452.2	55779.9	42057.2	58129.7	84152.1	108981	91629.9	101538	ko00790,ko01100,ko01240	--	--	--	--	--	--	--	--	1.07286	0.0024732	2.42323	up	--	--	--	--	--	--	--	--	--	--	--	--
pme3255	178.099	C11H14O2	[M+H]+	Methyleugenol	Phenolic acids	Phenolic acids	93-15-2	9	9	9	30399.2	29984.4	26830.6	24847.4	32897.7	31263	43591.7	40918	45594.5	ko00940	1.20184	0.00149977	3230.16	up	1.16392	0.00679086	3296.59	up	1.15028	0.000974643	4818.67	up	--	--	--	--	--	--	--	--	--	--	--	--
Zmhn002334	356.111	C16H20O9	[M-H]-	6-O-Feruloyl-β-D-glucose	Phenolic acids	Phenolic acids	137887-25-3	988957	1.09682e+06	997741	453655	232789	289222	791916	653382	681711	548249	678139	552367	-	1.13945	0.00249908	0.316413	down	--	--	--	--	--	--	--	--	1.1238	0.0122214	2.18006	up	--	--	--	--	--	--	--	--
Hmhn003067	326.1	C15H18O8	[M-H]-	Phenylpropionic acid-O-β-D-glucoside	Phenolic acids	Phenolic acids	-	9	9	9	39104	31146.6	50091.8	43741.8	38902.9	52929.2	59901.4	61293.2	51286.2	-	1.20133	0.0182428	4457.13	up	1.16401	0.00818659	5021.26	up	1.15018	0.00295091	6388.18	up	--	--	--	--	--	--	--	--	--	--	--	--
mws0639	154.027	C7H6O4	[M-H]-	2,3-Dihydroxybenzoic Acid*	Phenolic acids	Phenolic acids	303-38-8	346136	350826	410803	223875	182300	211523	278050	265023	237923	112284	150782	147738	ko01110	--	--	--	--	--	--	--	--	1.12325	0.00170252	0.37084	down	--	--	--	--	--	--	--	--	--	--	--	--
Ymjm000116	314.1	C14H18O8	[M-H]-	6-O-Acetylarbutin	Phenolic acids	Phenolic acids	10338-88-2	20597	21649.6	30917.3	37679.4	41245.9	49879.1	84635.4	69565.3	96211.4	53472.1	60786.9	40820.5	-	--	--	--	--	1.12839	0.00822096	3.42262	up	1.04408	0.024206	2.11962	up	--	--	--	--	--	--	--	--	--	--	--	--
Cmsp002787	226.084	C11H14O5	[M+H]+	3,4'-Dihydroxy-3',5'-dimethoxypropiophenone	Phenolic acids	Phenolic acids	136196-47-9	47927.4	47027.5	46414.2	28722.9	22133.5	32560.9	8966.26	14555	10948.1	9	9	9	-	--	--	--	--	1.14304	0.00114609	0.243825	down	1.1503	8.69834e-05	0.000190989	down	1.1661	0.0171482	0.413217	down	1.22584	0.0117872	0.000323674	down	1.31268	0.0197058	0.000783303	down
mws0180	154.027	C7H6O4	[M-H]-	2,5-Dihydroxybenzoic acid; Gentisic Acid*	Phenolic acids	Phenolic acids	490-79-9	114087	134403	165769	69520.3	174527	60825.1	107107	100826	99266.7	40790.1	59252.2	74290.2	ko00350,ko01100	--	--	--	--	--	--	--	--	1.04245	0.0157389	0.420831	down	--	--	--	--	--	--	--	--	--	--	--	--
mws2213	148.052	C9H8O2	[M-H]-	Cinnamic acid	Phenolic acids	Phenolic acids	140-10-3	6694.73	13958.8	15412.6	24807.8	18164.5	24181.9	31812.7	28058.3	26762.5	12226.1	17174.9	11070.6	ko00130,ko00360,ko00940,ko00998,ko01100,ko01110	--	--	--	--	1.01038	0.0106953	2.40207	up	--	--	--	--	--	--	--	--	--	--	--	--	1.23137	0.00355704	0.467159	down
pmp000087	268.095	C13H16O6	[M+H]+	2-Feruloyl-sn-glycerol	Phenolic acids	Phenolic acids	-	18035.1	23328.1	30080.2	11665.6	15543.1	21759.1	17875.7	31851.4	21759.1	55911.1	26676.1	66368.4	-	--	--	--	--	--	--	--	--	--	--	--	--	--	--	--	--	1.04186	0.0993733	3.04191	up	--	--	--	--
pme2828	139.027	C6H5NO3	[M+H]+	4-Nitrophenol	Phenolic acids	Phenolic acids	100-02-7	2.9083e+07	2.74033e+07	3.43493e+07	1.49252e+07	14488358	7.91276e+06	5.64157e+06	5.14268e+06	1.01164e+07	4.65755e+06	5.03687e+06	6.07198e+06	-	1.08809	0.00453952	0.410922	down	1.11706	0.00122262	0.230093	down	1.14222	0.00537298	0.173571	down	--	--	--	--	1.08419	0.0821568	0.422393	down	--	--	--	--
Jmwn002620	342.095	C15H18O9	[M-H]-	Vanillic Acid-4-O-Glucuronide	Phenolic acids	Phenolic acids	-	93524.8	90901	65367.7	55769	39840.9	33101.2	76928.7	53247.9	49410.2	23961.8	42645.7	22270.5	-	--	--	--	--	--	--	--	--	1.05202	0.0105923	0.355806	down	--	--	--	--	--	--	--	--	1.08507	0.0528989	0.494903	down
Lmzn001925	240.1	C12H16O5	[M-H]-	3,4'-Dihydroxy-3'-methoxybenzenepentanoic acid	Phenolic acids	Phenolic acids	-	9	9	9	335574	340783	360020	125202	122868	108170	86830.5	94872.6	86491.9	-	1.20191	0.000462785	38384.3	up	1.16424	0.00200973	13194.1	up	1.15028	0.000937477	9933.14	up	1.25329	3.52471e-05	0.343736	down	1.22439	0.000221178	0.258781	down	--	--	--	--
Hmln000659	332.074	C13H16O10	[M-H]-	3-O-Galloyl-D-glucose*	Phenolic acids	Phenolic acids	-	83835.4	97827.9	102530	151454	67545.9	144005	321482	248638	246021	114406	66575.9	120662	-	--	--	--	--	1.14172	0.0152103	2.87178	up	--	--	--	--	1.06204	0.01456	2.24829	up	--	--	--	--	1.21552	0.00662284	0.369597	down
Lmsn001014	332.074	C13H16O10	[M-H]-	1-O-Galloyl-β-D-glucose*	Phenolic acids	Phenolic acids	58511-73-2	83835.4	97827.9	102530	151454	67545.9	144005	321482	248638	246021	114406	66575.9	120662	-	--	--	--	--	1.14172	0.0152103	2.87178	up	--	--	--	--	1.06204	0.01456	2.24829	up	--	--	--	--	1.21552	0.00662284	0.369597	down
Lmfn000604	332.074	C13H16O10	[M-H]-	6-O-Galloyl-β-D-glucose*	Phenolic acids	Phenolic acids	13186-19-1	83835.4	97827.9	102530	151454	67545.9	144005	321482	248638	246021	114406	66575.9	120662	-	--	--	--	--	1.14172	0.0152103	2.87178	up	--	--	--	--	1.06204	0.01456	2.24829	up	--	--	--	--	1.21552	0.00662284	0.369597	down
Lhhp120814	164.084	C10H12O2	[M+H]+	Eugenol	Phenolic acids	Phenolic acids	97-53-0	9	9	9	1.16451e+06	1.22421e+06	1.38838e+06	861876	851589	1.00044e+06	454925	477835	538563	ko00940	1.20188	0.00281408	139893	up	1.16421	0.00280294	100515	up	1.15028	0.00257882	54493.4	up	--	--	--	--	1.21185	0.00345109	0.389538	down	--	--	--	--
MWS1839	166.063	C9H10O3	[M-H]-	Ethylparaben	Phenolic acids	Phenolic acids	120-47-8	5834.86	6220.95	6663.94	15356.9	14400.6	14563	3259.32	4281.16	1249.62	9	9	9	-	1.19585	3.26934e-05	2.36758	up	--	--	--	--	1.15024	0.00147446	0.00144233	down	1.15726	0.00280615	0.19833	down	1.2265	0.000400198	0.000609198	down	1.30204	0.0817063	0.00307164	down
MWSmce001	180.042	C9H8O4	[M+H]+	5-Acetylsalicylic acid	Phenolic acids	Phenolic acids	13110-96-8	9	9	9	85117.8	122812	123699	77263.5	80728.4	64436.1	9	9	9	-	1.20149	0.0129759	12282.6	up	1.16416	0.00443819	8238.08	up	--	--	--	--	--	--	--	--	1.22614	0.0129759	8.14162e-05	down	1.31339	0.00443819	0.000121388	down
Lmjp003822	530.142	C26H26O12	[M+H]+	3,5-O-Dicaffeoylquinic Acid Methyl Ester*	Phenolic acids	Phenolic acids	159934-13-1	104185	69138	124879	34970.2	24176.2	25389.3	29591.2	34240.8	28244	20735.3	33147	14188.2	-	1.13881	0.0433133	0.283484	down	1.10749	0.0501442	0.30877	down	1.06875	0.0314478	0.228269	down	--	--	--	--	--	--	--	--	--	--	--	--
Lmqn000780	607.082	C17H27N3O17P2	[M-H]-	Uridine 5'-diphospho-N-acetylglucosamine	Nucleotides and derivatives	Nucleotides and derivatives	528-04-1	8132.35	3384.01	9	205032	36712.4	82484.7	522292	486553	488165	368495	344560	330333	ko00520,ko00524,ko01100	--	--	--	--	--	--	--	--	--	--	--	--	1.09608	0.0126518	4.61713	up	1.00304	0.0359541	3.21805	up	--	--	--	--
mws1409	580.034	C15H22N2O18P2	[M-H]-	Uridine-5'-diphosphoglucuronic acid	Nucleotides and derivatives	Nucleotides and derivatives	-	38723.5	68729.3	55260.7	22003.5	23420.1	24001.1	42192.4	54248.2	48612.2	27896.4	23507.9	26126.9	-	1.11262	0.0691453	0.426669	down	--	--	--	--	1.03455	0.0790619	0.476489	down	1.23219	0.0163603	2.08935	up	--	--	--	--	--	--	--	--
MWSmce116	251.102	C10H13N5O3	[M+H]+	5'-Deoxyadenosine	Nucleotides and derivatives	Nucleotides and derivatives	4754-39-6	1.80239e+06	1.98879e+06	2.07364e+06	1.00014e+07	5.27226e+06	6.10113e+06	5.42378e+06	2.63023e+06	1.06713e+07	1.48372e+06	7.15267e+06	1.70444e+06	-	1.14628	0.0707172	3.64458	up	--	--	--	--	--	--	--	--	--	--	--	--	--	--	--	--	--	--	--	--
Zmfn000481	536.044	C14H22N2O16P2	[M-H]-	Uridine-5'-Diphosphate-D-Xylose	Nucleotides and derivatives	Nucleotides and derivatives	3616-06-6	9	9	9	9	9	9	1.27301e+06	1.21481e+06	1.45975e+06	898023	804399	912764	ko00520,ko00908,ko01100	--	--	--	--	1.16421	0.00313782	146207	up	1.15028	0.00151181	96858.7	up	1.25897	0.00313782	146207	up	1.22647	0.00151181	96858.7	up	--	--	--	--
pme1184	267.097	C10H13N5O4	[M+H]+	2'-Deoxyguanosine	Nucleotides and derivatives	Nucleotides and derivatives	961-07-9	503758	470361	482030	567747	565392	524540	1.34625e+06	1.75084e+06	1.56569e+06	1.31577e+06	1.26939e+06	1.19781e+06	ko00230,ko01100,ko02010	--	--	--	--	1.15324	0.0113288	3.20213	up	1.1473	0.000977304	2.59793	up	1.24361	0.0124228	2.81284	up	1.22112	0.00064856	2.28209	up	--	--	--	--
pme0264	242.09	C10H14N2O5	[M+H]+	Thymidine	Nucleotides and derivatives	Nucleotides and derivatives	50-89-5	373254	378460	332408	114559	182301	135727	100112	93866.5	112639	293073	160859	283727	ko00240,ko01100	1.15055	0.0013867	0.39902	down	1.15799	0.00111133	0.282826	down	--	--	--	--	--	--	--	--	--	--	--	--	1.18501	0.0754423	2.40579	up
pme1109	151.049	C5H5N5O	[M+H]+	Guanine	Nucleotides and derivatives	Nucleotides and derivatives	73-40-5	921012	918375	843498	357499	383982	341200	250986	259287	244494	506629	507313	418088	ko00230,ko01100	1.19619	0.000391962	0.403551	down	1.1628	0.00120106	0.281327	down	--	--	--	--	--	--	--	--	--	--	--	--	--	--	--	--
pmc0066	332.052	C10H13N4O7P	[M+H]+	2'-Deoxyinosine-5'-monophosphate	Nucleotides and derivatives	Nucleotides and derivatives	3393-18-8	1.97711e+06	1.64601e+06	1.29047e+06	717583	771301	707659	468195	564761	632923	435107	443749	419046	ko00230	1.14459	0.0435059	0.447033	down	1.12142	0.0264974	0.339034	down	1.12996	0.0258767	0.264145	down	--	--	--	--	--	--	--	--	--	--	--	--
pmb2507	214.024	C5H11O7P	[M-H]-	2-Deoxyribose-1-phosphate	Nucleotides and derivatives	Nucleotides and derivatives	17210-42-3	354838	476825	471212	718704	827609	814763	1.0304e+06	1.14016e+06	798052	1.35526e+06	1.30427e+06	1.40009e+06	ko00030,ko00240,ko01100	--	--	--	--	1.09903	0.0201325	2.27851	up	1.13344	0.000103118	3.11589	up	--	--	--	--	--	--	--	--	--	--	--	--
mws1060	268.081	C10H12N4O5	[M-H]-	9-(Arabinosyl)hypoxanthine	Nucleotides and derivatives	Nucleotides and derivatives	7013-16-3	849764	977071	931438	267656	259382	268788	796716	973278	975724	1.02495e+06	825551	888622	-	1.19918	0.00306833	0.288523	down	--	--	--	--	--	--	--	--	1.25148	0.00808926	3.45015	up	1.21961	0.00802719	3.44186	up	--	--	--	--
MWS2984	152.045	C4H4N6O	[M+H]+	8-Azaguanine	Nucleotides and derivatives	Nucleotides and derivatives	134-58-7	59789.8	36710.4	110580	52238.2	57591.2	39327.6	9	9	9	84808.2	67746.2	55545.1	-	--	--	--	--	1.16095	0.0870827	0.000130384	down	--	--	--	--	1.2587	0.0116828	0.000181017	down	--	--	--	--	1.31343	0.014643	7707.39	up
pmb0532	348.047	C10H13N4O8P	[M+H]+	Inosine 5'-monophosphate	Nucleotides and derivatives	Nucleotides and derivatives	131-99-7	19207	21139.6	21447.6	71096.9	70443.7	68539.6	110227	95777.9	104682	63323.6	81052.9	62366.5	ko00230,ko01100,ko01110,ko01240	1.19969	1.27769e-06	3.39968	up	1.16185	0.00204064	5.02778	up	1.13699	0.0144991	3.34567	up	--	--	--	--	--	--	--	--	--	--	--	--
pme1178	283.092	C10H13N5O5	[M+H]+	Guanosine	Nucleotides and derivatives	Nucleotides and derivatives	118-00-3	9	9	9	9	9	9	3.90152e+07	4.48142e+07	3.15336e+07	3.94629e+07	3.9298e+07	2.68377e+07	ko00230,ko01100,ko02010	--	--	--	--	1.16418	0.00984532	4.27271e+06	up	1.1501	0.0138182	3.91106e+06	up	1.25888	0.00984532	4.27271e+06	up	1.22637	0.0138182	3.91106e+06	up	--	--	--	--
pmb0981	347.063	C10H14N5O7P	[M+H]+	Adenosine 5'-monophosphate	Nucleotides and derivatives	Nucleotides and derivatives	61-19-8	188146	190215	95785.3	612764	735340	790537	1.01127e+06	981460	1.072e+06	686581	772814	796230	ko00230,ko00908,ko01100,ko01110,ko01240	1.14852	0.00203079	4.51051	up	1.13168	3.60748e-05	6.46368	up	1.10579	0.000206683	4.75724	up	--	--	--	--	--	--	--	--	--	--	--	--
pme3961	251.102	C10H13N5O3	[M+H]+	2'-Deoxyadenosine	Nucleotides and derivatives	Nucleotides and derivatives	958-09-8	1.1309e+06	1.15651e+06	1.19162e+06	901794	1.0198e+06	1.18414e+06	2.91126e+06	2.53529e+06	2.87957e+06	2.10414e+06	2.02358e+06	2.07902e+06	ko00230,ko01100,ko02010	--	--	--	--	1.15789	0.00476858	2.39322	up	--	--	--	--	1.2395	0.000561919	2.68088	up	--	--	--	--	--	--	--	--
MWS4525	165.065	C6H7N5O	[M+H]+	6-O-methylguanine	Nucleotides and derivatives	Nucleotides and derivatives	20535-83-5	9	8835.64	11425.2	11983.7	36740.4	41845.6	43706.4	72705.3	49226.3	129188	126281	82831.8	-	--	--	--	--	--	--	--	--	--	--	--	--	--	--	--	--	1.05616	0.0145083	3.73525	up	1.13597	0.0405815	2.04241	up
MWS5083	456.105	C17H21N4O9P	[M-H]-	Flavin Single Nucleotide(FMN)	Nucleotides and derivatives	Nucleotides and derivatives	6184-17-4	90851.9	77857.7	87600.1	69470.3	60394.6	50857.5	99130.4	96205.2	111258	153160	160558	172293	ko00190,ko00740,ko01100,ko01110,ko01240	--	--	--	--	--	--	--	--	--	--	--	--	--	--	--	--	1.20373	0.000194792	2.68927	up	--	--	--	--
pme3968	165.065	C6H7N5O	[M+H]+	7-Methylguanine	Nucleotides and derivatives	Nucleotides and derivatives	578-76-7	9	9	9	20406.4	22748.4	18892.5	20197.6	36604.5	14829.6	54758.4	58323.1	28081.7	-	1.20177	0.00293066	2298.05	up	1.16154	0.0677371	2653.03	up	1.14846	0.0387621	5228.26	up	--	--	--	--	1.04259	0.107824	2.27509	up	--	--	--	--
pme1194	227.091	C9H13N3O4	[M+H]+	2'-Deoxycytidine	Nucleotides and derivatives	Nucleotides and derivatives	951-77-9	295291	272815	242355	291215	313076	294602	601221	500414	664442	634526	694808	766779	ko00240,ko01100,ko02010	--	--	--	--	1.12667	0.0147916	2.1791	up	1.13508	0.00330587	2.58632	up	--	--	--	--	1.21449	0.00755766	2.33189	up	--	--	--	--
pmb0530	663.109	C21H27N7O14P2	[M+H]+	Nicotinic acid adenine dinucleotide	Nucleotides and derivatives	Nucleotides and derivatives	53-84-9	108258	92345.5	92637.1	59293.2	61803.9	62163.8	166525	176066	201698	113426	164186	123831	ko00190,ko00730,ko00760,ko01100,ko01240	--	--	--	--	--	--	--	--	--	--	--	--	1.25192	0.00719344	2.97002	up	1.17854	0.0420254	2.19056	up	--	--	--	--
ML10180524	243.085	C9H13N3O5	[M+H]+	Cytarabine	Nucleotides and derivatives	Nucleotides and derivatives	147-94-4	1.64199e+06	1.38184e+06	1.29811e+06	1.10393e+06	2.15522e+06	2.13409e+06	5.05152e+06	5.08379e+06	2.57199e+06	5.69812e+06	4.27353e+06	3.26097e+06	-	--	--	--	--	1.05987	0.0761522	2.94018	up	1.09505	0.0495411	3.06172	up	1.01318	0.0832446	2.35615	up	1.05196	0.0471403	2.45356	up	--	--	--	--
pme2776	252.086	C10H12N4O4	[M+H]+	2'-Deoxyinosine	Nucleotides and derivatives	Nucleotides and derivatives	890-38-0	83305	86221.9	84428.2	114161	71972.8	93053.2	247727	246327	266870	162744	173490	177393	ko00230,ko01100,ko02010	--	--	--	--	1.16264	0.00131708	2.9963	up	1.1469	0.00187521	2.02251	up	1.21627	0.00120446	2.7255	up	--	--	--	--	--	--	--	--
pme0256	152.033	C5H4N4O2	[M-H]-	Xanthine	Nucleotides and derivatives	Nucleotides and derivatives	69-89-6	16014.7	40329.4	22257.7	8145.78	7747.08	9809.27	11973.7	10293.9	12492.6	11577.2	6882.58	14145.4	ko00230,ko00232,ko01100,ko01110	1.06086	0.135717	0.326992	down	--	--	--	--	--	--	--	--	--	--	--	--	--	--	--	--	--	--	--	--
pme2117	427.029	C10H15N5O10P2	[M-H]-	Adenosine 5'-diphosphate	Nucleotides and derivatives	Nucleotides and derivatives	58-64-0	24035.6	22289.8	18384.4	45484.1	58347.5	47853.5	170360	175654	47279.1	31742.7	32941.2	41664.2	ko00190,ko00195,ko00230,ko00908,ko01100,ko01110,ko01240	1.16356	0.00924832	2.34408	up	1.02894	0.120414	6.0778	up	--	--	--	--	--	--	--	--	--	--	--	--	1.04571	0.149385	0.270404	down
mws0572	125.059	C5H7N3O	[M+H]+	5-Methylcytosine	Nucleotides and derivatives	Nucleotides and derivatives	554-01-8	46311.6	35713.3	69631	117469	75117.5	90991.5	314773	328428	113867	450064	195748	100427	ko00240,ko01100	--	--	--	--	1.03684	0.0976925	4.99201	up	--	--	--	--	--	--	--	--	--	--	--	--	--	--	--	--
pme3732	243.085	C9H13N3O5	[M+H]+	Cytidine	Nucleotides and derivatives	Nucleotides and derivatives	65-46-3	3.6121e+06	2.86522e+06	4.34378e+06	3.12591e+06	3.42168e+06	3.10592e+06	7.94444e+06	7.11324e+06	7.21333e+06	7.22674e+06	1.64172e+07	1.41985e+07	ko00240,ko01100,ko02010	--	--	--	--	1.10374	0.0032625	2.05811	up	1.044	0.0796318	3.4971	up	1.25108	0.0013755	2.30704	up	1.14388	0.076745	3.92008	up	--	--	--	--
Lmjp004941	300.063	C16H12O6	[M+H]+	3,5,4'-Trihydroxy-7-methoxyflavone (Rhamnocitrin)*	Flavonoids	Flavonols	569-92-6	87995	78292.4	82680.9	336729	297568	316340	577891	675263	756982	1.72647e+06	1.6941e+06	1.75539e+06	-	1.19882	0.00140212	3.81831	up	1.16021	0.00754808	8.07386	up	1.15001	8.08861e-05	20.7896	up	1.22668	0.0171593	2.11451	up	1.22551	1.9885e-06	5.44473	up	1.29508	0.000951334	2.57493	up
Lmtp003948	480.127	C22H24O12	[M+H]+	3',5',5,7-Tetrahydroxy-4'-methoxyflavanone-3'-O-glucoside	Flavonoids	Flavones	-	41269.8	30852.8	22718.1	120646	65688.4	104153	307353	223581	128778	49645.5	100932	106648	-	1.09674	0.0457476	3.0629	up	1.10891	0.0660372	6.956	up	--	--	--	--	--	--	--	--	--	--	--	--	1.05064	0.108945	0.389906	down
mws2118	436.137	C21H24O10	[M-H]-	Phloretin-2'-O-glucoside (Phlorizin)	Flavonoids	Chalcones	60-81-1	7564.48	9736.03	7304.26	9	9	9	9	9	9	14750.5	18850.2	19090.7	ko00941,ko01110	1.20151	0.00873814	0.00109735	down	1.16398	0.00873814	0.00109735	down	1.09495	0.00916898	2.14151	up	--	--	--	--	1.22629	0.00637479	1951.53	up	1.31302	0.00637479	1951.53	up
mws0917	330.074	C17H14O7	[M-H]-	3,7-Di-O-methylquercetin	Flavonoids	Flavonols	2068-02-2	567544	595041	587199	2.17511e+06	2.12491e+06	2.18135e+06	3.96124e+06	4.41404e+06	4.91703e+06	9.62733e+06	1.02005e+07	1.00285e+07	ko00944	1.20153	8.48766e-06	3.7041	up	1.1617	0.00507684	7.59654	up	1.15017	0.000319034	17.0629	up	1.2401	0.0141688	2.05085	up	1.2263	0.000417231	4.60648	up	1.29629	0.000237697	2.24614	up
mws1033	302.079	C16H14O6	[M+H]+	Homoeriodictyol	Flavonoids	Flavanones	446-71-9	9261.4	6063.77	8142.4	9	9	9	29967.1	18945.7	26444.8	29701.7	32002.2	26169.6	ko00941	1.20104	0.0140729	0.00115052	down	1.11074	0.0260664	3.21113	up	1.12611	0.00132227	3.74446	up	1.25829	0.0163415	2791.02	up	1.22643	0.0033387	3254.57	up	--	--	--	--
Xmgp006913	340.131	C20H20O5	[M+H]+	2,4,2',4'-tetrahydroxy-3'-prenylchalcone	Flavonoids	Chalcones	-	165898	131202	180887	11352.9	15610.2	22134.4	42599.3	43277.5	21692.7	76518.9	85662.5	101384	-	1.18125	0.00816834	0.102717	down	1.10683	0.00552087	0.225047	down	--	--	--	--	--	--	--	--	1.19195	0.00417103	5.3682	up	1.16635	0.0068703	2.45018	up
Lmmn004912	316.058	C16H12O7	[M-H]-	3-O-Methylquercetin	Flavonoids	Flavonols	1486-70-0	157747	125489	131352	788023	662465	706967	2.20145e+06	2.16246e+06	2.29272e+06	3.90318e+06	4.24455e+06	3.34917e+06	ko00944	1.19559	0.00236521	5.20384	up	1.16281	0.000155452	16.056	up	1.14825	0.00490073	27.7308	up	1.25323	9.69868e-06	3.08541	up	1.22052	0.00613572	5.32891	up	--	--	--	--
pma6640	478.111	C22H22O12	[M+H]+	3'-O-Methyltricetin-7-O-glucoside	Flavonoids	Flavones	-	171297	249157	196338	116368	169357	65465.7	72054.2	96658.3	40395.7	218913	173814	159254	-	--	--	--	--	1.04477	0.0109352	0.339025	down	--	--	--	--	--	--	--	--	--	--	--	--	1.16126	0.0094235	2.63969	up
MWSHY0169	330.074	C17H14O7	[M+H]+	4',5,7-Trihydroxy-3',6-dimethoxyflavone	Flavonoids	Flavones	18085-97-7	63838.6	60773.9	61957	210359	214388	211579	354015	426824	472188	918708	895587	901781	-	1.20156	1.66866e-07	3.41066	up	1.15926	0.00920875	6.71614	up	1.15022	5.18293e-05	14.558	up	--	--	--	--	1.22634	6.41211e-05	4.26837	up	1.28295	0.00374983	2.16761	up
Zmjp004610	536.153	C25H28O13	[M+H]+	5,4'-Dihydroxy-3,6,7,3'-tetramethoxyflavone-4'-O-glucoside	Flavonoids	Flavones	23279-19-8	104924	92477.1	83004.5	158146	79154	120026	272823	313340	306750	98163.5	189389	95329.5	-	--	--	--	--	1.15289	0.000761387	3.18435	up	--	--	--	--	1.15557	0.0056519	2.49888	up	--	--	--	--	1.17081	0.019723	0.428801	down
pmp000531	518.179	C26H30O11	[M+H]+	Phellamurin	Flavonoids	Flavanonols	52589-11-4	2.65442e+06	2.68913e+06	2.90143e+06	927219	988565	863671	211709	187137	186440	377696	317385	378384	-	1.19746	0.000322105	0.337109	down	1.16325	0.000809998	0.0709869	down	1.14803	0.000531434	0.130196	down	1.25586	0.00156553	0.210576	down	1.21448	0.000648939	0.386214	down	--	--	--	--
Lmjp006533	344.09	C18H16O7	[M+H]+	5,4'-Dihydroxy-3,7,3'-trimethoxyflavone	Flavonoids	Flavones	33708-72-4	9	9	9	7599.6	6938.79	7448.54	12091.6	13864.7	15512.2	34569.8	33475.8	34177.9	-	1.20188	0.000744997	814.331	up	1.16398	0.0050732	1535.87	up	1.1503	8.82315e-05	3786.06	up	--	--	--	--	1.22581	1.90747e-06	4.64929	up	1.29649	0.00102411	2.46509	up
mws0043	402.132	C21H22O8	[M+H]+	5,6,7,8,3',4'-Hexamethoxyflavone	Flavonoids	Flavones	-	24193.8	20652.6	17066.4	6695.73	6832.8	8852.79	3362.21	1549.91	4187.36	6569.74	16198.7	4098.54	-	1.16101	0.0156509	0.361498	down	1.10873	0.00705801	0.146973	down	--	--	--	--	1.05599	0.0136653	0.406566	down	--	--	--	--	--	--	--	--
Lmyp006951	330.074	C17H14O7	[M+H]+	5,8,4'-Trihydroxy-6,7-dimethoxyflavone	Flavonoids	Flavones	98755-25-0	8426.23	9268.45	11039.6	34706.3	33085.3	33095.4	56238.4	61062.6	59400.4	124153	113857	106786	-	1.19207	3.49162e-05	3.51103	up	1.15955	6.11643e-05	6.1495	up	1.14711	0.00187367	11.9995	up	--	--	--	--	1.22296	0.00351073	3.41765	up	--	--	--	--
Lmjp007790	328.095	C18H16O6	[M+H]+	5-Hydroxy-3,7,4'-trimethoxyflavone	Flavonoids	Flavones	-	9	9	9	1570.22	2770.73	2054.97	9	9	9	15738	21224.8	18127.9	-	1.19966	0.0259318	236.886	up	--	--	--	--	1.15003	0.00740499	2040.4	up	1.25665	0.0259318	0.00422144	down	1.20866	0.00722069	8.61341	up	1.31312	0.00740499	2040.4	up
Zmhp003514	300.063	C16H12O6	[M+H]+	6,7,8-Tetrahydroxy-5-methoxyflavone	Flavonoids	Flavones	-	95802.9	112268	88073	339076	336311	353436	642970	785905	794293	2.0116e+06	1.95016e+06	2.02017e+06	-	1.19383	2.08253e-05	3.47406	up	1.1581	0.00503611	7.50705	up	1.14903	3.2427e-05	20.1994	up	1.2385	0.0140574	2.16088	up	1.2263	8.21366e-05	5.81434	up	1.30025	0.000289242	2.69072	up
Lmjp003655	462.116	C22H22O11	[M+H]+	6-C-MethylKaempferol-3-glucoside*	Flavonoids	Flavones	-	21065.6	23029.9	24679.2	29552.6	18983.8	18964.1	37007.6	45733.1	47666.5	71042.3	59581.4	87053.6	-	--	--	--	--	--	--	--	--	1.12639	0.0232248	3.16507	up	--	--	--	--	1.17095	0.0131722	3.22482	up	--	--	--	--
HJN090	434.121	C21H22O10	[M-H]-	Butin-7-O-glucoside*	Flavonoids	Flavanones	-	10213	17742.8	13178.5	35761.8	42093.6	22442	73578.3	74709.1	86261	32468.1	55244.6	37461.7	-	1.04789	0.0619955	2.4383	up	1.14309	0.00069162	5.70203	up	1.06622	0.0452446	3.04307	up	1.14925	0.00459802	2.33853	up	--	--	--	--	--	--	--	--
Lmmp002963	624.169	C28H32O16	[M+H]+	6-C-Methylquercetin-3-O-rutinoside	Flavonoids	Flavonols	-	2.03372e+06	2.14461e+06	2.3813e+06	1.47742e+06	1.43904e+06	1.43178e+06	325445	417538	522535	1.29489e+06	1.34649e+06	1.40456e+06	-	--	--	--	--	1.14759	0.000506765	0.192925	down	--	--	--	--	1.22979	0.00189686	0.291042	down	--	--	--	--	1.27731	0.000600042	3.19706	up
Hmcn001884	464.096	C21H20O12	[M-H]-	6-Hydroxyluteolin 5-glucoside	Flavonoids	Flavones	-	30771.7	29991.9	21974.9	92840.9	105589	89956.5	345439	421009	468320	853825	1.12436e+06	919562	-	1.181	0.00080287	3.48553	up	1.15758	0.00826426	14.9238	up	1.14707	0.00739812	35.023	up	1.2467	0.0115114	4.28164	up	1.22231	0.00848218	10.0481	up	1.26229	0.0107919	2.3468	up
Zmhp004065	344.09	C18H16O7	[M+H]+	7,8-Dihydroxy-5,6,4'-trimethoxyflavone	Flavonoids	Flavones	-	4784.91	3706.37	5822.06	13561.6	16203.4	14972.1	27012.4	29683.9	29716.2	61693.9	69503.2	66334.7	-	1.16776	0.000618714	3.12556	up	1.15216	6.47076e-05	6.03721	up	1.14425	0.000703981	13.8005	up	--	--	--	--	1.22216	0.0007715	4.41538	up	1.30429	0.00128246	2.28591	up
Zmap009745	344.09	C18H16O7	[M+H]+	Ayanin (3',5-Dihydroxy-3,4',7-Trimethoxyflavone)	Flavonoids	Flavones	572-32-7	2266.12	1891.12	1996.01	9861.6	8077.4	7195.61	11074.6	16640.1	18803.2	36107.1	35167.1	37085.4	ko00944	1.18831	0.0136276	4.08477	up	1.14753	0.0278052	7.55991	up	1.14948	0.000157689	17.6101	up	--	--	--	--	1.21654	2.167e-05	4.31117	up	1.23039	0.00915771	2.32941	up
pmb2999	462.116	C22H22O11	[M-H]-	Chrysoeriol-5-O-glucoside	Flavonoids	Flavones	-	9	9	9	9	9	9	8962.45	15260.9	18680.5	32958.9	59196.4	54952.2	-	--	--	--	--	1.16195	0.037442	1589.03	up	1.14931	0.0264223	5448.42	up	1.2568	0.037442	1589.03	up	1.22554	0.0264223	5448.42	up	1.18972	0.0388025	3.42877	up
pmb0608	548.117	C25H24O14	[M+H]+	Chrysoeriol-7-O-(6''-malonyl)glucoside	Flavonoids	Flavones	-	17782.7	19441.5	18328.8	9	9	9	11208.1	13999.3	13324.4	26814.7	41184.6	28291.4	-	1.20189	0.000694707	0.000486022	down	--	--	--	--	--	--	--	--	1.2588	0.00426409	1427.11	up	1.22599	0.019635	3566.32	up	1.2449	0.0477293	2.49899	up
MWSHY0009	300.063	C16H12O6	[M+H]+	Diosmetin (5,7,3'-Trihydroxy-4'-methoxyflavone)*	Flavonoids	Flavones	520-34-3	91288.7	112287	100886	337837	372108	372700	658224	827757	896675	1.87388e+06	1.83783e+06	1.91614e+06	-	1.19494	0.000259739	3.55594	up	1.15705	0.00988679	7.82581	up	1.1493	6.1662e-05	18.4846	up	1.22152	0.023285	2.20077	up	1.22536	1.13453e-05	5.19824	up	1.28305	0.00211694	2.36201	up
pmp000579	462.116	C22H22O11	[M+H]+	Diosmetin-7-O-galactoside*	Flavonoids	Flavones	-	16750.2	16750.2	25384.2	28635.2	34277.1	44841.8	34913.2	45390.4	48367.4	67725.1	53273.5	70205.6	-	--	--	--	--	1.06916	0.0123574	2.18514	up	1.10902	0.0047204	3.2471	up	--	--	--	--	--	--	--	--	--	--	--	--
Hmmp004965	462.116	C22H22O11	[M+H]+	Diosmetin-7-O-glucoside*	Flavonoids	Flavones	20126-59-4	29295.3	23873.6	16219.2	30959.6	14062.8	35114	34913.2	45390.4	43540	82295.6	63786.6	61265.1	-	--	--	--	--	--	--	--	--	1.08507	0.0077401	2.98823	up	--	--	--	--	1.05809	0.0101379	2.58743	up	--	--	--	--
MWSHY0168	344.09	C18H16O7	[M+H]+	Eupatilin (5,7-Dihydroxy-3',4',6-Trimethoxyflavone)*	Flavonoids	Flavones	22368-21-4	6095.41	4328.77	4162.61	18324.8	14844.2	15425.2	26430.5	28263.6	33592.2	74045.4	62283.6	64544	-	1.17264	0.00216156	3.33138	up	1.15036	0.00465895	6.05249	up	1.14462	0.0026726	13.7709	up	--	--	--	--	1.21811	0.00277289	4.13369	up	1.28465	0.00210263	2.27524	up
pmp000786	344.09	C18H16O7	[M+H]+	Eupatorin; 3',5-Dihydroxy-4',6,7-Trimethoxyflavone*	Flavonoids	Flavones	855-96-9	4536.01	2790.98	3150.17	12434.9	7746.32	10463.9	14428.9	16833.5	16614.2	36394.7	36677.2	32580.5	-	1.12665	0.0261577	2.92494	up	1.14178	0.000361233	4.56961	up	1.14082	0.000451269	10.0841	up	--	--	--	--	1.19689	0.000191726	3.44761	up	1.29811	0.000763169	2.20677	up
MWSHY0069	300.063	C16H12O6	[M+H]+	Hispidulin (5,7,4'-Trihydroxy-6-methoxyflavone)*	Flavonoids	Flavones	1447-88-7	96519.3	96431.8	95567.8	325263	352541	352070	653862	763161	842304	1.89777e+06	1.87447e+06	1.86592e+06	-	1.20084	0.0013138	3.56952	up	1.16099	0.00684318	7.83077	up	1.15029	2.7979e-05	19.5418	up	1.23481	0.0153223	2.19379	up	1.22585	3.31945e-08	5.47462	up	1.29643	0.00181807	2.49551	up
MWSHY0195	462.116	C22H22O11	[M+H]+	Hispidulin-7-O-glucoside(Homoplantaginin)*	Flavonoids	Flavones	17680-84-1	31850.2	24115.9	20537.7	23038.2	25234	22475	40537	42597.4	55476.8	85841.5	58987.6	52303.7	-	--	--	--	--	--	--	--	--	1.06092	0.0480312	2.57677	up	--	--	--	--	1.17186	0.0535027	2.78644	up	--	--	--	--
Lmdp003286	464.096	C21H20O12	[M+H]+	Isohyperoside*	Flavonoids	Flavonols	35589-21-0	92103.7	84726.6	119084	225894	210743	218281	1.09383e+06	1.40298e+06	1.17219e+06	2.85371e+06	2.70901e+06	2.46786e+06	-	1.1634	0.00292433	2.2132	up	1.15859	0.0062192	12.3989	up	1.14759	0.00175984	27.1381	up	1.2539	0.00831069	5.60224	up	1.22572	0.00206136	12.262	up	1.28451	0.000679175	2.18876	up
mws0066	316.058	C16H12O7	[M-H]-	Isorhamnetin; 3'-Methoxy-3,4',5,7-Tetrahydroxyflavone	Flavonoids	Flavonols	480-19-3	9	9	9	6330.02	5080.53	7606.85	18947.8	27128.1	21353.6	46234.2	53833.7	52564.6	-	1.20122	0.013015	704.348	up	1.16376	0.0114712	2497.39	up	1.15025	0.00212806	5653.05	up	1.2225	0.0155554	3.54567	up	1.21868	0.00131753	8.02594	up	1.26327	0.00110129	2.26359	up
HJAP064	564.111	C25H24O15	[M+H]+	Isorhamnetin-3-O-(6''-malonyl)glucoside	Flavonoids	Flavonols	-	43250.1	47268.4	51921.4	36641.6	46181.9	41705.2	20940.6	20324.5	29111.2	52301.8	56921.8	41092.9	-	--	--	--	--	1.09801	0.00330623	0.494077	down	--	--	--	--	--	--	--	--	--	--	--	--	1.22312	0.0134836	2.1359	up
Lmjp003044	478.111	C22H22O12	[M+H]+	Isorhamnetin-3-O-Glucoside*	Flavonoids	Flavonols	5041-82-7	32763.4	38666.4	37603.1	9	9	9	9	9	9	38613.4	120568	50403.4	-	1.20184	0.00249016	0.000247632	down	1.16421	0.00249016	0.000247632	down	--	--	--	--	--	--	--	--	1.22314	0.11202	7762.4	up	1.30946	0.11202	7762.4	up
MWSHY0064	624.169	C28H32O16	[M+H]+	Isorhamnetin-3-O-neohesperidoside*	Flavonoids	Flavonols	55033-90-4	2.09512e+06	2.30423e+06	2.20706e+06	1.36291e+06	1.33752e+06	1.33132e+06	274668	392273	468061	1.36639e+06	1.35023e+06	1.31208e+06	-	--	--	--	--	1.14697	2.58803e-05	0.171803	down	--	--	--	--	1.22329	0.00269454	0.281516	down	--	--	--	--	1.27546	0.00184451	3.54951	up
MWSHY0135	624.169	C28H32O16	[M+H]+	Isorhamnetin-3-O-rutinoside (Narcissin)*	Flavonoids	Flavonols	604-80-8	2.03048e+06	2.27382e+06	2.01504e+06	1.4276e+06	1.32821e+06	1.4486e+06	259123	313677	414037	1.32573e+06	1.21266e+06	1.27451e+06	-	--	--	--	--	1.15189	0.000286549	0.156162	down	--	--	--	--	1.23685	6.93142e-05	0.234715	down	--	--	--	--	1.28695	0.000139204	3.86376	up
Hmcp002207	478.111	C22H22O12	[M+H]+	Isorhamnetin-7-O-glucoside (Brassicin)*	Flavonoids	Flavonols	6743-96-0	130205	373901	181727	120124	115421	122011	76535.2	126676	125305	256419	289360	140192	-	--	--	--	--	--	--	--	--	--	--	--	--	--	--	--	--	--	--	--	--	1.03951	0.105778	2.08808	up
Lmbp002592	610.153	C27H30O16	[M+H]+	Kaempferol-3,7-O-diglucoside	Flavonoids	Flavonols	25615-14-9	23619.9	20122.1	13166.4	4141.14	12316.1	11060.1	9	9	9	19983.8	21900.1	17240.3	-	--	--	--	--	1.16316	0.0252638	0.000474447	down	--	--	--	--	1.25218	0.0690589	0.000981198	down	--	--	--	--	1.31351	0.004679	2189.78	up
pmn001642	504.09	C23H20O13	[M-H]-	Kaempferol-3-O-(2''-O-acetyl)glucuronide	Flavonoids	Flavonols	-	49069.7	24927	42882.6	109598	146526	113042	182164	200317	212427	126042	127610	157745	-	1.12236	0.00659836	3.15852	up	1.12915	0.000189772	5.08993	up	1.08949	0.00226833	3.51984	up	--	--	--	--	--	--	--	--	--	--	--	--
pme0376	272.068	C15H12O5	[M-H]-	Naringenin (5,7,4'-Trihydroxyflavanone)*	Flavonoids	Flavanones	480-41-1	16754.7	13774.5	15434.5	57403.9	67233	60575.2	141914	156954	186789	297379	295458	313620	ko00941,ko00943,ko01100,ko01110	1.19535	0.00206086	4.02953	up	1.16018	0.00779328	10.5661	up	1.14942	0.000308634	19.7212	up	1.23638	0.0136414	2.62217	up	1.22375	4.8555e-05	4.89416	up	--	--	--	--
Lmdp004892	534.101	C24H22O14	[M+H]+	Kaempferol-3-O-(6''-malonyl)galactoside*	Flavonoids	Flavonols	-	32990.3	41138	21739.8	34890.9	35485.1	41935.8	39053.1	56970.3	47086.8	146372	125252	120956	-	--	--	--	--	--	--	--	--	1.11007	0.00083761	4.095	up	--	--	--	--	1.21612	0.00426817	3.49545	up	1.27696	0.0017031	2.7432	up
Lmmp003817	534.101	C24H22O14	[M+H]+	Kaempferol-3-O-(6''-malonyl)glucoside*	Flavonoids	Flavonols	-	61722	56122.8	60261.2	58983.4	52956.8	56966.2	66594.7	69752.7	81867.8	141870	145424	136268	-	--	--	--	--	--	--	--	--	1.14665	5.32129e-05	2.37815	up	--	--	--	--	1.22306	3.86406e-05	2.50767	up	--	--	--	--
pme1598	464.132	C22H24O11	[M-H]-	Hesperetin-5-O-glucoside	Flavonoids	Flavanones	69651-80-5	10995	13835.5	15816.5	76032.1	56530.8	36360.7	258942	327777	286356	496622	650279	521312	-	1.13611	0.0628135	4.15587	up	1.16023	0.0049872	21.4794	up	1.14721	0.00758244	41.0415	up	1.21486	0.00155634	5.16845	up	1.20302	0.00647944	9.87554	up	--	--	--	--
Lmmn003398	490.111	C23H22O12	[M-H]-	Kaempferol-3-O-(6''-O-acetyl)glucoside	Flavonoids	Flavonols	-	12747.5	6417.61	8451.87	5921.89	9305.56	5661.91	10468.3	9831.9	16018.4	27160.7	30290.2	40374	-	--	--	--	--	--	--	--	--	1.08316	0.0149667	3.5422	up	--	--	--	--	1.18736	0.0169559	4.683	up	1.22171	0.0203687	2.69352	up
mws0913	448.101	C21H20O11	[M-H]-	Kaempferol-3-O-galactoside (Trifolin)*	Flavonoids	Flavonols	23627-87-4	14533.7	17076.3	14533.3	36827.9	44997.4	46670.4	60134.9	76064.7	105145	202728	225280	176275	ko00944	1.18314	0.00819406	2.78471	up	1.13863	0.0381619	5.23033	up	1.14748	0.00560746	13.0958	up	--	--	--	--	1.21616	0.00599712	4.70274	up	1.22915	0.00339101	2.50381	up
mws0914	272.068	C15H12O5	[M-H]-	3,5,7-Trihydroxyflavanone (Pinobanksin)*	Flavonoids	Flavanonols	548-82-3	12706.5	12643.1	13052.9	62860.3	59436.9	58136.1	145451	165798	177803	328943	304004	327126	ko00941	1.20125	0.000812267	4.69848	up	1.16283	0.00392239	12.7349	up	1.15013	0.000680135	25.0003	up	1.24878	0.00729274	2.71043	up	1.22535	0.000696505	5.32093	up	--	--	--	--
MWSslk254	594.159	C27H30O15	[M+H]+	Kaempferol-3-O-glucorhamnoside*	Flavonoids	Flavonols	40437-72-7	1.8598e+06	1.94575e+06	1.86784e+06	1.57069e+06	1.66778e+06	1.72309e+06	1.89621e+06	2.12837e+06	2.93655e+06	9.16205e+06	9.65163e+06	8.94795e+06	-	--	--	--	--	--	--	--	--	1.14963	0.000665315	4.8933	up	--	--	--	--	1.22563	0.00046239	5.59533	up	1.29009	0.000141421	3.98809	up
mws2209	448.101	C21H20O11	[M+H]+	Kaempferol-3-O-glucoside (Astragalin)*	Flavonoids	Flavonols	480-10-4	39911.6	35376.6	26193.5	118307	124263	146031	321474	274859	431519	975444	947037	995671	ko00944,ko01110	1.17715	0.0023903	3.82926	up	1.14981	0.0212129	10.1284	up	1.14723	7.93319e-05	28.7554	up	1.20499	0.0405681	2.64501	up	1.2242	7.32734e-06	7.50939	up	1.27364	0.00297249	2.83908	up
pmb2970	626.185	C28H34O16	[M-H]-	Hesperetin-5,7-di-O-glucoside	Flavonoids	Flavanones	-	9	9	9	22657.1	20367.7	61890.7	29029.9	25100	30907.7	9	9	9	-	1.19752	0.121965	3885.76	up	1.16415	0.00362631	3149.54	up	--	--	--	--	--	--	--	--	1.22141	0.121965	0.00025735	down	1.31342	0.00362631	0.000317507	down
Lmsp004670	594.159	C27H30O15	[M+H]+	Kaempferol-3-O-glucoside-7-O-rhamnoside*	Flavonoids	Flavonols	2392-95-2	1.86966e+06	1.88201e+06	1.79969e+06	1.8753e+06	1.61369e+06	1.74924e+06	1.82026e+06	1.96628e+06	2.80925e+06	8.93593e+06	8.28818e+06	9.44404e+06	-	--	--	--	--	--	--	--	--	1.14887	0.00214	4.8039	up	--	--	--	--	1.22359	0.00142203	5.09106	up	1.28802	0.000129733	4.04321	up
Lmjp002867	594.159	C27H30O15	[M+H]+	Kaempferol-3-O-neohesperidoside*	Flavonoids	Flavonols	32602-81-6	1.70556e+06	1.71214e+06	1.75732e+06	1.64001e+06	1.77756e+06	1.68055e+06	1.84176e+06	2.413e+06	2.40233e+06	8.71666e+06	8.31606e+06	8.31937e+06	-	--	--	--	--	--	--	--	--	1.14995	0.000326395	4.89894	up	--	--	--	--	1.22553	0.000129766	4.97284	up	1.30148	2.78838e-05	3.80829	up
pmp001105	756.211	C33H40O20	[M+H]+	Kaempferol-3-O-neohesperidoside-7-O-glucoside*	Flavonoids	Flavonols	-	22863.5	17322.6	17322.2	8344.25	9779.69	5570.78	2071.26	691.756	6230.53	15247.9	11809.7	12537.8	-	1.10725	0.0101504	0.412023	down	1.00741	0.0029925	0.156387	down	--	--	--	--	--	--	--	--	--	--	--	--	1.07979	0.010387	4.40265	up
MWSHY0050	594.159	C27H30O15	[M+H]+	Kaempferol-3-O-rutinoside(Nicotiflorin)*	Flavonoids	Flavonols	17650-84-9	1.92477e+06	1.90005e+06	1.90379e+06	1.68438e+06	1.88865e+06	1.58153e+06	1.96667e+06	2.11848e+06	2.38802e+06	7.41637e+06	9.0014e+06	8.43258e+06	ko00944,ko01110	--	--	--	--	--	--	--	--	1.14693	0.00523853	4.33794	up	--	--	--	--	1.22049	0.00381489	4.82104	up	1.30339	0.00360078	3.83897	up
Lmsp003161	756.211	C33H40O20	[M+H]+	Kaempferol-3-O-sophoroside-7-O-rhamnoside*	Flavonoids	Flavonols	-	20092.9	25760.5	16630.2	7629.28	4855.3	3498.09	2032.88	5513.29	9	4162.54	6242.8	6980.58	-	1.12728	0.0155941	0.25579	down	--	--	--	--	1.0969	0.0217724	0.278248	down	--	--	--	--	--	--	--	--	--	--	--	--
Xmyp005654	448.101	C21H20O11	[M+H]+	Kaempferol-4'-O-glucoside*	Flavonoids	Flavonols	-	34483.4	36207.4	53774.7	86550.4	127579	130820	311197	327618	424085	1.01239e+06	948477	945930	-	1.12351	0.0221394	2.77145	up	1.15016	0.0106374	8.53971	up	1.14553	0.000226559	23.3542	up	1.21025	0.0117259	3.08132	up	1.2167	1.97376e-05	8.42672	up	1.28948	0.000368612	2.73478	up
HJAP024	610.153	C27H30O16	[M+H]+	Kaempferol-6,8-di-C-glucoside	Flavonoids	Flavonols	-	9	9	9	94999.7	113009	104358	100191	101748	91228.5	144255	80547.9	119869	-	1.20183	0.00248534	11569.1	up	1.16425	0.00112351	10858.1	up	1.14953	0.0251169	12765.6	up	--	--	--	--	--	--	--	--	--	--	--	--
mws0089	448.101	C21H20O11	[M-H]-	Kaempferol-7-O-glucoside*	Flavonoids	Flavonols	16290-07-6	10466.6	9312.66	6542.62	19856.5	41736.2	38955.6	46259.1	80291.5	101178	204709	194230	241135	-	1.10754	0.0655035	3.81995	up	1.12686	0.0517069	8.65167	up	1.14514	0.00457058	24.3172	up	--	--	--	--	1.18678	0.00172935	6.36583	up	1.19666	0.00317007	2.81069	up
HJAP005	494.106	C22H22O13	[M+H]+	Laricitrin-3-O-glucoside*	Flavonoids	Flavonols	39986-90-8	34791.9	30612.8	15417.6	27293.1	33075.4	24666.5	15327.8	14586.1	11824.6	19334.9	30390.4	14540.1	-	--	--	--	--	--	--	--	--	--	--	--	--	1.19661	0.0165243	0.490839	down	--	--	--	--	--	--	--	--
Lmtn002796	450.116	C21H22O11	[M-H]-	Dihydrokaempferol-7-O-glucoside	Flavonoids	Flavanonols	28189-90-4	25852.5	22651.1	13862.2	29510.7	23673.2	30061.2	62773.7	49223.2	43681.9	41979.6	43669.3	43846.9	-	--	--	--	--	1.05593	0.0144839	2.49622	up	1.03064	0.0222519	2.07639	up	--	--	--	--	--	--	--	--	--	--	--	--
HJAP155	464.096	C21H20O12	[M+H]+	Laricitrin-3-O-xyloside	Flavonoids	Flavonols	-	7184.54	7857.95	7878.15	21897.6	15162	13518.7	14842.1	12491.1	13354.1	18470.5	7330.88	12659.2	-	1.12119	0.0682533	2.20667	up	--	--	--	--	--	--	--	--	--	--	--	--	--	--	--	--	--	--	--	--
Lmjn005592	344.09	C18H16O7	[M-H]-	4',5-Dihydroxy-3',6,7-trimethoxyflavone	Flavonoids	Flavanones	41365-32-6	6778.77	8795.45	9389.79	13924.4	16659.5	17959.1	26770.2	27492.9	30841.1	66774.6	58041.1	62670.2	-	--	--	--	--	1.1464	0.000469048	3.40908	up	1.14372	0.000965814	7.51025	up	--	--	--	--	1.21668	0.000638279	3.86227	up	1.29912	0.00135177	2.20301	up
Hmpp003270	448.101	C21H20O11	[M+H]+	Luteolin-4'-O-glucoside*	Flavonoids	Flavones	6920-38-3	34483.4	22899.4	31017.4	99277.9	166730	97409.4	289171	297827	489065	934499	922820	963160	-	1.14861	0.0537455	4.11104	up	1.14806	0.0367721	12.1726	up	1.14744	5.81532e-05	31.9058	up	1.14775	0.0550309	2.96096	up	1.20811	6.38811e-05	7.76099	up	1.24099	0.010401	2.62111	up
mws0064	288.063	C15H12O6	[M-H]-	Eriodictyol (5,7,3',4'-Tetrahydroxyflavanone)	Flavonoids	Flavanones	552-58-9	9	9	9	3589.51	6032.47	7374.9	18555.4	19564.8	20451	12584.9	21304.8	13781	ko00941,ko01100,ko01110	1.19924	0.036294	629.514	up	1.16422	0.000786472	2169.3	up	1.14921	0.0282863	1765.58	up	1.19429	0.00171449	3.446	up	1.0922	0.0490225	2.80467	up	--	--	--	--
Zmxp003107	610.153	C27H30O16	[M+H]+	Luteolin-7,3'-di-O-glucoside	Flavonoids	Flavones	52187-80-1	9	2645.14	3520.27	12358.5	13259.6	6863.43	24745.1	17713.5	25596	181974	204396	164435	-	--	--	--	--	--	--	--	--	--	--	--	--	1.06558	0.0225053	2.09518	up	1.21188	0.00359829	16.9575	up	1.30365	0.00373874	8.09358	up
pmp000587	534.101	C24H22O14	[M+H]+	Luteolin-7-O-(6''-malonyl)glucoside*	Flavonoids	Flavones	-	36299	44364	41864.8	34480.1	37097.8	30319.3	40615.1	73584.8	50009.5	167734	137218	133858	-	--	--	--	--	--	--	--	--	1.13794	0.00790144	3.58131	up	--	--	--	--	1.21596	0.00750152	4.30639	up	1.23127	0.00337629	2.67225	up
Hmpp002612	610.153	C27H30O16	[M+H]+	Luteolin-7-O-gentiobioside	Flavonoids	Flavones	-	5225.22	3537.38	8782.02	12381.3	13241	15910.1	20337.3	27395.6	23999.4	163424	165258	186185	-	1.03461	0.0168195	2.36724	up	1.09045	0.00274996	4.08856	up	1.13666	0.0013096	29.3461	up	--	--	--	--	1.22391	0.00177866	12.3967	up	1.30666	0.00129671	7.17761	up
MWSHY0104	448.101	C21H20O11	[M+H]+	Luteolin-7-O-glucoside (Cynaroside)*	Flavonoids	Flavones	5373-11-5	158767	182111	114308	132857	216367	123187	222361	143777	153983	680639	582563	682250	ko00944	--	--	--	--	--	--	--	--	1.12797	0.000629663	4.27397	up	--	--	--	--	1.18667	0.000400731	4.11813	up	1.28434	0.000487961	3.74039	up
MWSHY0080	594.159	C27H30O15	[M+H]+	Luteolin-7-O-neohesperidoside (Lonicerin)*	Flavonoids	Flavones	25694-72-8	1.89857e+06	1.67055e+06	1.87854e+06	1.64196e+06	1.83636e+06	1.52292e+06	1.84191e+06	2.04501e+06	2.88151e+06	8.57446e+06	8.53626e+06	9.5889e+06	ko00944	--	--	--	--	--	--	--	--	1.14756	0.00162742	4.90112	up	--	--	--	--	1.2222	0.00126692	5.3386	up	1.28631	0.0001502	3.94472	up
pmp000593	594.159	C27H30O15	[M+H]+	Luteolin-7-O-rutinoside*	Flavonoids	Flavones	3563-98-2	1.34144e+06	1.40974e+06	1.33437e+06	1.22041e+06	1.31439e+06	1.20554e+06	1.5592e+06	1.50938e+06	1.80775e+06	6.48746e+06	6.44602e+06	6.50802e+06	-	--	--	--	--	--	--	--	--	1.15002	2.17641e-08	4.7586	up	--	--	--	--	1.22563	7.03078e-07	5.19779	up	1.30918	0.00022542	3.98691	up
Lmdp002969	480.09	C21H20O13	[M+H]+	Myricetin-3-O-galactoside*	Flavonoids	Flavonols	15648-86-9	32192.1	36762.8	33887.7	167652	81635.3	105284	215914	188351	157186	42117	77820.9	54171.8	-	1.13146	0.0817389	3.44771	up	1.15646	0.0117051	5.45932	up	--	--	--	--	--	--	--	--	--	--	--	--	1.24595	0.00537871	0.310107	down
Hmmp008597	270.089	C16H14O4	[M+H]+	4,4'-Dihydroxy-2'-methoxychalcone	Flavonoids	Chalcones	112408-67-0	9	9	9	31341.4	33892.1	34908.9	63603.9	75138	61350.8	122088	120198	109043	-	1.20188	0.00100947	3708.98	up	1.16414	0.00407474	7410.84	up	1.15026	0.00120582	13012.2	up	--	--	--	--	1.22304	0.00134888	3.50829	up	--	--	--	--
MWSHY0089	286.084	C16H14O5	[M+H]+	5,4'-Dihydroxy-7-methoxyflavanone (Sakuranetin)*	Flavonoids	Flavanones	2957-21-3	9	9	9	9	9	9	13458.8	18583.9	15727.9	22613.3	21717.2	22555.7	ko00941,ko01110	--	--	--	--	1.16382	0.00856863	1769.28	up	1.1503	0.000168782	2477.27	up	1.25861	0.00856863	1769.28	up	1.22651	0.000168782	2477.27	up	--	--	--	--
Cmsp008121	286.084	C16H14O5	[M+H]+	7-O-Methylnaringenin*	Flavonoids	Flavanones	-	9	9	9	9	9	9	13458.8	18583.9	15727.9	22613.3	21717.2	22555.7	-	--	--	--	--	1.16382	0.00856863	1769.28	up	1.1503	0.000168782	2477.27	up	1.25861	0.00856863	1769.28	up	1.22651	0.000168782	2477.27	up	--	--	--	--
HJN087	434.121	C21H22O10	[M-H]-	Naringenin-4'-O-glucoside*	Flavonoids	Flavanones	-	9	9	9	37669	53099.6	55253	67063.1	70548.9	97519.1	35642.8	45158.3	37720.2	-	1.20143	0.0127013	5408.21	up	1.16382	0.0147477	8708.56	up	1.15014	0.00530564	4389.68	up	--	--	--	--	--	--	--	--	--	--	--	--
HJN086	450.116	C21H22O11	[M-H]-	Eriodictyol-3'-O-glucoside	Flavonoids	Flavanones	-	9	9	9	9	9	9	34438.3	27703	20694.5	46526.5	45329.3	48552.2	-	--	--	--	--	1.16361	0.0200432	3067.99	up	1.1503	0.000403777	5200.3	up	1.25813	0.0200432	3067.99	up	1.2265	0.000403777	5200.3	up	--	--	--	--
Lmpp003465	480.09	C21H20O13	[M+H]+	Myricetin-3-O-glucoside*	Flavonoids	Flavonols	19833-12-6	47962.1	16866.1	39855.7	242954	124317	135796	296105	253109	227354	70323.4	157505	65956.7	-	1.08571	0.0647644	4.80559	up	1.11144	0.00264366	7.41822	up	--	--	--	--	--	--	--	--	--	--	--	--	1.14809	0.0148376	0.378312	down
pmp000003	316.058	C16H12O7	[M+H]+	Nepetin (5,7,3',4'-Tetrahydroxy-6-methoxyflavone)	Flavonoids	Flavones	520-11-6	462987	470904	495465	2.29746e+06	1.97027e+06	2.07328e+06	6.98939e+06	7.81685e+06	8.07747e+06	1.06697e+07	1.29288e+07	1.05102e+07	-	1.19927	0.00319996	4.43626	up	1.16347	0.00208078	16.0098	up	1.14915	0.00509548	23.863	up	1.25286	0.00186707	3.60885	up	1.22142	0.00640028	5.37907	up	--	--	--	--
pmb0665	610.153	C27H30O16	[M+H]+	Orientin-7-O-glucoside	Flavonoids	Flavones	-	72445.4	68823.4	95501.1	204987	152129	184636	464280	576066	613198	1.37389e+06	1.59269e+06	1.3506e+06	-	1.14397	0.00942183	2.2881	up	1.15372	0.00725472	6.98376	up	1.14665	0.00291722	18.2337	up	1.23025	0.0084216	3.05221	up	1.22133	0.00277805	7.96892	up	1.28609	0.00160711	2.61087	up
Lmmp003091	610.153	C27H30O16	[M+H]+	Quercetin-3-O-(4''-O-glucosyl)rhamnoside*	Flavonoids	Flavonols	59262-54-3	3.3843e+06	3.0636e+06	3.16538e+06	6.81555e+06	6.54046e+06	6.60776e+06	1.6206e+07	1.83538e+07	2.01807e+07	3.76165e+07	4.84365e+07	4.27415e+07	-	1.19754	1.22435e-05	2.07668	up	1.16032	0.00552379	5.69425	up	1.14825	0.00609339	13.3975	up	1.24872	0.00939427	2.74199	up	1.223	0.00730636	6.45141	up	1.2796	0.00885901	2.35282	up
MWSHY0113	464.096	C21H20O12	[M+H]+	Quercetin-3-O-galactoside (Hyperin)*	Flavonoids	Flavonols	482-36-0	104998	92203.7	101151	230504	224850	211834	1.08298e+06	1.19076e+06	1.28756e+06	2.44238e+06	3.16305e+06	2.48166e+06	-	1.19418	0.00012286	2.23624	up	1.16273	0.00284257	11.9366	up	1.1485	0.00800963	27.1059	up	1.25609	0.00349183	5.33778	up	1.22371	0.00880004	12.1212	up	1.27712	0.0182421	2.27082	up
MWSHY0046	464.096	C21H20O12	[M+H]+	Quercetin-3-O-glucoside (Isoquercitrin)*	Flavonoids	Flavonols	482-35-9	112673	72883.6	79252.7	220362	233649	205890	971792	1.42935e+06	1.14941e+06	2.89469e+06	3.05321e+06	2.82542e+06	ko00944,ko01100,ko01110	1.1523	0.00169545	2.49198	up	1.1539	0.0138709	13.4079	up	1.14697	0.000387976	33.1306	up	1.2465	0.0182779	5.38042	up	1.22571	0.000530733	13.2949	up	1.27422	0.00143773	2.47098	up
Lmsp004166	610.153	C27H30O16	[M+H]+	Quercetin-3-O-glucoside-7-O-rhamnoside*	Flavonoids	Flavonols	-	3.07402e+06	3.39625e+06	3.408e+06	6.90244e+06	6.49215e+06	6.15783e+06	1.87121e+07	1.92236e+07	2.31133e+07	3.78315e+07	4.63167e+07	4.08163e+07	-	--	--	--	--	1.16016	0.00631513	6.18011	up	1.14864	0.00411113	12.6504	up	1.24824	0.00870075	3.12232	up	1.22346	0.00471094	6.39125	up	1.27389	0.00422017	2.04696	up
Lmjp002461	610.153	C27H30O16	[M+H]+	Quercetin-3-O-neohesperidoside	Flavonoids	Flavonols	117611-67-3	3.18354e+06	3.1126e+06	3.2589e+06	6.20215e+06	6.21114e+06	6.32559e+06	1.61892e+07	2.00135e+07	2.25119e+07	3.85528e+07	4.73542e+07	3.8452e+07	-	--	--	--	--	1.15721	0.0123213	6.14488	up	1.14855	0.00588496	13.015	up	1.24125	0.0184711	3.1333	up	1.22355	0.00694326	6.63641	up	1.25231	0.00578918	2.11803	up
MWSHY0067	610.153	C27H30O16	[M+H]+	Quercetin-3-O-rutinoside (Rutin)*	Flavonoids	Flavonols	153-18-4	3.45237e+06	3.25184e+06	3.43619e+06	6.91124e+06	5.94523e+06	5.90248e+06	1.82087e+07	2.03225e+07	2.28891e+07	4.02465e+07	4.83515e+07	4.29703e+07	ko00944,ko01100,ko01110	--	--	--	--	1.16071	0.00611747	6.057	up	1.14918	0.00342389	12.9747	up	1.24636	0.0064048	3.27419	up	1.22325	0.00346159	7.01363	up	1.2809	0.00272928	2.1421	up
Lmmp002334	772.206	C33H40O21	[M+H]+	Quercetin-3-O-rutinoside-7-O-glucoside	Flavonoids	Flavonols	-	3999.33	3999.66	3308.97	5987.32	6628.63	6661.65	6647.66	21269.3	18644	32574	30812.5	45398	-	--	--	--	--	1.00792	0.120323	4.11754	up	1.14225	0.0192196	9.62018	up	--	--	--	--	1.2133	0.0227111	5.64305	up	1.01373	0.0321722	2.33639	up
Lnrp102163	756.211	C33H40O20	[M+H]+	Quercetin-3-O-rutinoside-7-O-rhamnoside	Flavonoids	Flavonols	-	919.736	4471.61	3552.42	2685.86	1792.36	3599.18	12547.6	8018.06	12659.6	29482.6	47687.3	30539.2	-	--	--	--	--	--	--	--	--	1.07189	0.0274493	12.0429	up	1.18871	0.0223356	4.11336	up	1.20528	0.0293259	13.3346	up	1.2329	0.0445752	3.24178	up
MWSHY0162	626.148	C27H30O17	[M+H]+	Quercetin-3-O-sophoroside (Baimaside)	Flavonoids	Flavonols	18609-17-1	103429	90500.6	106340	324994	286593	299723	590654	671273	699502	3.05109e+06	3.44722e+06	2.8398e+06	ko00944	1.19464	0.000817837	3.03497	up	1.16095	0.00291022	6.53222	up	1.14914	0.00345421	31.0991	up	1.24222	0.00448505	2.15232	up	1.22474	0.003876	10.2469	up	1.30748	0.00414182	4.76087	up
Lmsp002982	772.206	C33H40O21	[M+H]+	Quercetin-3-O-sophoroside-7-O-rhamnoside	Flavonoids	Flavonols	-	2667.99	3969.97	5973.81	4001.5	7312.16	5330.65	7332.75	16651.2	11321.7	39220.7	38849.5	33702.2	-	--	--	--	--	--	--	--	--	1.12466	0.000433899	8.86255	up	--	--	--	--	1.20478	0.000491806	6.71535	up	1.21863	0.00249183	3.16586	up
mws0856	464.096	C21H20O12	[M-H]-	Quercetin-4'-O-glucoside (Spiraeoside)*	Flavonoids	Flavonols	20229-56-5	30108.8	30840.4	26075.6	87557.5	69441.6	85132.9	368538	475926	512642	864790	1.15567e+06	868163	-	1.18396	0.00840833	2.78233	up	1.1599	0.0102014	15.5945	up	1.14808	0.010475	33.1931	up	1.24628	0.0121617	5.60482	up	1.22141	0.0115174	11.9299	up	1.23233	0.0202044	2.12851	up
Smgp004575	464.096	C21H20O12	[M+H]+	Quercetin-5-O-β-D-glucoside*	Flavonoids	Flavonols	-	89281.6	78349.6	119993	218518	228152	246409	1.14202e+06	1.31751e+06	1.12024e+06	2.7206e+06	3.016e+06	2.44669e+06	-	1.15357	0.0015852	2.40966	up	1.15794	0.00237012	12.446	up	1.1462	0.003715	28.4513	up	1.25559	0.00369298	5.16502	up	1.22479	0.00422984	11.8072	up	1.29099	0.00565888	2.28598	up
pmp000589	550.096	C24H22O15	[M+H]+	Quercetin-7-O-(6''-malonyl)glucoside	Flavonoids	Flavonols	-	6403.48	6397.14	20222.4	9323.09	11019.7	7857.98	9243.7	9393.76	10101.7	27965.6	34671	33969.7	-	--	--	--	--	--	--	--	--	--	--	--	--	--	--	--	--	1.20359	0.00336016	3.42566	up	1.30265	0.00797705	3.36149	up
mws1329	464.096	C21H20O12	[M-H]-	Quercetin-7-O-glucoside*	Flavonoids	Flavonols	491-50-9	28774.4	30972.9	43347.3	128364	87883	100159	366486	462331	514742	836170	1.04948e+06	1.07693e+06	-	1.15159	0.0173092	3.06909	up	1.15519	0.0102149	13.0323	up	1.14577	0.00616798	28.7366	up	1.23269	0.0111689	4.24631	up	1.218	0.00631954	9.36322	up	1.24663	0.00726585	2.20503	up
MWSHY0092	596.174	C27H32O15	[M+H]+	Eriodictyol-7-O-Rutinoside (Eriocitrin)	Flavonoids	Flavanones	13463-28-0	48688.2	48929.4	52913.6	45140.6	51607.3	42550.6	78553.7	82159.6	62268.6	241231	229562	269655	-	--	--	--	--	--	--	--	--	1.14766	0.00329798	4.9189	up	--	--	--	--	1.22111	0.00239443	5.31555	up	1.29607	0.00103009	3.32067	up
pmb0711	610.153	C27H30O16	[M+H]+	Quercetin-7-O-rutinoside*	Flavonoids	Flavonols	147714-62-3	3.47641e+06	3.41321e+06	3.65249e+06	6.84557e+06	5.66355e+06	6.15197e+06	1.82733e+07	2.11956e+07	2.10606e+07	4.07511e+07	4.61606e+07	4.12359e+07	-	--	--	--	--	1.16203	0.00311037	5.74169	up	1.14954	0.00190817	12.1558	up	1.24923	0.00197592	3.24363	up	1.22391	0.00160292	6.86711	up	1.29511	0.00121152	2.11711	up
Lmjp002906	478.111	C22H22O12	[M+H]+	Rhamnetin-3-O-Glucoside	Flavonoids	Flavonols	27875-34-9	161081	184669	210036	125401	110072	123832	112820	78508.5	73005.5	93384.7	153794	263690	-	--	--	--	--	1.07576	0.00700538	0.475605	down	--	--	--	--	--	--	--	--	--	--	--	--	--	--	--	--
HJAP120	624.169	C28H32O16	[M+H]+	Rhamnetin-3-O-Rutinoside*	Flavonoids	Flavonols	-	1.92056e+06	2.07169e+06	2.01613e+06	1.3552e+06	1.17065e+06	1.23145e+06	287443	338450	450691	1.38504e+06	1.37217e+06	1.28092e+06	-	--	--	--	--	1.15135	1.58618e-05	0.179181	down	--	--	--	--	1.22995	0.000271431	0.286532	down	--	--	--	--	1.28784	0.000167926	3.75088	up
Zmxp005470	578.127	C26H26O15	[M+H]+	Tricin-7-O-(6''-O-malonyl)glucoside	Flavonoids	Flavones	-	17117.5	20838.2	19064	9792.29	7261.29	14912.9	31974.3	32930.1	27215.8	103771	94773.6	90760.1	-	--	--	--	--	--	--	--	--	1.14601	0.00131125	5.07376	up	1.1724	0.00267148	2.88177	up	1.20631	0.000193631	9.05026	up	1.30462	0.00082996	3.14052	up
pmb0736	492.127	C23H24O12	[M+H]+	Tricin-7-O-Glucoside	Flavonoids	Flavones	32769-01-0	71380.5	104708	111119	98430.8	97211	105387	97729.5	116077	121526	293912	312049	267828	-	--	--	--	--	--	--	--	--	1.11341	0.000392838	3.04237	up	--	--	--	--	1.2214	0.00339986	2.90267	up	1.29595	0.000941548	2.60574	up
pmb3045	506.106	C23H22O13	[M-H]-	Tricin-7-O-Glucuronide	Flavonoids	Flavones	-	22549.4	28497.2	30260.3	5938.43	2354.7	9495.56	6559.58	8232.95	5342.81	15885.2	15196.9	18698.2	-	1.07237	0.00257734	0.218784	down	1.13739	0.00708215	0.247646	down	--	--	--	--	--	--	--	--	1.00621	0.0193305	2.79842	up	1.25521	0.00235975	2.47228	up
pmn001338	446.085	C21H18O11	[M-H]-	Rhein-8-O-glucoside	Quinones	Anthraquinone	34298-86-7	657205	837019	1.07974e+06	751085	514210	603528	172583	209947	180349	119747	100160	127353	-	--	--	--	--	1.14026	0.030848	0.218682	down	1.13576	0.0257134	0.134913	down	1.2327	0.0218557	0.301195	down	1.2115	0.0169709	0.185818	down	--	--	--	--
Zmhn003269	300.027	C15H8O7	[M-H]-	6-Hydroxyrhein	Quinones	Anthraquinone	-	40955.6	41106.5	39617.1	160291	141867	139870	251332	299110	357681	830674	763548	781609	-	1.19902	0.00353923	3.63273	up	1.15779	0.0134681	7.46327	up	1.15009	0.000707315	19.5254	up	1.20192	0.0323758	2.05445	up	1.2243	0.000346795	5.37485	up	1.28356	0.00044096	2.6162	up
Zmdn005578	518.106	C24H22O13	[M-H]-	Emodin-8-O-(6'-O-malonyl)-beta-D-glucoside	Quinones	Anthraquinone	-	7824.24	8152.38	5519.41	13447.6	21440	17160.9	22827.1	17671.4	18960.5	21816.5	17101.3	10633.5	-	1.10985	0.0357256	2.42131	up	1.11997	0.00517432	2.76604	up	--	--	--	--	--	--	--	--	--	--	--	--	--	--	--	--
Lmmn003748	360.157	C20H24O6	[M-H]-	Isolariciresinol	Lignans and Coumarins	Lignans	548-29-8	51399.8	46522.4	43658.8	5917.73	5239.81	5432.32	14112.4	12101.8	10916.6	18143.5	20367.6	20715.1	-	1.19997	0.00274705	0.117176	down	1.15389	0.00137513	0.262258	down	1.13804	0.00318726	0.41832	down	1.23255	0.0147545	2.23816	up	1.2223	0.00198355	3.57002	up	--	--	--	--
Rfmb25702	562.205	C28H34O12	[M-H]-	Pinoresinol-4-O-(6''-acetyl)glucoside	Lignans and Coumarins	Lignans	-	91945.1	85017.9	92376	58346.6	67103.9	65742.2	29922.5	26669.4	34555.9	59700.7	58191.7	62186.5	-	--	--	--	--	1.15181	5.70074e-05	0.338413	down	--	--	--	--	1.22554	0.00082534	0.476732	down	--	--	--	--	--	--	--	--
pmn001370	682.247	C32H42O16	[M-H]-	Pinoresinol-4,4'-O-di-O-glucoside	Lignans and Coumarins	Lignans	63902-38-5	269908	283887	301449	186824	214781	183493	320345	316685	318689	783946	837269	744998	-	--	--	--	--	--	--	--	--	1.14534	0.00115906	2.76671	up	--	--	--	--	1.22168	0.00066149	4.04413	up	1.31039	0.00318048	2.47585	up
Hmqn002118	162.032	C9H6O3	[M-H]-	Umbelliferone	Lignans and Coumarins	Coumarins	93-35-6	686921	643190	678333	130985	46378.2	67338.3	281939	189486	117545	39276.8	156098	45560.4	ko00940,ko01110	1.15812	0.000241035	0.121836	down	1.08188	0.00654121	0.293247	down	1.07662	0.00176667	0.119961	down	--	--	--	--	--	--	--	--	--	--	--	--
HX1364	354.095	C16H18O9	[M+H]+	Isoscopoletin-6-O-glucoside	Lignans and Coumarins	Coumarins	-	1.81188e+07	1.81862e+07	1.9466e+07	6.8903e+06	5.18424e+06	4.96446e+06	1.06065e+07	1.09352e+07	1.16341e+07	9.7944e+06	1.58784e+07	1.04421e+07	-	1.1837	0.000129074	0.305517	down	--	--	--	--	--	--	--	--	--	--	--	--	1.10034	0.0697175	2.11954	up	--	--	--	--
Jmzn006005	178.063	C10H10O3	[M-H]-	3,4-Methylenedioxy cinnamyl alcohol	Lignans and Coumarins	Lignans	58095-76-4	37266.7	39533.7	32582.2	96230.7	90996.3	88764.5	217471	191945	238483	108044	121531	124333	-	1.19132	5.33657e-05	2.52318	up	1.15876	0.00477187	5.92324	up	1.14207	0.00123582	3.23551	up	1.24344	0.0100437	2.34753	up	--	--	--	--	--	--	--	--
pmn001378	520.194	C26H32O11	[M-H]-	Pinoresinol-4-O-glucoside	Lignans and Coumarins	Lignans	41607-20-9	430490	446131	443627	328094	341808	334000	647564	640465	583049	1.09267e+06	1.18509e+06	1.13457e+06	-	--	--	--	--	--	--	--	--	1.1486	0.00107816	2.58461	up	--	--	--	--	1.22545	0.000888475	3.39906	up	--	--	--	--
Rfmb056	592.216	C29H36O13	[M-H]-	Medioresinol-4'-O-(6'''-acetyl)glucoside	Lignans and Coumarins	Lignans	-	30888.9	31202.3	43680.3	27324.3	23127.3	30620	4796.2	7897.81	8811.18	6961.46	4770.93	6238.82	-	--	--	--	--	1.12406	0.0158347	0.203318	down	1.13223	0.0182095	0.169906	down	1.20484	0.0034487	0.265262	down	1.20625	0.00661638	0.221671	down	--	--	--	--
pmf0526	270.089	C16H14O4	[M+H]+	Isoimperatorin	Lignans and Coumarins	Coumarins	482-45-1	160387	179643	189774	607612	600615	672490	979469	1.00558e+06	1.0775e+06	1.71236e+06	1.73777e+06	1.80282e+06	-	1.19634	0.000871152	3.54983	up	1.16173	0.000532525	5.78054	up	1.1491	8.45063e-05	9.9149	up	--	--	--	--	1.22341	7.43195e-06	2.79306	up	--	--	--	--
Hmcp002123	192.042	C10H8O4	[M+H]+	Isoscopoletin (6-Hydroxy-7-Methoxycoumarin)	Lignans and Coumarins	Coumarins	776-86-3	7.62818e+06	8.64345e+06	8.34971e+06	3.47136e+06	3.81775e+06	3.96463e+06	1.42273e+06	1.55849e+06	1.58094e+06	1.42874e+06	1.396e+06	1.46477e+06	-	1.19062	0.0011081	0.457073	down	1.16252	0.00160697	0.185293	down	1.14912	0.00190074	0.174219	down	1.25043	0.00196527	0.40539	down	1.22194	0.003441	0.381163	down	--	--	--	--
mws0097	358.142	C20H22O6	[M-H]-	Pinoresinol*	Lignans and Coumarins	Lignans	487-36-5	53258.7	52697.2	53464.5	13442.1	12826.5	13342.9	14967.9	24667.3	21083.6	34532.5	43955.7	45402.2	ko00998,ko01100,ko01110	1.20159	3.04484e-08	0.248472	down	1.11656	0.00703273	0.380872	down	--	--	--	--	--	--	--	--	1.2127	0.0141771	3.12764	up	1.18493	0.00970815	2.0404	up
MWSCX014	192.042	C10H8O4	[M+H]+	Scopoletin (7-Hydroxy-6-methoxycoumarin)	Lignans and Coumarins	Coumarins	92-61-5	8.36953e+06	9.45627e+06	9.06485e+06	4.25955e+06	4.05004e+06	4.46846e+06	1.64005e+06	1.93397e+06	1.76896e+06	1.67822e+06	1.70759e+06	1.7856e+06	ko00940,ko01110	1.19294	0.0017668	0.475185	down	1.16146	0.00105785	0.198693	down	1.14891	0.00175557	0.192312	down	1.2488	0.000152924	0.418137	down	1.22266	0.00126453	0.40471	down	--	--	--	--
pmn001492	188.047	C11H8O3	[M-H]-	Ayapin	Lignans and Coumarins	Coumarins	494-56-4	588759	561703	583777	281873	305999	287315	119271	120215	130911	83394.7	129414	98443.9	-	--	--	--	--	1.16322	3.50519e-05	0.213579	down	1.13772	3.76965e-05	0.179475	down	1.25385	0.000265763	0.42322	down	1.18962	0.0010521	0.355642	down	--	--	--	--
mws1639	222.053	C11H10O5	[M+H]+	Isofraxidin	Lignans and Coumarins	Coumarins	486-21-5	79795.7	79326.2	87119.4	35459.9	32000.9	24218.2	24211.2	39752.6	28458.4	46657.9	45701.7	37189.4	-	1.17013	0.000368113	0.372314	down	1.11652	0.00205146	0.375332	down	--	--	--	--	--	--	--	--	--	--	--	--	--	--	--	--
Hmbp002498	486.137	C21H26O13	[M+H]+	Scopoletin-7-O-xylosyl(1→6)glucoside	Lignans and Coumarins	Coumarins	-	806066	826859	746061	375674	483178	469419	227075	318992	335267	1.10599e+06	1.25634e+06	944471	-	--	--	--	--	1.1305	0.000467057	0.370466	down	--	--	--	--	--	--	--	--	1.18961	0.0104565	2.48955	up	1.28251	0.00634713	3.75204	up
Lmbp002962	208.037	C10H8O5	[M+H]+	Isofraxetin	Lignans and Coumarins	Coumarins	50656-75-2	12240.1	12908.7	14344.7	9	9	9	8612.87	5765.76	6365.83	9	9	9	-	1.20183	0.00221988	0.000683658	down	--	--	--	--	1.15023	0.00221988	0.000683658	down	1.25818	0.015382	768.313	up	--	--	--	--	1.31257	0.015382	0.00130155	down
Zmcn003729	536.189	C26H32O12	[M-H]-	1-Hydroxypinoresinol-4'-O-Glucoside	Lignans and Coumarins	Lignans	-	703691	817704	860990	282571	315704	266018	193073	151561	127390	180192	205866	168497	-	1.18806	0.00495606	0.362785	down	1.14809	0.00195184	0.198131	down	1.14287	0.00411168	0.232773	down	--	--	--	--	--	--	--	--	--	--	--	--
mws1014	208.037	C10H8O5	[M+H]+	Fraxetin (7,8-Dihydroxy-6-methoxycoumarin)	Lignans and Coumarins	Coumarins	574-84-5	45739.6	42268	43284.5	1.35391e+06	1.40733e+06	1.34575e+06	222101	238079	232035	133316	156887	156462	-	1.20177	0.000204355	31.2812	up	1.16344	0.000362939	5.27233	up	1.14522	0.00483405	3.40208	up	1.25857	0.000139639	0.168546	down	1.22494	3.53633e-05	0.108758	down	--	--	--	--
Zmhn001446	580.216	C28H36O13	[M-H]-	Syringaresinol-4'-O-glucoside	Lignans and Coumarins	Lignans	7374-79-0	163762	134665	135985	221676	241484	263377	75803.8	80478.5	56074.7	28856.6	28867.6	32846.2	-	--	--	--	--	1.09633	0.00426811	0.488839	down	1.14459	0.00599058	0.20849	down	1.23497	0.000711429	0.292286	down	1.22401	0.00291986	0.12466	down	1.26396	0.0291113	0.4265	down
pmn001375	536.189	C26H32O12	[M-H]-	1-Hydroxypinoresinol-1-O-Glucoside	Lignans and Coumarins	Lignans	81495-71-8	1.39081e+06	1.42927e+06	1.79422e+06	616289	662210	596134	287179	321950	328956	477561	426703	382441	-	1.18034	0.0174221	0.406266	down	1.15663	0.0102449	0.2033	down	1.13596	0.01051	0.278852	down	--	--	--	--	--	--	--	--	--	--	--	--
Lmtn003096	524.226	C26H36O11	[M-H]-	Secoisolariciresinol 4-O-glucoside	Lignans and Coumarins	Lignans	-	62193.5	65471.8	58723.7	43588	28487.5	32487.7	24551.9	20462.1	24181.3	34626.3	47117.5	47848.3	-	--	--	--	--	1.15402	0.000187008	0.371241	down	--	--	--	--	--	--	--	--	--	--	--	--	--	--	--	--
Rfmb26201	622.226	C30H38O14	[M-H]-	Syringaresinol-4'-O-(6''-acetyl)glucoside	Lignans and Coumarins	Lignans	-	75242.2	70033.8	41586.6	143049	161079	145528	47351.8	72863.9	42100	8180.47	11020.2	11712.3	-	1.10874	0.00475326	2.40635	up	--	--	--	--	1.11688	0.0369489	0.165432	down	1.19726	0.00234409	0.360977	down	1.22188	0.00116858	0.0687481	down	1.27777	0.0424043	0.19045	down
Lmmn002260	552.221	C27H36O12	[M-H]-	5'-Methoxyisolariciresinol-9'-O-glucoside	Lignans and Coumarins	Lignans	-	29073.8	25371.2	368222	17257.6	20168.3	16999	40333.3	24842.2	26902.2	75006.3	78519.3	45783.3	-	--	--	--	--	--	--	--	--	--	--	--	--	--	--	--	--	1.17946	0.0420281	3.66208	up	1.13393	0.0565757	2.16457	up
MWS20152	418.163	C22H26O8	[M-H]-	Syringaresinol	Lignans and Coumarins	Lignans	21453-71-4	4426.48	5393.38	5392.61	4626.2	8240.59	5868.18	9	9	9	9	9	9	-	--	--	--	--	1.16405	0.00402656	0.00177486	down	1.15008	0.00402656	0.00177486	down	1.2573	0.0277116	0.00144116	down	1.22517	0.0277116	0.00144116	down	--	--	--	--
pmn001369	698.242	C32H42O17	[M-H]-	1-Hydroxypineolin Diglucoside	Lignans and Coumarins	Lignans	-	234294	196030	184690	187582	233668	219790	91577.9	72138.9	59313.5	84789.7	104758	123426	-	--	--	--	--	1.11966	0.00346933	0.362643	down	--	--	--	--	1.21674	0.00182649	0.34792	down	1.15771	0.0039034	0.488229	down	--	--	--	--
HJN083	522.21	C26H34O11	[M-H]-	Lariciresinol-4'-O-glucoside	Lignans and Coumarins	Lignans	143663-00-7	82991.3	97028.3	89369.3	37747.9	52128.8	34846.2	38831.9	27336.8	33100.1	60564.2	61744.1	53136.4	-	1.14049	0.00257882	0.462984	down	1.1365	0.000507383	0.368497	down	--	--	--	--	--	--	--	--	--	--	--	--	--	--	--	--
HX1372	376.152	C20H24O7	[M+H]+	guaiacylglycerol-β-coniferyl ether	Lignans and Coumarins	Lignans	-	9	9	9	266282	132851	146101	1.02422e+06	760224	682837	55603.7	157702	92876.1	-	1.20076	0.0504462	20193.8	up	1.1641	0.0154247	91380.8	up	1.14793	0.0758429	11340.1	up	1.19716	0.0145632	4.52518	up	--	--	--	--	1.25905	0.0143299	0.124097	down
Cmsp003083	520.194	C26H32O11	[M+H]+	Dehydrodiconiferyl alcohol-4-O-glucoside	Lignans and Coumarins	Lignans	107870-88-2	18213.5	19259	16898	11120.4	9635.53	15303.2	5858.39	16130.6	8009.42	28894.1	16403.3	25655	-	--	--	--	--	--	--	--	--	--	--	--	--	--	--	--	--	--	--	--	--	1.05174	0.0506219	2.36521	up
Lmdn004267	358.142	C20H22O6	[M-H]-	Epipinoresinol*	Lignans and Coumarins	Lignans	24404-50-0	48267.9	55471.9	62435.5	16938.8	14002.2	22113	17083.8	20593.4	13731	45595.1	41949.1	45934.1	-	1.16202	0.00321323	0.319266	down	1.13331	0.00404594	0.309361	down	--	--	--	--	--	--	--	--	1.17997	0.00195747	2.51589	up	1.27458	0.000729577	2.59644	up
Hmlp006964	236.069	C12H12O5	[M+H]+	5,6,7-Trimethoxycoumarin	Lignans and Coumarins	Coumarins	55085-47-7	23360.8	23684.4	29140.4	3981.05	3348.66	7738.94	9	9	9	9	9	9	-	1.14595	0.00137594	0.197789	down	1.16403	0.00541042	0.000354398	down	1.15014	0.00541042	0.000354398	down	1.25443	0.0672414	0.0017918	down	1.22196	0.0672414	0.0017918	down	--	--	--	--
Hmln002355	550.205	C27H34O12	[M-H]-	5'-Methoxymatairesinoside	Lignans and Coumarins	Lignans	1691201-82-7	9	9	9	239357	162793	181829	399407	324573	297034	50583.1	91525.5	69116.4	-	1.20161	0.0136929	21628.9	up	1.16418	0.00798031	37815.3	up	1.14949	0.0271249	7823.15	up	--	--	--	--	1.13727	0.0173441	0.3617	down	1.27779	0.00637321	0.206878	down
Lhqp101805	324.084	C15H16O8	[M+H]+	Skimmin (7-Hydroxycoumarin-7-O-glucoside)	Lignans and Coumarins	Coumarins	93-39-0	292338	474025	317796	197806	170314	184568	270203	158305	180574	9	9	9	-	--	--	--	--	--	--	--	--	1.14984	0.0238225	2.49041e-05	down	--	--	--	--	1.22644	0.0018516	4.88521e-05	down	1.31277	0.0272207	4.4329e-05	down
pmp000284	222.053	C11H10O5	[M+H]+	Fraxidin (8-Hydroxy-6,7-dimethoxycoumarin)	Lignans and Coumarins	Coumarins	525-21-3	40936.1	50309.2	43077.4	13164	28453	13955.5	14918.5	22820.3	12198.6	21936.5	20903	18432.8	-	1.05795	0.0171445	0.413724	down	1.08854	0.00286866	0.371772	down	1.12689	0.00724171	0.456157	down	--	--	--	--	--	--	--	--	--	--	--	--
pmp000682	520.194	C26H32O11	[M+NH4]+	Matairesinol-4'-O-glucoside (Matairesinoside)	Lignans and Coumarins	Lignans	23202-85-9	122407	163133	156412	59097.2	62067.4	54309.4	44382.1	40403.4	38912.3	107761	95963.6	95091.3	-	1.17602	0.0170657	0.397042	down	1.15068	0.0127249	0.279889	down	--	--	--	--	--	--	--	--	--	--	--	--	1.30443	0.00177748	2.4157	up
Lmbn002160	374.137	C20H22O7	[M-H]-	8-Hydroxypinoresinol	Lignans and Coumarins	Lignans	81426-17-7	62688.9	46235.9	48822.5	15447.2	22506.4	19213	12412.2	5067.8	9640.14	10285.1	23178.9	15024.2	-	1.15651	0.0129483	0.362393	down	1.11066	0.00633125	0.171922	down	1.06299	0.0058783	0.307379	down	1.02063	0.0277078	0.474406	down	--	--	--	--	--	--	--	--
Lmjp002764	222.053	C11H10O5	[M+H]+	Umckalin (7-hydroxy-5,6-dimethoxycoumarin)	Lignans and Coumarins	Coumarins	43053-62-9	42388.5	66610.2	39292	6867.43	24225.1	25839.6	9	9	9	2578.93	2651.03	2596.96	-	--	--	--	--	1.16359	0.0292064	0.000182075	down	1.14294	0.0323792	0.052781	down	1.25028	0.0890259	0.000474249	down	1.10977	0.114488	0.137478	down	1.31357	6.94097e-05	289.886	up
pma3101	256.082	C11H14NO6+	[M]+	Nicotinate D-ribonucleoside	Others	Vitamin	17720-18-2	2.64839e+06	3.04263e+06	3.03426e+06	4.48523e+06	4.70545e+06	4.78258e+06	5.28476e+06	5.75324e+06	5.1967e+06	6.01597e+06	6.67381e+06	7.06768e+06	ko00760,ko01100	--	--	--	--	--	--	--	--	1.13583	0.00254662	2.26439	up	--	--	--	--	--	--	--	--	--	--	--	--
Zmdp000376	129.09	C5H11N3O	[M+H]+	4-Guanidinobutanal	Others	Aldehyde compounds	-	2.60304e+07	2.60993e+07	2.94996e+07	5.58587e+07	5.70192e+07	5.73208e+07	6.23819e+07	6.16574e+07	6.29632e+07	6.57439e+07	5.56081e+07	6.63805e+07	-	1.19409	0.000406504	2.08502	up	1.15876	0.000375299	2.29087	up	1.13391	0.00544517	2.29982	up	--	--	--	--	--	--	--	--	--	--	--	--
Lmxn008846	198.126	C11H18O3	[M-H]-	Hydroxydihydrobovolide	Others	Lactones	6067-11-4	104172	106154	93322.7	101523	97739.8	99540.8	160021	172695	170003	199755	204626	193991	-	--	--	--	--	--	--	--	--	--	--	--	--	--	--	--	--	1.22497	0.00027864	2.00256	up	--	--	--	--
Zmzn000078	169.998	C3H7O6P	[M-H]-	Dihydroxyacetone phosphate	Others	Saccharides	57-04-5	125111	127753	93477.4	240860	277138	235268	203052	291240	233675	282013	278015	248885	ko00010,ko00040,ko00051,ko00052,ko00561,ko00562,ko00564,ko00640,ko00710,ko00760,ko01100,ko01110,ko01200,ko01230	1.15477	0.00155714	2.17492	up	1.08199	0.0251309	2.10187	up	1.11534	0.00053582	2.33559	up	--	--	--	--	--	--	--	--	--	--	--	--
pmn001423	386.194	C19H30O8	[M-H]-	Roseoside	Others	Ketone compounds	54835-70-0	4.13636e+06	4.51301e+06	4.31076e+06	1.54263e+06	1.46402e+06	1.48815e+06	537797	582456	601376	1.58904e+06	1.25172e+06	1.34168e+06	-	1.20009	0.000974427	0.346818	down	1.1635	0.000616669	0.13284	down	1.14052	4.07531e-05	0.322716	down	1.25541	9.65149e-06	0.383027	down	--	--	--	--	1.2944	0.0125213	2.42935	up
Zmgn000447	185.993	C3H7O7P	[M-H]-	3-Phospho-D-glyceric acid	Others	Saccharides	820-11-1	236471	246843	270042	660763	655949	446686	1.05881e+06	742433	1.22301e+06	1.29144e+06	1.1226e+06	1.12996e+06	ko00010,ko00030,ko00260,ko00270,ko00561,ko00630,ko00710,ko01100,ko01110,ko01200,ko01230,ko01240	1.14312	0.0389403	2.34073	up	1.1365	0.0324586	4.01437	up	1.14667	0.00272853	4.70428	up	--	--	--	--	1.14237	0.00328012	2.00975	up	--	--	--	--
pme0534	196.058	C6H12O7	[M-H]-	Gluconic acid	Others	Saccharides	526-95-4	303234	249783	297553	571497	544115	557844	724442	800150	830975	694284	695108	896514	ko00030,ko01100,ko01110,ko01200	--	--	--	--	1.1524	0.000715269	2.7694	up	1.12533	0.0147694	2.6875	up	--	--	--	--	--	--	--	--	--	--	--	--
pmf0348	188.141	C10H20O3	[M-H]-	2,6-Dimethyl-7-octene-2,3,6-triol	Others	Saccharides	73815-21-1	1.23346e+06	1.29163e+06	1.31087e+06	600837	605269	570900	215709	220622	221480	153290	152964	163832	-	1.19934	0.000175437	0.463249	down	1.16402	0.000449822	0.171485	down	1.14984	0.000325767	0.122547	down	1.25817	0.000625709	0.370179	down	1.22555	0.000191757	0.264538	down	--	--	--	--
pmb0789	331.127	C14H21NO8	[M+H]+	Pyridoxine-5'-O-glucoside	Others	Vitamin	-	371158	349073	318185	432545	515537	393664	241447	187324	208355	312667	228095	220098	-	--	--	--	--	--	--	--	--	--	--	--	--	1.20966	0.0120117	0.474849	down	--	--	--	--	--	--	--	--
pme1383	169.074	C8H11NO3	[M+H]+	Pyridoxine	Others	Vitamin	65-23-6	539582	488941	193107	1.1447e+06	1.1022e+06	1.14293e+06	1.0866e+06	1.10082e+06	1.34175e+06	1.59614e+06	1.55227e+06	1.70599e+06	ko00750,ko01100,ko01240	1.03653	0.0202115	2.77484	up	1.00485	0.00586794	2.8889	up	1.05118	0.00305149	3.97371	up	--	--	--	--	--	--	--	--	--	--	--	--
MWSmce039	123.032	C6H5NO2	[M+H]+	Isonicotinic acid	Others	Vitamin	55-22-1	1.35144e+06	1.60131e+06	1.76999e+06	4.91964e+06	4.35949e+06	4.96208e+06	7.86662e+06	8.01672e+06	7.87257e+06	9.25182e+06	8.82999e+06	8.85543e+06	-	1.18659	0.000442776	3.01546	up	1.15881	5.83574e-05	5.03011	up	1.14533	2.55223e-06	5.70373	up	--	--	--	--	--	--	--	--	--	--	--	--
pme2289	286.23	C20H30O	[M+H]+	Retinol (Vitamin A1)	Others	Vitamin	68-26-8	119775	134892	123464	358186	402122	382541	582778	732351	812581	1.66169e+06	1.43447e+06	1.52575e+06	ko01100,ko01240	1.1971	0.000913016	3.02236	up	1.15515	0.0127697	5.62691	up	1.14914	0.00208323	12.223	up	--	--	--	--	1.22242	0.00242237	4.0442	up	1.26679	0.000914816	2.17225	up
pma0134	120.042	C4H8O4	[M+H]+	D-Threose	Others	Saccharides	95-43-2	4.94462e+06	4.9926e+06	4.71243e+06	1.55057e+07	1.47921e+07	1.53725e+07	1.53417e+07	1.65148e+07	1.69469e+07	1.39243e+07	1.4255e+07	1.42702e+07	-	1.20098	8.13618e-05	3.11751	up	1.16202	0.0013233	3.33137	up	1.1496	7.30531e-07	2.89765	up	--	--	--	--	--	--	--	--	--	--	--	--
pmb3081	290.004	C6H11PO11	[M-H]-	Glucarate O-Phosphoric acid	Others	Saccharides	-	671587	1.12208e+06	1.1078e+06	3.59177e+06	3.14287e+06	2.59496e+06	6.8173e+06	6.41883e+06	8.65142e+06	5.45064e+06	5.75571e+06	5.97528e+06	-	1.14201	0.00715156	3.21548	up	1.14382	0.00912959	7.54362	up	1.13003	2.35077e-05	5.92171	up	1.20249	0.0149723	2.34603	up	--	--	--	--	--	--	--	--
ML10171848	148.037	C5H8O5	[M-H]-	D-Arabinono-1,4-lactone*	Others	Saccharides	2782-09-4	99756.2	113559	124913	248938	246979	265200	223507	234603	129165	140541	132433	132528	ko00053	1.18493	0.000152181	2.25031	up	--	--	--	--	--	--	--	--	--	--	--	--	--	--	--	--	--	--	--	--
pma6455	230.019	C5H11O8P	[M-H]-	Ribulose-5-phosphate	Others	Saccharides	4300-28-1	22962.6	54945.6	54121.5	174148	177257	169321	190217	191458	178184	174623	160655	171018	ko00030,ko00230,ko00440,ko00710,ko00750,ko01100,ko01110,ko01200,ko01230,ko01240	1.11562	0.00483218	3.94401	up	1.08752	0.00201781	4.2404	up	1.0645	0.00290245	3.83471	up	--	--	--	--	--	--	--	--	--	--	--	--
Zmyn000230	148.037	C5H8O5	[M-H]-	2-Dehydro-3-deoxy-L-arabinonate*	Others	Saccharides	-	59451.2	46061.6	32519.8	143761	9	166526	216423	195696	198480	161691	233132	216250	ko00053,ko01100	--	--	--	--	1.1334	0.000122796	4.42359	up	1.10953	0.0108706	4.42702	up	--	--	--	--	--	--	--	--	--	--	--	--
Lssp210092	313.131	C18H19NO4	[M+H]+	N-trans-ferulic tyramine	Others	Saccharides	-	10958596	1.08901e+07	1.15759e+07	1.89922e+07	1.90918e+07	18772788	2.2226e+06	2.10553e+06	2.39512e+06	1.70658e+06	1.51463e+06	2.00037e+06	-	--	--	--	--	1.16261	0.000127212	0.201147	down	1.14567	1.50512e-05	0.15622	down	1.25821	2.37211e-08	0.118249	down	1.22395	3.57025e-07	0.0918376	down	--	--	--	--
mws0133	122.048	C6H6N2O	[M+H]+	Nicotinamide	Others	Vitamin	98-92-0	745342	779496	738752	449023	491975	498212	1.03342e+06	1.0384e+06	1.04384e+06	1.09225e+06	966476	981188	ko00760,ko01100,ko01240	--	--	--	--	--	--	--	--	--	--	--	--	1.25487	0.000512382	2.16484	up	1.21508	0.00217236	2.11221	up	--	--	--	--
pme3705	194.043	C6H10O7	[M-H]-	D-Glucoronic acid*	Others	Saccharides	6556-12-3	783166	644987	797860	983935	944709	908203	345908	442198	394088	449089	397752	568582	ko00040,ko00053,ko00520,ko00562,ko01100,ko01240	--	--	--	--	--	--	--	--	--	--	--	--	1.24164	0.000140893	0.416728	down	1.17416	0.00476008	0.498942	down	--	--	--	--
Zmyn000083	339.996	C6H14O12P2	[M-H]-	D-Glucose 1,6-bisphosphate	Others	Saccharides	10139-18-1	16519.4	22463.4	18417.3	95035.6	75791.6	79305.2	94101.4	115355	124275	138781	98466.4	102833	ko00500,ko01100	1.18783	0.00511666	4.3577	up	1.15241	0.0075013	5.81414	up	1.13595	0.0164461	5.92474	up	--	--	--	--	--	--	--	--	--	--	--	--
Cmyp009787	192.151	C13H20O	[M+H]+	Damascenone	Others	Ketone compounds	23726-91-2	63736.8	65020.8	61317.1	94984	107886	96242.4	126423	138814	154864	163701	141316	161403	-	--	--	--	--	1.14988	0.010329	2.21019	up	1.1433	0.00506408	2.45388	up	--	--	--	--	--	--	--	--	--	--	--	--
Zmyn000108	210.038	C6H10O8	[M-H]-	D-Saccharic acid*	Others	Saccharides	87-73-0	19491	16853	15689.4	100622	72972.8	87087.1	71312.9	50386.2	35327	49718	68283.7	62216.2	ko00053,ko01100	1.1905	0.0116807	5.0099	up	1.08298	0.0769103	3.0178	up	1.13169	0.0131611	3.46351	up	--	--	--	--	--	--	--	--	--	--	--	--
Lssp210093	329.126	C18H19NO5	[M+H]+	7-hydroxy-N-trans-ferulic tyramine	Others	Saccharides	-	27453.6	26540.3	27477.3	1.25937e+06	1.37217e+06	1.33276e+06	47932.1	20866.4	39409.2	9	9	9	-	1.20179	0.000650841	48.6589	up	--	--	--	--	1.1503	0.000129073	0.000331405	down	1.24706	0.000352108	0.0272956	down	1.22653	0.000625	6.81079e-06	down	1.311	0.0457482	0.00024952	down
mws2523	422.082	C12H23O14P	[M-H]-	Trehalose 6-phosphate	Others	Saccharides	4484-88-2	59398.5	43631.6	45054.7	52304	59288.9	69038.8	119915	115101	104034	102258	113191	110191	ko00500,ko01100,ko01110	--	--	--	--	1.12887	0.000779514	2.28957	up	1.11437	0.00123582	2.19901	up	--	--	--	--	--	--	--	--	--	--	--	--
mws0232	376.138	C17H20N4O6	[M+H]+	Riboflavin (Vitamin B2)	Others	Vitamin	83-88-5	1.39545e+06	1.73129e+06	1.48792e+06	1.95571e+06	2.06135e+06	2.18192e+06	1.75908e+06	1.86583e+06	2.32358e+06	3.55482e+06	2.96787e+06	3.35711e+06	ko00740,ko01100,ko01110,ko01240,ko02010	--	--	--	--	--	--	--	--	1.12379	0.00235698	2.14096	up	--	--	--	--	--	--	--	--	--	--	--	--
Lmmn000214	488.174	C18H32O15	[M-H]-	Solatriose	Others	Saccharides	528-40-5	304216	322145	258518	360004	353912	506721	1.0725e+06	1.24107e+06	1.19131e+06	622405	730569	654754	-	--	--	--	--	1.15608	0.00116743	3.96086	up	1.12875	0.00148712	2.26893	up	1.22709	0.000421007	2.87135	up	--	--	--	--	--	--	--	--
HX1349	132.042	C5H8O4	[M+H]+	dihydro-4-hydroxy-5-hydroxymethyl-2(3H)-furanone	Others	Others	-	65501.9	46382	52596.5	85599.3	92485.6	87834.9	83484.7	81344	78489.7	99161.9	99229.5	148286	-	--	--	--	--	--	--	--	--	1.0479	0.0530986	2.10771	up	--	--	--	--	--	--	--	--	--	--	--	--
pme3163	290.04	C7H15O10P	[M-H]-	D-Sedoheptuiose 7-phosphate	Others	Saccharides	2646-35-7	1.18719e+06	1.27845e+06	1.31785e+06	5.27427e+06	5.74627e+06	1.39141e+06	6.73036e+06	7.33125e+06	8.23148e+06	7.5069e+06	7.36158e+06	7.24205e+06	-	--	--	--	--	1.16082	0.00469547	5.89222	up	1.14944	7.00883e-06	5.84396	up	--	--	--	--	--	--	--	--	--	--	--	--
mws2104	194.079	C7H14O6	[M-H]-	D-Pinitol	Others	Saccharides	10284-63-6	652074	812790	803448	968747	1064060	1.13222e+06	391867	593426	622126	555771	455612	519357	-	--	--	--	--	--	--	--	--	--	--	--	--	--	--	--	--	1.20246	0.00144558	0.483642	down	--	--	--	--
MWS0559	162.053	C6H10O5	[M-H]-	1,6-anhydro-β-D-glucose	Others	Saccharides	498-07-7	48713.4	46802.9	46136.1	21814.4	21602.9	23026.9	18002.9	26642.9	26642.9	35884.6	39262.4	36354.4	-	1.19901	6.22094e-05	0.469065	down	--	--	--	--	--	--	--	--	--	--	--	--	--	--	--	--	--	--	--	--
pme2165	156.017	C5H4N2O4	[M-H]-	Orotic acid (Vitamin B13)	Others	Vitamin	65-86-1	9	9	9	31144.7	58662.3	62817.7	91380.4	79752.8	74596.9	118926	107527	103603	ko00240,ko01100,ko01240	1.20029	0.0361151	5652.76	up	1.16423	0.00365279	9101.12	up	1.15024	0.00174056	12224.3	up	--	--	--	--	1.07097	0.0145881	2.16254	up	--	--	--	--
MWS0442	504.169	C18H32O16	[M+Na]+	Maltotriose	Others	Saccharides	1109-28-0	182046	169815	57082.9	40045.3	35127.8	32317.8	187202	78682.8	64678.8	42130.3	48556.3	37937.8	ko02010	1.01924	0.12695	0.26285	down	--	--	--	--	--	--	--	--	1.05213	0.194393	3.07527	up	--	--	--	--	1.02241	0.223658	0.389107	down
pme2237	182.079	C6H14O6	[M-H]-	Dulcitol*	Others	Saccharides	608-66-2	9	9	9	62957.8	93164.1	92305.2	98955.9	71302.2	78292.2	72654.4	50396.5	76630.3	ko00052,ko01100	1.20142	0.014076	9201	up	1.1641	0.00989411	9205.57	up	1.14982	0.0147136	7395.6	up	--	--	--	--	--	--	--	--	--	--	--	--
mws1155	182.079	C6H14O6	[M-H]-	D-Mannitol*	Others	Saccharides	69-65-8	9	9	9	62957.8	93164.1	92305.2	98955.9	71302.2	78292.2	72654.4	50396.5	76630.3	ko00051,ko01100,ko02010	1.20142	0.014076	9201	up	1.1641	0.00989411	9205.57	up	1.14982	0.0147136	7395.6	up	--	--	--	--	--	--	--	--	--	--	--	--
pmb3079	301.056	C8H16NO9P	[M-H]-	N-Acetyl-D-glucosamine-1-phosphate	Others	Saccharides	6866-69-9	9	9	9	84715.6	91962.3	115293	186251	133472	107255	130652	137938	100461	-	1.2017	0.00886684	10813.7	up	1.16376	0.0256233	15814	up	1.15002	0.00858659	13668.6	up	--	--	--	--	--	--	--	--	--	--	--	--
mws1089	422.082	C12H23O14P	[M-H]-	Sucrose-6-phosphate	Others	Saccharides	-	9	9	9	117402	59791	125766	301408	277455	287951	192732	296424	226583	-	1.20043	0.0396866	11220.7	up	1.16428	0.000575139	32104.2	up	1.14997	0.0159832	26508.9	up	1.15621	0.00697606	2.86116	up	1.05595	0.0254679	2.3625	up	--	--	--	--
mws1333	342.116	C12H22O11	[M-H]-	Melibiose	Others	Saccharides	585-99-9	159661	215944	219379	157519	160581	209095	252680	355286	392205	417292	306187	341114	ko00052,ko01100,ko02010	--	--	--	--	--	--	--	--	--	--	--	--	--	--	--	--	1.15202	0.0169402	2.01935	up	--	--	--	--
mws1189	194.043	C6H10O7	[M-H]-	D-Galacturonic acid*	Others	Saccharides	685-73-4	1.04226e+06	612980	633965	1.1319e+06	1.15201e+06	1.01039e+06	398100	438859	514641	434525	442923	551031	ko00040,ko00053,ko00520,ko01100,ko01240,ko02010	--	--	--	--	--	--	--	--	--	--	--	--	1.237	0.000445278	0.410285	down	1.20194	0.000492191	0.433622	down	--	--	--	--
Zmpn000199	210.038	C6H10O8	[M-H]-	D-Galactaric acid*	Others	Saccharides	526-99-8	24731.9	16532.2	10731.2	84384	67094.2	56127.9	66487.9	9	48363.3	49056.3	9	63490.4	ko00053,ko01100	1.12529	0.0117653	3.99278	up	--	--	--	--	--	--	--	--	--	--	--	--	--	--	--	--	--	--	--	--
mws1080	342.116	C12H22O11	[M-H]-	Galactinol	Others	Saccharides	3687-64-7	615409	1.00501e+06	1.22253e+06	675283	748970	907413	1.25265e+06	1.91884e+06	2.03925e+06	1.81729e+06	1.67614e+06	1.29048e+06	ko00052,ko01100	--	--	--	--	--	--	--	--	--	--	--	--	1.15109	0.0503823	2.23477	up	1.14864	0.0217047	2.05171	up	--	--	--	--
Lhhp120823	192.079	C11H12O3	[M+H]+	Eugenyl formate	Others	Others	-	9	9	9	844860	1.03067e+06	758141	540888	570045	368876	401413	225825	503130	-	1.20173	0.00828121	97543.5	up	1.16395	0.0158079	54807.8	up	1.14918	0.0432328	41865.5	up	--	--	--	--	1.06739	0.0117727	0.429198	down	--	--	--	--
pme3311	339.996	C6H14O12P2	[M-H]-	D-Fructose-1,6-bisphosphate	Others	Saccharides	488-69-7	45064	59420.7	36204.6	153156	125392	112855	262982	33500.2	29477.2	28870.1	45034.7	29156.2	ko00400,ko00710,ko01100,ko01110,ko01200	1.14243	0.00752834	2.78204	up	--	--	--	--	--	--	--	--	--	--	--	--	1.18789	0.00672252	0.263311	down	--	--	--	--
Lmlp000240	224.189	C13H24N2O	[M+H]+	Cuscohygrine	Alkaloids	Pyrrole alkaloids	454-14-8	134452	118201	168444	210772	320910	328784	650570	588442	688515	840116	746219	781390	ko00960,ko01110	1.07353	0.0470274	2.04339	up	1.15232	0.000638977	4.57739	up	1.14114	0.000205306	5.62276	up	1.18325	0.00227825	2.2401	up	1.17813	0.000707061	2.75168	up	--	--	--	--
Lmlp003161	264.147	C14H20N2O3	[M+H]+	N-Feruloylputrescine	Alkaloids	Phenolamine	501-13-3	772718	804198	729481	1.55977e+06	1.33391e+06	1.39838e+06	2.77823e+06	2.4224e+06	2.51372e+06	2.66307e+06	2.98365e+06	2.80457e+06	ko00330,ko01100	--	--	--	--	1.16042	0.00255399	3.34476	up	1.14783	0.00128338	3.66428	up	--	--	--	--	--	--	--	--	--	--	--	--
mws0491	121.089	C8H11N	[M+H]+	2-Phenylethylamine	Alkaloids	Benzylphenylethylamine alkaloids	156-28-5	7.72682e+06	8.55451e+06	8.75299e+06	1.70851e+07	2.06203e+07	2.01269e+07	9	9	9	9	9	9	ko00360,ko01100	1.185	0.00656542	2.31012	up	1.16426	0.00141508	1.07852e-06	down	1.15029	0.00141508	1.07852e-06	down	1.25894	0.00327184	4.66867e-07	down	1.22651	0.00327184	4.66867e-07	down	--	--	--	--
Hmgp002327	187.063	C11H9O2N	[M+H]+	3-amino-2-naphthoic acid	Alkaloids	Alkaloids	-	4.60875e+06	4.93384e+06	5.08668e+06	6.77509e+06	7.59806e+06	6.97385e+06	7.8426e+06	8.12594e+06	9.22992e+06	1.0499e+07	1.0207e+07	1.0524e+07	-	--	--	--	--	--	--	--	--	1.14645	1.38206e-05	2.13476	up	--	--	--	--	--	--	--	--	--	--	--	--
Lmyp001840	176.095	C10H12N2O	[M+H]+	6-Hydroxy-N-methylmyosmine	Alkaloids	Pyridine alkaloids	68104-57-4	501125	476113	466795	89403.8	133037	119954	44434.4	74715.6	72962.2	132326	94078.7	109464	ko00760,ko01100	1.18565	3.61183e-05	0.23711	down	1.14906	8.10046e-06	0.133039	down	1.13967	1.75763e-05	0.23259	down	--	--	--	--	--	--	--	--	--	--	--	--
Zmwp005562	283.121	C17H17NO3	[M+H]+	cis-N-p-Coumaroyltyramine*	Alkaloids	Phenolamine	-	3.62047e+06	4.0444e+06	3.85228e+06	182029	168310	170554	28304.8	33914.6	19996.8	274612	200976	237874	-	1.20153	0.00110279	0.0452277	down	1.16191	0.00102091	0.00713859	down	1.14766	0.00086128	0.0619478	down	1.24195	1.56886e-05	0.157837	down	--	--	--	--	1.2967	0.00824213	8.67788	up
Lmmp003167	469.221	C25H31N3O6	[M+H]+	Bis(Caffeoyl)Spermidine	Alkaloids	Phenolamine	124935-80-4	5.46467e+06	5.96509e+06	5.57021e+06	2.21487e+07	6.56277e+06	8.38e+06	5.67395e+07	3.72798e+07	2.65818e+07	2.81403e+06	1.2823e+07	3.48282e+06	-	--	--	--	--	1.13512	0.0595211	7.09419	up	--	--	--	--	1.04154	0.0671311	3.25145	up	--	--	--	--	1.1681	0.0484722	0.158538	down
Lmmp003112	471.237	C25H33N3O6	[M+H]+	Caffeoyl-dihydrocaffeoyl spermidine	Alkaloids	Phenolamine	-	667230	697929	737135	2.92517e+06	806648	1.12451e+06	1.82717e+07	9.74861e+06	6.88395e+06	303441	1.76505e+06	375818	-	--	--	--	--	1.14014	0.0854707	16.6029	up	--	--	--	--	1.1384	0.0945145	7.18738	up	--	--	--	--	1.20637	0.0843464	0.0700289	down
MWStz167	378.122	C21H18N2O5	[M+H]+	9-Methoxycamptothecine	Alkaloids	Quinoline alkaloids	39026-92-1	23915	26499.9	25973.5	55609.5	58003.8	62032.7	44830.6	61032.5	86891.4	112209	98702.2	108235	-	1.195	0.000922202	2.29938	up	1.06596	0.0863017	2.52335	up	1.14751	0.00177475	4.17794	up	--	--	--	--	--	--	--	--	--	--	--	--
pmn001726	471.237	C25H33N3O6	[M-H]-	N1-Caffeoyl-N10-dihydrocaffeoylspermidine	Alkaloids	Phenolamine	-	1.03257e+06	1.29905e+06	1.23004e+06	6.90762e+06	2.60149e+06	3.81022e+06	2.88517e+07	1.41137e+07	1.41092e+07	737700	3.65169e+06	974056	-	1.08755	0.126034	3.73964	up	1.14596	0.0681657	16.0247	up	--	--	--	--	1.1242	0.0888141	4.2851	up	--	--	--	--	1.20757	0.0677696	0.0939724	down
mws0005	160.1	C10H12N2	[M+H]+	Tryptamine	Alkaloids	Plumerane	61-54-1	1.39213e+07	1.44276e+07	1.50368e+07	3.56127e+07	3.46899e+07	3.32544e+07	8.30913e+07	9.21498e+07	1.0183e+08	1.14056e+08	1.18318e+08	1.13773e+08	ko00380,ko00901,ko01100,ko01110	1.19897	0.000172572	2.38689	up	1.1614	0.00467082	6.38622	up	1.14992	0.000113096	7.97835	up	1.24895	0.00785953	2.67554	up	1.22556	2.95686e-05	3.34257	up	--	--	--	--
pmb0323	250.132	C13H18N2O3	[M+H]+	N-Caffeoylputrescine	Alkaloids	Phenolamine	29554-26-5	4.37234e+06	4.3319e+06	4.53474e+06	1.8548e+07	9.68372e+06	1.18273e+07	7.65641e+06	2.41266e+07	1.83434e+07	3.94131e+06	1.1599e+07	4.19663e+06	-	1.13096	0.0787283	3.02584	up	1.01145	0.125564	3.78627	up	--	--	--	--	--	--	--	--	--	--	--	--	--	--	--	--
pme2433	105.079	C4H11NO2	[M+H]+	Diethanolamine	Alkaloids	Alkaloids	111-42-2	153208	134089	174646	223196	295350	287332	9	9	9	9	9	9	ko00564	--	--	--	--	1.16406	0.00573858	5.84487e-05	down	1.15018	0.00573858	5.84487e-05	down	1.25876	0.00714771	3.35038e-05	down	1.22638	0.00714771	3.35038e-05	down	--	--	--	--
YC512116	192.09	C10H12N2O2	[M+H]+	3'-Hydroxycotinine	Alkaloids	Pyrrole alkaloids	205246-48-6	26013.6	27840.4	26756.8	9	9	9	10368	10390.7	9761.99	9	9	9	-	1.2019	0.000389684	0.000334943	down	1.16236	0.000244329	0.378618	down	1.15029	0.000389684	0.000334943	down	1.25899	0.000410044	1130.4	up	--	--	--	--	1.31354	0.000410044	0.000884646	down
MWSmce338	145.074	C6H11NO3	[M+H]+	N-Hydroxypipecolic acid	Alkaloids	Piperidine alkaloids	115819-92-6	104235	188327	127530	328839	276038	424665	925739	937446	818465	550783	563160	657973	-	1.08796	0.0240907	2.45075	up	1.14318	0.00019771	6.38348	up	1.11643	0.000659042	4.21792	up	1.21567	0.000735541	2.6047	up	--	--	--	--	--	--	--	--
MWStz063	169.147	C10H19NO	[M+H]+	2-Ethyl-2,6,6-trimethylpiperidin-4-one	Alkaloids	Piperidine alkaloids	133568-79-3	12651	14044.2	12600	37208.9	22493.4	39165.3	38728.6	47394.5	43187	46293.7	49187	42442.5	-	1.11521	0.0624732	2.51603	up	1.15602	0.00550706	3.29074	up	1.14572	0.00226872	3.50993	up	--	--	--	--	--	--	--	--	--	--	--	--
MWStz038	624.247	C36H36N2O8	[M+H]+	Grossamide	Alkaloids	Phenolamine	80510-06-1	2.07457e+06	2.0433e+06	2.29692e+06	5.01538e+06	5.15456e+06	5.01016e+06	851015	694440	755832	377168	351147	459815	-	1.19722	3.75571e-05	2.36642	up	1.15307	0.000476337	0.358747	down	1.14392	0.000555916	0.185217	down	1.2565	3.33541e-07	0.151599	down	1.22423	6.04451e-07	0.0782689	down	--	--	--	--
mws1371	160.1	C10H12N2	[M+H]+	Anatabine	Alkaloids	Pyridine alkaloids	581-49-7	1.92474e+07	1.91337e+07	1.8276e+07	8.59179e+06	8.25146e+06	8.31918e+06	5.5108e+06	5.23144e+06	5.06132e+06	4.49698e+06	4.45443e+06	4.19156e+06	ko00960,ko01110	1.20034	0.000271106	0.444118	down	1.16294	7.41028e-05	0.278933	down	1.14953	0.000148723	0.231974	down	--	--	--	--	--	--	--	--	--	--	--	--
Lmmp001410	252.147	C13H20N2O3	[M+H]+	Dihydrocaffeoylputrescine	Alkaloids	Phenolamine	-	445329	528018	571396	2.30326e+06	1.02588e+06	1.59235e+06	4.72328e+06	1.89281e+06	1.07018e+06	350240	885281	356579	-	1.09989	0.0915516	3.18596	up	--	--	--	--	--	--	--	--	--	--	--	--	1.0226	0.0768032	0.323499	down	1.06753	0.205323	0.207136	down
Hmgp002804	473.253	C25H35O6N3	[M+H]+	N1,N10-Dihydrocaffeoylspermidine	Alkaloids	Phenolamine	-	291099	386251	506136	1.81049e+06	680322	1.05772e+06	5.87492e+07	3.48029e+07	3.06302e+07	512314	2.07211e+06	549034	-	1.02037	0.136598	2.99838	up	1.15771	0.0427458	104.929	up	--	--	--	--	1.23595	0.0441537	34.9953	up	--	--	--	--	1.27171	0.0436222	0.0252327	down
MWStz073	101.048	C4H7NO2	[M+H]+	5-Hydroxy-2-pyrrolidinone	Alkaloids	Pyrrole alkaloids	62312-55-4	225469	358016	234704	637526	715676	774068	1.01074e+06	969369	823617	620952	709433	604663	-	1.14295	0.00173571	2.59998	up	1.12697	0.00104091	3.42675	up	1.08437	0.00291433	2.36504	up	--	--	--	--	--	--	--	--	--	--	--	--
pme1002	137.084	C8H11NO	[M+H]+	L-Tyramine	Alkaloids	Alkaloids	51-67-2	1.18572e+06	1.05582e+06	1.06601e+06	3.06854e+06	2.84216e+06	2.88523e+06	2.81026e+06	3.00666e+06	2.87213e+06	2.34153e+06	2.51548e+06	2.43101e+06	ko00350,ko00950,ko01100,ko01110,ko01240	1.19724	0.000103472	2.65935	up	1.15986	3.31506e-05	2.62703	up	1.14385	4.46095e-05	2.20345	up	--	--	--	--	--	--	--	--	--	--	--	--
Jmyp000635	101.048	C4H7NO2	[M+H]+	L-Azetidine-2-carboxylic acid	Alkaloids	Alkaloids	2133-34-8	980123	1.10126e+06	1.09947e+06	2.74889e+06	2.90486e+06	3.03812e+06	6.90272e+06	6.6132e+06	6.17201e+06	4.59968e+06	2.86246e+06	4.70597e+06	-	1.19635	0.000365845	2.73256	up	1.16255	0.0010697	6.18951	up	1.1153	0.0370391	3.82542	up	1.25222	0.00112223	2.2651	up	--	--	--	--	--	--	--	--
pma0948	137.084	C8H11NO	[M+H]+	Phenylethanolamine	Alkaloids	Alkaloids	7568-93-6	319059	302594	247257	759293	798567	822906	815306	834331	879423	628815	753610	632287	-	1.18695	7.20159e-05	2.73995	up	1.15082	4.96387e-05	2.91061	up	1.12078	0.00358335	2.31867	up	--	--	--	--	--	--	--	--	--	--	--	--
GQ512004	455.242	C25H33N3O5	[M+H]+	N1-Dihydrocaffeoyl-N10-coumaroylspermidine	Alkaloids	Phenolamine	-	704508	747493	939893	2.38433e+06	1.10212e+06	1.672e+06	5.41457e+06	3.54686e+06	2.24815e+06	489071	1.12785e+06	590007	-	1.00414	0.125938	2.15664	up	1.09666	0.0845184	4.68649	up	--	--	--	--	--	--	--	--	--	--	--	--	1.20173	0.0763039	0.196879	down
Zmbp002538	204.09	C11H12N2O2	[M+H]+	1-Methoxy-indole-3-acetamide	Alkaloids	Plumerane	-	1.33611e+07	1.3458e+07	1.47603e+07	2.00595e+07	2.13684e+07	2.0396e+07	2.36694e+07	2.65795e+07	2.88546e+07	2.83569e+07	2.88131e+07	3.0256e+07	-	--	--	--	--	--	--	--	--	1.14449	4.6085e-05	2.10263	up	--	--	--	--	--	--	--	--	--	--	--	--
mws1375	303.143	C12H21N3O6	[M+H]+	Nicotianamine	Alkaloids	Alkaloids	34441-14-0	95211.4	72046.7	61345.2	221134	236794	272010	413757	429719	398381	287534	297324	303154	-	1.16857	0.00143475	3.19303	up	1.15092	1.63854e-05	5.43237	up	1.13074	0.000418901	3.88451	up	--	--	--	--	--	--	--	--	--	--	--	--
pmp001244	266.139	C14H20NO4+	[M]+	Caffeoylcholine	Alkaloids	Phenolamine	87189-10-4	130809	146668	123357	9	9	9	9	9	9	26947.2	43770.4	26780	-	1.20185	0.00263649	6.73598e-05	down	1.16426	0.00263649	6.73598e-05	down	1.11933	0.000418104	0.243238	down	--	--	--	--	1.22571	0.0287955	3611.02	up	1.31257	0.0287955	3611.02	up
Lmtn001630	313.116	C14H19NO7	[M-H]-	2-Glucosyloxy-2-phenylacetic acid amide	Alkaloids	Alkaloids	-	8694.59	17883.8	6812.93	12698.7	38965.8	34377.3	37989.1	39919.2	48342.9	20174.1	29659.1	16369.2	-	--	--	--	--	1.07019	0.00273718	3.78095	up	--	--	--	--	--	--	--	--	--	--	--	--	--	--	--	--
MWSmce089	283.121	C17H17NO3	[M+H]+	p-Coumaroyltyramine*	Alkaloids	Phenolamine	36417-86-4	3.49098e+06	3.83409e+06	3.71936e+06	165803	144206	116477	23530.9	33156.2	16681.8	300849	180464	240158	-	1.19946	0.000656432	0.0386154	down	1.16067	0.00074142	0.00664307	down	1.14356	0.000264282	0.0653244	down	1.22243	0.00872221	0.172031	down	--	--	--	--	1.28501	0.0231777	9.83347	up
Lmmp002013	266.163	C14H22N2O3	[M+H]+	Dihydroferuloylputrescine	Alkaloids	Phenolamine	-	310089	364421	370414	1.19932e+06	1.20186e+06	1.25514e+06	1.47699e+06	1.68485e+06	1.5649e+06	1.19769e+06	1.43628e+06	1.27351e+06	-	1.1966	5.2188e-06	3.49912	up	1.15929	0.00106784	4.52353	up	1.1423	0.00332127	3.73949	up	--	--	--	--	--	--	--	--	--	--	--	--
pme2836	177.079	C10H11NO2	[M+H]+	5-Hydroxytryptophol	Alkaloids	Plumerane	154-02-9	436758	475798	429620	672696	665591	726490	559595	674782	691289	1.46852e+06	1.33695e+06	1.30386e+06	-	--	--	--	--	--	--	--	--	1.14598	0.00158354	3.06169	up	--	--	--	--	--	--	--	--	1.28852	0.000443505	2.13398	up
pme1651	175.063	C10H9NO2	[M+H]+	Indole-3-acetic acid (IAA)	Alkaloids	Plumerane	87-51-4	182995	181230	197915	9	9	9	236017	197939	161846	284852	319240	347703	ko00380,ko01100,ko04075	1.2019	0.00079671	4.80307e-05	down	--	--	--	--	--	--	--	--	1.2587	0.0114283	22066.8	up	1.22647	0.00326424	35251.7	up	--	--	--	--
Hmmp001310	187.063	C11H9NO2	[M+H]+	3-Indoleacrylic acid	Alkaloids	Plumerane	1204-06-4	3.38409e+06	3.47274e+06	3.56129e+06	5.38706e+06	5.80014e+06	5.60927e+06	6.20383e+06	6.57217e+06	7.22967e+06	8.29949e+06	7.86019e+06	8.35957e+06	-	--	--	--	--	--	--	--	--	1.14842	0.000412037	2.35352	up	--	--	--	--	--	--	--	--	--	--	--	--
pmb0490	234.137	C13H18N2O2	[M+H]+	p-Coumaroylputrescine	Alkaloids	Phenolamine	34136-53-3	7.54937e+06	7.14263e+06	6.97472e+06	3.01813e+07	2.65053e+07	2.49475e+07	4.80172e+07	4.5381e+07	5.03159e+07	3.25977e+07	3.61522e+07	3.69421e+07	ko00330,ko01100	1.19687	0.00551253	3.76772	up	1.16335	0.00106625	6.63294	up	1.14858	0.00197403	4.87808	up	--	--	--	--	--	--	--	--	--	--	--	--
Lmyp001138	178.111	C10H14N2O	[M+H]+	6-Hydroxynicotine	Alkaloids	Pyridine alkaloids	10516-09-3	3.16254e+06	3.1854e+06	3.63386e+06	3.05765e+06	3.32946e+06	3.38669e+06	442806	528959	609160	618459	636374	558482	ko00760,ko01100	--	--	--	--	1.15739	0.00142286	0.158381	down	1.14763	0.00262888	0.181662	down	1.25168	0.000213662	0.161751	down	1.22424	0.000888887	0.185528	down	--	--	--	--
mws0677	218.106	C12H14N2O2	[M+H]+	N-Acetyl-5-hydroxytryptamine	Alkaloids	Plumerane	1210-83-9	138484	153988	167508	581956	634086	622743	680151	702430	691935	521836	544582	608516	ko00380,ko01100,ko01110	1.19718	0.000118109	3.99753	up	1.16111	1.82793e-06	4.51001	up	1.14335	0.00197795	3.64131	up	--	--	--	--	--	--	--	--	--	--	--	--
pmp001287	119.073	C8H9N	[M+H]+	N-Benzylmethylene isomethylamine	Alkaloids	Alkaloids	-	6.97732e+06	7.69363e+06	8.3624e+06	6.66248e+06	8.41165e+06	7.61952e+06	1.57162e+06	2.23785e+06	3.05895e+06	6.06244e+06	4.28335e+06	5.6876e+06	-	--	--	--	--	1.10973	0.000803401	0.298195	down	--	--	--	--	1.19431	0.00150954	0.302658	down	--	--	--	--	1.17174	0.0128917	2.33436	up
mws0704	141.019	C2H8NO4P	[M-H]-	O-Phosphorylethanolamine	Alkaloids	Alkaloids	1071-23-4	58385.3	52790.4	51465.3	255756	254365	184749	201476	171854	176044	154304	161285	149255	ko00563,ko00564,ko00600,ko01100	1.18697	0.0163866	4.27242	up	1.15851	0.00359082	3.37783	up	1.14623	7.36232e-05	2.85809	up	--	--	--	--	--	--	--	--	--	--	--	--
mws0103	145.053	C9H7NO	[M+H]+	Indole-3-carboxaldehyde	Alkaloids	Plumerane	487-89-8	380010	363666	382772	1.60844e+06	1.51728e+06	1.75102e+06	2.94276e+06	2.51302e+06	2.61099e+06	1.8065e+06	1.78099e+06	1.9143e+06	-	1.19981	0.00277118	4.32931	up	1.16304	0.00309235	7.16124	up	1.14967	0.000625371	4.8842	up	--	--	--	--	--	--	--	--	--	--	--	--
MWSmce548	117.079	C5H11NO2	[M+H]+	Betaine	Alkaloids	Alkaloids	107-43-7	73006	71218.5	93805.3	388000	213603	432331	479474	413428	360148	632215	671291	683249	ko00260,ko01100,ko02010	1.14189	0.0563082	4.34371	up	1.15291	0.00806676	5.26426	up	1.14605	8.28145e-05	8.34666	up	--	--	--	--	--	--	--	--	--	--	--	--
MWStz208	329.126	C18H19NO5	[M+H]+	N-Feruloyloctopamine	Alkaloids	Phenolamine	66648-44-0	45114.8	56613.3	51433.7	3.25542e+06	3.5292e+06	3.53406e+06	133579	86170.4	98157.1	30219.7	22986.3	29558.7	-	1.20118	0.000727318	67.3711	up	1.07957	0.0544708	2.07562	up	--	--	--	--	1.25532	0.00059097	0.0308088	down	1.2258	0.000722598	0.00802086	down	1.27808	0.0287606	0.260343	down
pme3005	73.0528	C3H7NO	[M+H]+	N,N-Dimethylformamide	Alkaloids	Alkaloids	68-12-2	158155	9	168221	374203	382417	371946	118760	126446	93023.3	70634.5	102719	85412	-	--	--	--	--	--	--	--	--	--	--	--	--	1.24441	0.000603854	0.299698	down	1.21316	0.000330565	0.229287	down	--	--	--	--
Qmjp110216	285.137	C17H19NO3	[M+H]+	N-[7'-(4'-Methoxyphenyl)ethyl]-2-methoxybenzamide	Alkaloids	Alkaloids	-	106513	99246.3	91956.8	69725.8	85337.3	66622.7	66476.2	104634	109159	171650	153571	147306	-	--	--	--	--	--	--	--	--	--	--	--	--	--	--	--	--	1.19286	0.00107287	2.13152	up	--	--	--	--
pmb0494	294.158	C15H22N2O4	[M+H]+	Sinapoylputrescine	Alkaloids	Phenolamine	70185-57-8	224609	212957	186107	153454	195393	210033	67094.9	97647.5	104977	136297	160902	181130	-	--	--	--	--	1.1003	0.00191935	0.432469	down	--	--	--	--	1.14452	0.0125674	0.482606	down	--	--	--	--	--	--	--	--
MWStz221	313.131	C18H19NO4	[M+H]+	N-Feruloyltyramine	Alkaloids	Phenolamine	80510-09-4	1.0078e+07	1.14055e+07	1.07184e+07	1.83312e+07	1.77994e+07	1.88974e+07	2.04426e+06	2.14251e+06	2.4111e+06	1.66647e+06	1.48574e+06	1.94873e+06	-	--	--	--	--	1.16121	0.00100816	0.204891	down	1.14519	0.00063318	0.158405	down	1.25739	9.76385e-05	0.1199	down	1.22381	4.81265e-05	0.0926971	down	--	--	--	--
MWStz282	205.074	C11H11NO3	[M+H]+	3-Hydroxy-3-acetonyloxindole*	Alkaloids	Plumerane	33417-17-3	12682.4	11861.1	11635.7	21643.2	27145.9	20812.3	30002	35473.6	45240.9	27953.7	39752	36232.7	-	--	--	--	--	1.13615	0.0301644	3.06022	up	1.1266	0.0223894	2.87287	up	--	--	--	--	--	--	--	--	--	--	--	--
pmb1754	184.073	C5H15NO4P+	[M]+	O-Phosphocholine	Alkaloids	Alkaloids	107-73-3	1.02331e+06	1.29626e+06	1.69956e+06	1.36599e+06	2.19581e+06	2.45112e+06	1.69569e+06	1.22766e+06	1.65095e+06	1.06697e+06	580997	420022	ko00564,ko01100	--	--	--	--	--	--	--	--	--	--	--	--	--	--	--	--	1.05851	0.0360297	0.343923	down	1.07972	0.0299365	0.452088	down
pmb0818	205.074	C11H11NO3	[M+H]+	Methoxyindoleacetic acid	Alkaloids	Plumerane	3471-31-6	360007	393841	353478	546040	612538	612597	702078	708537	812837	936258	793413	821883	ko00380	--	--	--	--	1.14771	0.00483307	2.00795	up	1.13827	0.0050856	2.30425	up	--	--	--	--	--	--	--	--	--	--	--	--
MWSmce016	137.048	C7H7NO2	[M+H]+	Nicotinic Acid Methyl Ester(Methyl Nicotinate)	Alkaloids	Pyridine alkaloids	93-60-7	674226	642381	600195	1.15129e+06	1.19622e+06	1.26057e+06	4.80125e+06	3.8259e+06	4.08454e+06	2.26981e+06	2.35687e+06	2.3483e+06	-	--	--	--	--	1.16082	0.00628542	6.63172	up	1.14865	2.16875e-06	3.63886	up	1.25097	0.00851396	3.52312	up	--	--	--	--	--	--	--	--
mws1379	148.1	C9H12N2	[M+H]+	Nornicotine	Alkaloids	Pyridine alkaloids	494-97-3	9.44991e+06	7.244e+06	6.76415e+06	3.61335e+06	3.20927e+06	3.09614e+06	1.96684e+06	1.84928e+06	2.03388e+06	2.10239e+06	2.45596e+06	1.88676e+06	ko00960	1.16202	0.028392	0.422829	down	1.15073	0.0189244	0.249381	down	1.12832	0.0174766	0.27475	down	--	--	--	--	--	--	--	--	--	--	--	--
pmn001727	475.184	C24H29NO9	[M-H]-	N-(4-O-(Glucosyl)-E-feruloyl)-tyramine	Alkaloids	Phenolamine	-	53222.5	49334.2	62386.3	42501.6	31742.3	25009	36180.4	35077.6	24120.4	16224.9	18764.7	14170.5	-	--	--	--	--	--	--	--	--	1.13326	0.00539195	0.298043	down	--	--	--	--	1.09455	0.0734394	0.495302	down	--	--	--	--
pma0702	557.274	C29H39N3O8	[M+H]+	N1,N8-Bis(sinapoyl)spermidine	Alkaloids	Phenolamine	-	132587	152531	128680	50656.1	60667.1	45167.2	24353	26966.6	34766.4	53956.5	49543.4	48633.6	-	1.17761	0.00140963	0.378182	down	1.15216	0.00145931	0.208039	down	1.14178	0.00524172	0.367652	down	--	--	--	--	--	--	--	--	--	--	--	--
Lmmp002914	473.253	C25H35N3O6	[M+H]+	Bis(Dihydrocaffeoyl)spermidine	Alkaloids	Phenolamine	-	267424	396081	411047	1.58722e+06	648133	942796	5.52326e+07	3.67897e+07	2.99052e+07	449677	1.90606e+06	467659	-	1.04508	0.12364	2.95765	up	1.15918	0.0334645	113.468	up	--	--	--	--	1.24051	0.0344511	38.3643	up	--	--	--	--	1.27219	0.0339515	0.0231563	down
mws1417	161.048	C9H7NO2	[M-H]-	Indole-3-carboxylic acid*	Alkaloids	Plumerane	771-50-6	44999.2	51436.8	56556.7	89301.3	66463.6	54607.3	156389	92489.6	99687.4	70042.9	65771.5	99417.3	-	--	--	--	--	1.06642	0.0803833	2.27832	up	--	--	--	--	--	--	--	--	--	--	--	--	--	--	--	--
Lmhp005550	440.195	C24H28N2O6	[M+H]+	N,N'-Diferuloylputrescine	Alkaloids	Phenolamine	42369-86-8	9	9	9	27687.7	28685.6	17599.7	35772.5	29184.7	26781.7	19902.7	32433.1	32482.5	-	1.20089	0.0200171	2739.74	up	1.1641	0.00764004	3397.74	up	1.14943	0.0212296	3141.42	up	--	--	--	--	--	--	--	--	--	--	--	--
pmb0492	583.268	C34H37N3O6	[M+H]+	N',N'',N'''-p-Coumaroyl-cinnamoyl-caffeoyl spermidine	Alkaloids	Phenolamine	-	28518.5	29107.6	30975.9	20617.6	15555.5	19445.2	48817.7	42920.4	60269.2	110590	110338	128432	-	--	--	--	--	--	--	--	--	1.14658	0.0042327	3.94303	up	1.21843	0.0175089	2.73305	up	1.21995	0.00231067	6.28139	up	1.26835	0.00124629	2.29831	up
pme1011	120.069	C7H8N2	[M+H]+	Benzamidine	Alkaloids	Alkaloids	618-39-3	9	9	9	46432.5	45582.5	53217	28350.7	61614.2	56665.6	34390.8	56308.1	45671.8	-	1.20185	0.00248158	5378.96	up	1.1621	0.04214	5430.76	up	1.14969	0.01884	5050.77	up	--	--	--	--	--	--	--	--	--	--	--	--
MWSmce460	99.0684	C5H9NO	[M+H]+	2-Piperidone	Alkaloids	Piperidine alkaloids	675-20-7	9	9	9	62177.4	77262.3	76620.8	62399.4	77205.9	63184.3	56711.4	54277.5	51575.2	-	1.20176	0.00464469	8002.24	up	1.1641	0.00502659	7510.73	up	1.15027	0.000748772	6020.89	up	--	--	--	--	--	--	--	--	--	--	--	--
MWSmce526	160.085	C6H12N2O3	[M+H]+	Daminozide	Alkaloids	Alkaloids	1596-84-5	9	9	9	70550.5	71391.1	97505.4	121722	123229	132894	100062	104975	128105	-	1.20162	0.0120701	8868.41	up	1.16424	0.000771496	13994.3	up	1.15019	0.00600851	12338.6	up	--	--	--	--	--	--	--	--	--	--	--	--
MWStz152	205.074	C11H11NO3	[M+H]+	2-(Acetylamino)-3-phenyl-2-propenoic acid*	Alkaloids	Alkaloids	5469-45-4	8166.63	13474.7	17175.5	13529.7	10871.4	24435.1	47403.7	39110.8	38004.1	35473.6	33425.5	39735.5	-	--	--	--	--	1.0886	0.00206613	3.20785	up	1.0605	0.0028179	2.79865	up	1.12481	0.0100329	2.54972	up	1.06557	0.0258502	2.22447	up	--	--	--	--
pma2172	267.126	C17H17NO2	[M+H]+	Cinnamoyltyramine	Alkaloids	Phenolamine	20384-14-9	43105.6	39269.5	42565.8	9866.46	8486.7	10711.5	9	9	9	9	9	9	-	1.19556	0.000142764	0.232627	down	1.16422	0.000828034	0.000216102	down	1.15028	0.000828034	0.000216102	down	1.25871	0.00445751	0.000928963	down	1.22616	0.00445751	0.000928963	down	--	--	--	--
Lmhp002772	248.153	C14H20N2O2	[M+H]+	p-Coumaroylcadaverine	Alkaloids	Phenolamine	-	9	9	9	124569	125056	131365	176329	180717	188307	103262	95336.4	120365	-	1.20191	0.000296978	14110.7	up	1.16425	0.000370232	20198.2	up	1.15021	0.00479126	11813.5	up	--	--	--	--	--	--	--	--	--	--	--	--
pma0170	497.253	C27H35N3O6	[M+H]+	N',N''-Diferuloylspermidine	Alkaloids	Phenolamine	-	9	9	9	140059	140172	137488	173320	182852	173016	271437	333445	238985	-	1.20191	3.96068e-05	15471.1	up	1.16426	0.000335027	19599.6	up	1.15008	0.00956568	31254.4	up	--	--	--	--	1.18175	0.0358941	2.02018	up	--	--	--	--
pmb0489	396.19	C19H28N2O7	[M+H]+	N-Glucosyl-p-coumaroylputrescine	Alkaloids	Phenolamine	-	16036.6	14207.1	12921.2	37210.9	28937.9	26026.2	22998.1	27479	30608.6	22589.3	23459.4	27572.1	-	1.14226	0.0323287	2.13541	up	--	--	--	--	--	--	--	--	--	--	--	--	--	--	--	--	--	--	--	--
mws0102	161.048	C9H7NO2	[M-H]-	Indole-5-carboxylic acid*	Alkaloids	Plumerane	1670-81-1	20666.8	20160.3	23150.9	26770.8	19788	26287.4	61629	51604.8	58305.8	33311.4	27282.4	28794.1	-	--	--	--	--	1.15414	0.00371181	2.68123	up	--	--	--	--	1.21963	0.00120631	2.35482	up	--	--	--	--	--	--	--	--
pma0584	307.19	C16H25N3O3	[M+H]+	Caffeoylspermidine	Alkaloids	Phenolamine	-	865705	834630	899569	2.00603e+06	802594	864690	4.74325e+06	2.79208e+06	2.40701e+06	506131	2.36535e+06	557513	-	--	--	--	--	1.11058	0.0772174	3.82411	up	--	--	--	--	1.03564	0.0824428	2.70664	up	--	--	--	--	1.00607	0.0854395	0.344888	down
NK10246260	161.048	C9H7NO2	[M+H]+	2,4-Dihydroxyquinoline	Alkaloids	Quinoline alkaloids	86-95-3	40895.2	57441.7	42806.7	29881.7	45168.9	28723.5	17510.3	17353.5	32204.5	23312.9	11250.2	23353.4	-	--	--	--	--	1.0029	0.0264736	0.475177	down	--	--	--	--	--	--	--	--	--	--	--	--	--	--	--	--
Lmhp003013	278.163	C15H22N2O3	[M+H]+	N-Feruloyl-Cadaverine	Alkaloids	Phenolamine	-	9	9	9	187439	180366	221579	525495	570273	605616	451084	475293	533706	-	1.20184	0.00416867	21829	up	1.16421	0.0016668	63014.2	up	1.15028	0.00252921	54077.2	up	1.24718	0.000655819	2.88672	up	1.20864	0.00183078	2.4773	up	--	--	--	--
pme1137	139.027	C6H5NO3	[M+H]+	6-Hydroxynicotinic acid	Alkaloids	Pyridine alkaloids	5006-66-6	9	9	9	219381	219306	231498	224923	229212	258154	224745	253939	230198	ko00760,ko01100	1.20191	0.000328802	24821.7	up	1.16421	0.00192643	26381.1	up	1.15027	0.00143549	26254.9	up	--	--	--	--	--	--	--	--	--	--	--	--
pmb0782	85.0891	C5H11N	[M+H]+	Piperidine	Alkaloids	Piperidine alkaloids	110-89-4	394738	238892	241179	9	9	9	226903	86724.3	215469	217227	292763	259557	ko00960	1.20125	0.0298849	3.08639e-05	down	--	--	--	--	--	--	--	--	1.25653	0.0592303	19596.2	up	1.22642	0.00718349	28501.7	up	--	--	--	--
pmb0819	156.069	C10H8N2	[M+H]+	3-Indoleacetonitrile	Alkaloids	Plumerane	771-51-7	102267	92791.9	85465.2	40724.9	81034.7	60753.3	26498.9	21427.6	41363.6	176325	92684.6	135801	ko00380,ko01100	--	--	--	--	1.10266	0.00139003	0.318298	down	--	--	--	--	--	--	--	--	1.0101	0.073152	2.21799	up	1.23851	0.0420607	4.53366	up
pmb0426	218.142	C13H18N2O	[M+H]+	N,N-Dimethyl-5-methoxytryptamine	Alkaloids	Plumerane	1019-45-0	91257.1	40661.1	67676.7	26712.7	20034.6	23702.6	16619.5	17512.2	20772.6	50770.5	46082.1	36285.4	-	1.07296	0.0960835	0.352965	down	1.08178	0.0797942	0.275079	down	--	--	--	--	--	--	--	--	--	--	--	--	1.26928	0.0189666	2.42491	up
Lmyp000435	338.148	C16H22N2O6	[M+H]+	Nicotine-N-glucuronide*	Alkaloids	Pyridine alkaloids	152306-59-7	168093	176931	246067	11764.4	27649.9	30787	16909.4	9	5802.9	12495.2	14719.4	40274.6	-	1.15209	0.0154619	0.118766	down	--	--	--	--	1.09023	0.0117305	0.114177	down	--	--	--	--	--	--	--	--	--	--	--	--
mws1478	162.116	C10H14N2	[M+H]+	Nicotine	Alkaloids	Pyridine alkaloids	54-11-5	1.39824e+07	8.2662e+06	9.27026e+06	4.07805e+06	4.97394e+06	4.76088e+06	3.8612e+06	2.16229e+06	3.71132e+06	6.97623e+06	4.10854e+06	6.75755e+06	ko00960,ko01110	1.10555	0.0755164	0.438242	down	1.07358	0.0440917	0.308857	down	--	--	--	--	--	--	--	--	--	--	--	--	--	--	--	--
pmb0130	202.111	C12H14N2O	[M+H]+	Acetryptine	Alkaloids	Plumerane	3551-18-6	10810.5	16611.1	18737	19011.6	20758.6	22581.5	20357.7	14980.4	32842.9	39115.3	25310.7	45370.6	-	--	--	--	--	--	--	--	--	1.00347	0.0545989	2.37868	up	--	--	--	--	--	--	--	--	--	--	--	--
YC512113	338.148	C16H22N2O6	[M+H]+	Cotinine-glucoside*	Alkaloids	Pyridine alkaloids	-	212133	182974	201122	9	9	9	9	9	9	12654	5716.28	27787.6	-	1.20186	0.00182484	4.52846e-05	down	1.1642	0.00182484	4.52846e-05	down	1.09095	0.000107371	0.0774162	down	--	--	--	--	1.21655	0.14224	1709.55	up	1.30239	0.14224	1709.55	up
MWSmce591	234.162	C15H22O2	[M+H]+	Curcumenol	Terpenoids	Sesquiterpenoids	19431-84-6	37443.4	26200.1	34874.3	70776	75832.5	70706.7	53314.5	75839.4	69927.7	97245.3	86370.2	97480.2	-	1.15816	0.00206819	2.20585	up	1.06831	0.0219255	2.02077	up	1.12356	0.000269928	2.85325	up	--	--	--	--	--	--	--	--	--	--	--	--
Lhcp090202	516.381	C32H52O5	[M+H]+	3-(Acetyloxy)-13,15-dihydroxyoleanan-12-one	Terpenoids	Triterpene	-	18128.4	18295	18578.9	14632.3	14483.5	14701.9	8262.49	9181.26	9683.75	16871.8	16705.4	14672.7	-	--	--	--	--	1.15459	0.000867817	0.493206	down	--	--	--	--	--	--	--	--	--	--	--	--	--	--	--	--
mws1565	388.137	C17H24O10	[M+H]+	Geniposide	Terpenoids	Monoterpenoids	24512-63-8	12203	9	15183	571733	559100	558365	233783	249524	300620	167473	183866	139978	-	--	--	--	--	--	--	--	--	--	--	--	--	1.23541	0.003205	0.464082	down	1.21607	0.000341624	0.290858	down	--	--	--	--
Lhsp101904	234.162	C15H22O2	[M+H]+	polygodial	Terpenoids	Sesquiterpenoids	6754-20-7	83264.1	94863.1	80202.2	67977.7	64293.1	75450.5	62615.3	51760.9	44390.3	43633	40710.6	34393.2	-	--	--	--	--	--	--	--	--	1.12297	0.00201743	0.459633	down	--	--	--	--	--	--	--	--	--	--	--	--
MWSslk208	302.225	C20H30O2	[M-H]-	Kaurenoic Acid	Terpenoids	Ditepenoids	6730-83-2	92231.3	62164.5	71122.5	185648	197195	120326	3.1119e+06	5.17305e+06	1.08652e+07	119576	255923	111388	ko00904,ko01100,ko01110	1.07956	0.047189	2.23117	up	1.14617	0.112704	84.916	up	--	--	--	--	1.22837	0.115508	38.059	up	--	--	--	--	1.27512	0.115296	0.0254248	down
Lmqp010784	314.225	C21H30O2	[M+H]+	Progesterone	Terpenoids	Ditepenoids	57-83-0	27655.2	26340	29733	30738.3	34616.6	32695.3	51522.4	47690.5	61650	141143	130068	128457	ko01100	--	--	--	--	--	--	--	--	1.1482	0.000812672	4.7734	up	--	--	--	--	1.22367	0.000775319	4.07616	up	1.29363	0.000161363	2.48453	up
Lmbn014696	302.225	C20H30O2	[M-H]-	Pimaric acid	Terpenoids	Ditepenoids	127-27-5	76727.7	56814.4	56757.4	175772	203489	144377	2.9613e+06	4.86496e+06	1.03551e+07	250894	247014	222343	-	1.15767	0.0135201	2.75165	up	1.14728	0.113763	95.5407	up	1.13588	0.000156508	3.78483	up	1.22947	0.117358	34.7213	up	--	--	--	--	1.27895	0.119564	0.0396148	down
Zmcp102605	218.167	C15H22O	[M+H]+	Nootkatone	Terpenoids	Sesquiterpenoids	4674-50-4	34579.4	32604.2	31702.9	61131.7	57637.8	61735.6	82374	74277.2	83277.4	91830.2	89672.3	90184	-	--	--	--	--	1.15858	0.0019507	2.4263	up	1.14877	1.49558e-06	2.74746	up	--	--	--	--	--	--	--	--	--	--	--	--
Hmcn001415	388.137	C17H24O10	[M-H]-	Majoroside	Terpenoids	Monoterpenoids	134140-02-6	487424	462255	448365	342522	903165	715007	208255	210153	244064	195118	204068	201831	-	--	--	--	--	1.15137	0.000114304	0.473856	down	1.14767	0.00113823	0.429898	down	1.084	0.118778	0.337876	down	1.0853	0.110578	0.306533	down	--	--	--	--
Smpn009230	488.35	C30H48O5	[M-H]-	2,3,23-Trihydroxyolean-12-en-28-oic acid	Terpenoids	Triterpene	-	58215.3	53415.7	61766.7	38173	38993.8	44212	9	9	9	9	9	9	-	--	--	--	--	1.16418	0.00174851	0.000155711	down	1.15026	0.00174851	0.000155711	down	1.25888	0.00217845	0.000222444	down	1.22641	0.00217845	0.000222444	down	--	--	--	--
Qmyp101441	226.157	C13H22O3	[M+H]+	Boscialin	Terpenoids	Sesquiterpenoids	129277-03-8	9632.28	12593.8	3905.62	499514	519101	520582	205054	233466	276214	140931	146179	140674	-	1.1851	2.96817e-05	58.9016	up	1.13764	0.00731894	27.3513	up	1.11787	5.33965e-06	16.3703	up	1.22787	0.00284939	0.464356	down	1.22597	0.000144716	0.277926	down	--	--	--	--
Lmdp002381	226.084	C11H14O5	[M+H]+	Genipin	Terpenoids	Monoterpenoids	6902-77-8	68815.9	50761.3	74826	6.26217e+06	6.94045e+06	6.35344e+06	2.45006e+06	3.32611e+06	3.53816e+06	1.51755e+06	1.75633e+06	1.63492e+06	-	1.20025	0.00107006	100.595	up	1.16016	0.0117602	47.9124	up	1.14686	0.00174028	25.2506	up	1.20128	0.00198831	0.476288	down	1.22299	0.000777704	0.251012	down	--	--	--	--
Qmyp101232	224.141	C13H20O3	[M+H]+	Vomifoliol	Terpenoids	Monoterpenoids	189351-15-3	350158	466343	494246	383392	485398	532393	169164	189879	205325	226092	276921	295314	-	--	--	--	--	1.11927	0.0248918	0.43057	down	--	--	--	--	1.22036	0.0193772	0.40278	down	--	--	--	--	--	--	--	--
Lmzn006169	472.355	C30H48O4	[M-H]-	3,19-Dihydroxyurs-12-en-28-oic acid (Pomolic acid)	Terpenoids	Triterpene	13849-91-7	9	9	9	40729.5	28241.1	31489.5	216719	136685	130413	109594	105611	109548	-	1.20151	0.0122571	3720.75	up	1.16378	0.0284205	17919.2	up	1.1503	0.000148654	12027.9	up	1.22081	0.0419894	4.81601	up	1.20671	0.000945994	3.23266	up	--	--	--	--
pmp000691	228.1	C11H16O5	[M+H]+	Loganetin	Terpenoids	Monoterpenoids	29748-10-5	9	9	9	67492.2	56924.1	64116.6	17542.5	22157.5	23587.4	23069.9	9038.61	24494.4	-	1.20185	0.0024507	6982.7	up	1.16386	0.00739899	2343.98	up	1.14617	0.0620858	2096.41	up	1.23723	0.000981425	0.335684	down	1.09582	0.00316997	0.300228	down	--	--	--	--
Lmdn006811	456.36	C30H48O3	[M-H]-	3,24-Dihydroxyolean-12-en-22-one (Soyasapogenol E)*	Terpenoids	Triterpene	-	10761.2	15956.9	12225.3	74327.6	71104.5	70800.7	4913.86	6542.91	9515.02	9	9	9	-	1.19085	1.47602e-05	5.5525	up	--	--	--	--	1.14972	0.0139212	0.000693315	down	1.24272	4.29298e-06	0.0969871	down	1.22652	0.000245073	0.000124865	down	1.31161	0.0352655	0.00128744	down
Qmyp101416	386.194	C19H30O8	[M+H]+	Ctroside	Terpenoids	Sesquiterpenoids	-	92884.2	108405	92195.8	75958.3	95031.6	78556.3	30307.7	51432.2	56275.8	59876.9	51052.9	56218.7	-	--	--	--	--	1.04001	0.00834584	0.470264	down	--	--	--	--	--	--	--	--	--	--	--	--	--	--	--	--
Lhcp090205	196.11	C11H16O3	[M+H]+	Loliolide	Terpenoids	Monoterpenoids	5989-02-6	148555	126359	141305	85673.7	87112.3	101181	57264.3	77305.3	44764.3	101226	113955	92824.3	-	--	--	--	--	1.08743	0.00361414	0.430864	down	--	--	--	--	--	--	--	--	--	--	--	--	--	--	--	--
HJN110	456.36	C30H48O3	[M-H]-	3-Hydroxylup-20(29)-en-28-oic acid (Betulinic acid)*	Terpenoids	Triterpene	472-15-1	14736.3	21791.9	38054.1	19066.5	14663	22317.8	7907.18	10502.8	9531.64	16178.7	11016.5	9594.74	-	--	--	--	--	--	--	--	--	--	--	--	--	1.15536	0.0402057	0.498537	down	--	--	--	--	--	--	--	--
pmp001054	404.132	C17H24O11	[M+NH4]+	Gardenoside	Terpenoids	Monoterpenoids	24512-62-7	9	9	9	195788	233427	200424	162901	195852	194631	168691	163749	171021	-	1.20182	0.00317266	23319.9	up	1.16414	0.003402	20495.7	up	1.1503	0.000163215	18646.7	up	--	--	--	--	--	--	--	--	--	--	--	--
Lmjp003834	522.174	C25H30O12	[M+H]+	6-O-p-Methoxycinnamoylcatalpol	Terpenoids	Monoterpenoids	121710-02-9	59276.5	60199.3	66873.5	57202.4	48983.4	36123.6	24003.5	27648.7	24384.6	24965.2	8166.63	9	-	--	--	--	--	1.15449	0.000997515	0.408034	down	--	--	--	--	--	--	--	--	--	--	--	--	--	--	--	--
mws4053	456.36	C30H48O3	[M-H]-	3-Hydroxyurs-12-en-28-oic acid (Ursolic acid)	Terpenoids	Triterpene	77-52-1	20180.5	14248.3	11808.5	61988.2	62696.9	61008.4	3246.15	9	7078.56	9	9	9	-	1.1736	0.00209163	4.0161	up	--	--	--	--	1.14922	0.0250702	0.000583945	down	--	--	--	--	1.22654	6.25529e-05	0.000145401	down	--	--	--	--
MWS1789	158.131	C9H18O2	[M+H]+	Butyl 3-methylbutanoate	Organic acids	Organic acids	109-19-3	15792.2	15959.5	14531.9	30323.1	31781.5	31465.7	46545.1	41187.5	48655.1	48504.9	54584.7	56597.8	-	1.19672	1.53673e-05	2.02168	up	1.15754	0.0041292	2.94679	up	1.14597	0.00320933	3.4502	up	--	--	--	--	--	--	--	--	--	--	--	--
Lmbn000612	129.043	C5H7NO3	[M-H]-	1-Pyrroline-4-hydroxy-2-carboxylic acid	Organic acids	Organic acids	9054-77-7	18089.9	19135.1	20489.3	41411.2	33482.1	41821.3	56434	55880.3	63333.4	43176	38757.3	46877.3	ko00330,ko01100	1.17123	0.0140673	2.02229	up	1.15879	0.00201654	3.0434	up	1.13513	0.00605645	2.23187	up	--	--	--	--	--	--	--	--	--	--	--	--
pme3186	169.998	C3H7O6P	[M-H]-	DL-Glyceraldehyde-3-phosphate	Organic acids	Organic acids	591-59-3	22401.8	48922.1	24436.4	153894	42675.5	151321	161775	110474	115741	147332	117320	106477	-	--	--	--	--	1.08789	0.0129302	4.05168	up	1.07642	0.00506199	3.87561	up	--	--	--	--	--	--	--	--	--	--	--	--
MWS4312	102.032	C4H6O3	[M-H]-	Butanone acid	Organic acids	Organic acids	600-18-0	38713.9	43519.7	40547.9	63391.2	65940.5	65393.5	107091	110958	108055	66009.1	78470	81399.5	-	--	--	--	--	1.16087	4.33372e-06	2.65597	up	--	--	--	--	--	--	--	--	--	--	--	--	--	--	--	--
Zmjn001813	160.074	C7H12O4	[M-H]-	Pimelic acid*	Organic acids	Organic acids	111-16-0	103763	117008	100229	217887	221052	228580	213031	221918	229715	272699	210009	273040	ko00780,ko01100,ko01240	1.19131	0.000154085	2.07949	up	1.15194	8.4564e-05	2.0706	up	1.12049	0.0159378	2.35435	up	--	--	--	--	--	--	--	--	--	--	--	--
mws0237	188.105	C9H16O4	[M-H]-	Azelaic acid	Organic acids	Organic acids	123-99-9	9.74743e+06	1.02765e+07	1.03648e+07	4.70783e+06	4.88115e+06	4.37977e+06	1.58101e+06	1.71989e+06	1.89869e+06	1.21986e+06	1.42693e+06	1.28883e+06	-	1.19668	3.90691e-05	0.459669	down	1.16215	5.26425e-05	0.171102	down	1.14895	0.000156575	0.129509	down	1.24953	0.000231514	0.37223	down	1.22182	0.000487256	0.281744	down	--	--	--	--
pme0278	190.095	C7H14N2O4	[M+H]+	2,6-Diaminopimelic acid	Organic acids	Organic acids	583-93-7	1.81227e+06	1.92281e+06	2.02096e+06	4.08649e+06	4.07581e+06	3.93737e+06	2.77341e+06	4.77948e+06	4.97051e+06	4.0925e+06	4.57563e+06	4.26094e+06	ko00300,ko01100,ko01110,ko01230	1.19685	1.60928e-05	2.10208	up	1.03435	0.0838044	2.1757	up	1.14307	0.00101302	2.24618	up	--	--	--	--	--	--	--	--	--	--	--	--
MWS3036	148.037	C5H8O5	[M-H]-	3-Hydroxyglutaric acid*	Organic acids	Organic acids	638-18-6	57712.4	68570.2	50715.8	130429	151518	92598.4	201988	173229	213661	180609	223921	192825	-	1.09068	0.0520987	2.11609	up	1.14568	0.00279967	3.32702	up	1.13283	0.00356079	3.37491	up	--	--	--	--	--	--	--	--	--	--	--	--
MWS0811	129.079	C6H11NO2	[M+H]+	L-Pipecolic Acid	Organic acids	Organic acids	3105-95-1	2.36748e+06	1.43906e+06	2.0068e+06	4.50663e+06	3.99258e+06	4.47095e+06	9.10326e+06	9.01109e+06	7.61388e+06	1.37682e+07	1.43536e+07	1.49894e+07	ko00310,ko00960,ko01100,ko01110	1.12826	0.00340118	2.23111	up	1.1405	0.000986235	4.42573	up	1.1382	1.72507e-05	7.41591	up	--	--	--	--	1.22339	0.000185616	3.32387	up	--	--	--	--
mws0473	132.042	C5H8O4	[M-H]-	2-Methylsuccinic acid*	Organic acids	Organic acids	498-21-5	202406	198292	176880	454493	428262	421092	600940	582861	693421	1.04007e+06	984503	1.01616e+06	-	1.19377	7.18037e-05	2.25744	up	1.15627	0.00440667	3.25016	up	1.1487	2.95243e-05	5.26462	up	--	--	--	--	1.22368	3.09061e-05	2.33212	up	--	--	--	--
Lmmn002164	132.042	C5H8O4	[M-H]-	Monomethyl succinate*	Organic acids	Organic acids	3878-55-5	202406	198292	176880	454493	428262	421092	600940	582861	693421	1.04007e+06	984503	1.01616e+06	-	1.19377	7.18037e-05	2.25744	up	1.15627	0.00440667	3.25016	up	1.1487	2.95243e-05	5.26462	up	--	--	--	--	1.22368	3.09061e-05	2.33212	up	--	--	--	--
Lmmn000806	132.042	C5H8O4	[M-H]-	Dimethylmalonic acid*	Organic acids	Organic acids	595-46-0	202406	198292	176880	454493	428262	421092	600940	582861	693421	1.04007e+06	984503	1.01616e+06	-	1.19377	7.18037e-05	2.25744	up	1.15627	0.00440667	3.25016	up	1.1487	2.95243e-05	5.26462	up	--	--	--	--	1.22368	3.09061e-05	2.33212	up	--	--	--	--
Lmbn001288	132.042	C5H8O4	[M-H]-	2-Hydroxy-2-methyl-3-oxobutanoic acid*	Organic acids	Organic acids	71698-08-3	142420	145104	149478	369969	338637	344776	562535	507023	569526	831575	808143	864733	ko00290,ko00650,ko00660,ko00770,ko01100,ko01110,ko01210,ko01230	1.19903	0.00146947	2.41048	up	1.16234	0.00221544	3.75075	up	1.14988	0.000474998	5.73099	up	--	--	--	--	1.22295	7.97732e-05	2.37753	up	--	--	--	--
pme1975	104.011	C3H4O4	[M-H]-	Malonic acid	Organic acids	Organic acids	141-82-2	286360	369156	354750	835718	772598	840727	1.17165e+06	1.28534e+06	1.26134e+06	1.25718e+06	1.19084e+06	1.22711e+06	ko00061,ko00240,ko00410,ko01100,ko01212	1.18119	0.000162596	2.42416	up	1.15443	5.75324e-05	3.68055	up	1.14143	1.91302e-05	3.63779	up	--	--	--	--	--	--	--	--	--	--	--	--
Zmyn000247	148.037	C5H8O5	[M-H]-	2-Hydroxyglutaric Acid*	Organic acids	Organic acids	13095-48-2	61299.2	63215.7	63715.6	165926	143978	164278	200028	193210	199071	191159	208387	176934	ko00310,ko01100	1.19578	0.00504943	2.51915	up	1.16386	5.73887e-05	3.14672	up	1.14581	0.00468022	3.06263	up	--	--	--	--	--	--	--	--	--	--	--	--
pmb2826	148.037	C5H8O5	[M-H]-	L-Citramalic acid	Organic acids	Organic acids	6236-09-5	105661	98090.1	103503	245768	227662	300601	337359	292114	318241	341328	341151	331848	ko00660,ko01100	1.1818	0.0184256	2.51918	up	1.1606	0.00301157	3.08446	up	1.14934	1.32237e-06	3.30126	up	--	--	--	--	--	--	--	--	--	--	--	--
Lmbn001364	132.042	C5H8O4	[M-H]-	4-Hydroxy-2-Oxopentanoic Acid*	Organic acids	Organic acids	3318-73-8	171540	183419	177600	480058	443006	425081	608271	627379	698145	1.02096e+06	1.06838e+06	986709	ko00360,ko01100	1.19724	0.00251789	2.53145	up	1.16104	0.00301855	3.63114	up	1.14958	0.00062352	5.77598	up	--	--	--	--	1.22016	9.04571e-05	2.28169	up	--	--	--	--
Lmbn002072	160.074	C7H12O4	[M-H]-	2-Propylsuccinic acid*	Organic acids	Organic acids	618-57-5	109057	111670	135360	200964	191851	198568	157230	216009	218098	249310	230263	253917	-	--	--	--	--	--	--	--	--	1.12651	0.000381432	2.05986	up	--	--	--	--	--	--	--	--	--	--	--	--
mws0154	174.053	C7H10O5	[M-H]-	Shikimic acid	Organic acids	Organic acids	138-59-0	19778.2	20428.3	27781.3	60119.2	50308.7	63729.3	95083.3	69448.3	140994	85840.8	94132.2	122517	ko00400,ko01100,ko01110,ko01230,ko01240	1.15948	0.00322593	2.5616	up	1.11095	0.0612708	4.49384	up	1.12731	0.0157051	4.44918	up	--	--	--	--	--	--	--	--	--	--	--	--
Lmbn001676	146.058	C6H10O4	[M-H]-	3-Hydroxy-3-Methyl-2-Oxopentanoic Acid*	Organic acids	Organic acids	-	68205.1	61632.5	62505.8	167882	202654	160660	225912	211246	212517	295483	293751	320172	ko00290,ko01110,ko01210	1.18773	0.0113697	2.76171	up	1.16223	0.000158621	3.37768	up	1.14873	0.000732472	4.72803	up	--	--	--	--	--	--	--	--	--	--	--	--
Lmbn000216	148.037	C5H8O5	[M-H]-	3-Methylmalic acid*	Organic acids	Organic acids	152204-30-3	53376.7	59351.6	36875.3	137943	181850	93667.2	194768	108383	136941	144084	193745	180348	ko00290,ko00660,ko01100,ko01210,ko01230	1.08267	0.0660728	2.76371	up	1.07467	0.0542823	2.94172	up	1.11092	0.00619638	3.46367	up	--	--	--	--	--	--	--	--	--	--	--	--
Zmyn000453	192.027	C6H8O7	[M-H]-	Isocitric Acid	Organic acids	Organic acids	320-77-4	1.10921e+07	1.2525e+07	1.14181e+07	3.19424e+07	3.24853e+07	3.75283e+07	4.59928e+07	5.79896e+07	7.07227e+07	8.97891e+07	8.34936e+07	7.54242e+07	ko00020,ko00630,ko01100,ko01110,ko01200,ko01210,ko01230,ko01240	1.1937	0.00432912	2.9101	up	1.14839	0.0223837	4.98655	up	1.14785	0.00311622	7.09876	up	--	--	--	--	1.21135	0.00263553	2.43935	up	--	--	--	--
pme0120	117.079	C5H11NO2	[M+H]+	5-Aminovaleric acid	Organic acids	Organic acids	660-88-8	997795	989713	1.23239e+06	3.29501e+06	3.361e+06	3.25189e+06	3.90123e+06	4.72207e+06	5.16573e+06	5.52902e+06	5.54468e+06	5.64942e+06	ko00310,ko00330,ko01100	1.19204	0.00030914	3.07708	up	1.15112	0.00851634	4.28244	up	1.14584	2.5382e-05	5.19368	up	--	--	--	--	--	--	--	--	--	--	--	--
mws0242	174.089	C8H14O4	[M-H]-	Suberic Acid	Organic acids	Organic acids	505-48-6	155727	140898	164366	324737	301060	293395	385443	407867	386331	468189	461936	455041	-	--	--	--	--	1.15841	1.89708e-05	2.55892	up	1.14624	2.58426e-05	3.00476	up	--	--	--	--	--	--	--	--	--	--	--	--
pme0274	131.095	C6H13NO2	[M+H]+	6-Aminocaproic acid	Organic acids	Organic acids	60-32-2	1.17018e+06	1.55958e+06	1.66985e+06	4.66951e+06	4.79334e+06	4.79642e+06	4.50325e+06	4.69993e+06	5.00664e+06	4.16368e+06	4.05934e+06	4.06575e+06	ko01100	1.18177	0.00112212	3.24103	up	1.14326	0.000101528	3.22979	up	1.12537	0.00226518	2.79315	up	--	--	--	--	--	--	--	--	--	--	--	--
mws0924	146.058	C6H10O4	[M-H]-	2-Methylglutaric acid*	Organic acids	Organic acids	617-62-9	172241	150056	149529	300046	281748	277469	453768	482589	426422	447002	516597	485762	-	--	--	--	--	1.15732	0.000676546	2.88831	up	1.14338	0.0014638	3.07181	up	--	--	--	--	--	--	--	--	--	--	--	--
mws0208	146.058	C6H10O4	[M-H]-	Adipic Acid*	Organic acids	Organic acids	124-04-9	172241	150056	149529	300046	281748	277469	453768	482589	426422	447002	516597	485762	ko01100	--	--	--	--	1.15732	0.000676546	2.88831	up	1.14338	0.0014638	3.07181	up	--	--	--	--	--	--	--	--	--	--	--	--
pme3011	103.063	C4H9NO2	[M+H]+	γ-Aminobutyric acid	Organic acids	Organic acids	56-12-2	1.15128e+07	1.21713e+07	1.34472e+07	8.88563e+06	8.91156e+06	8.95818e+06	5.89845e+06	5.99586e+06	5.61937e+06	5.15068e+06	5.53477e+06	5.58542e+06	ko00250,ko00330,ko00410,ko00650,ko00760,ko01100	--	--	--	--	1.15402	0.00587009	0.471669	down	1.14124	0.00459298	0.438198	down	--	--	--	--	--	--	--	--	--	--	--	--
Lmqp000873	100.016	C4H4O3	[M+H]+	Succinic anhydride	Organic acids	Organic acids	108-30-5	338643	307229	297727	197575	194241	177938	114059	90539.1	81796.3	68088	101094	81565.7	-	--	--	--	--	1.14595	0.000217453	0.303513	down	1.13182	0.000179979	0.265736	down	--	--	--	--	1.17879	0.00155124	0.440099	down	--	--	--	--
Lmbn003524	172.11	C9H16O3	[M-H]-	9-Oxononanoic acid	Organic acids	Organic acids	2553-17-5	31595.6	29923.9	22383	14351.5	17702.5	21819.7	9	9	9	23486.6	13073.6	15851.8	ko00592,ko01110	--	--	--	--	1.16393	0.0101167	0.000321802	down	--	--	--	--	1.2582	0.0141707	0.000501172	down	--	--	--	--	1.31256	0.0303441	1941.18	up
pme2550	174.016	C6H6O6	[M-H]-	Cis-Aconitic acid	Organic acids	Organic acids	585-84-2	234403	254043	198795	343824	333736	345668	625919	536639	600704	679989	567265	566428	ko00020,ko00630,ko00660,ko01100,ko01110,ko01210	--	--	--	--	1.14534	0.000882789	2.56571	up	1.1292	0.00409147	2.63908	up	--	--	--	--	--	--	--	--	--	--	--	--
ML10172161	104.011	C3H4O4	[M-H]-	Hydroxypyruvic acid*	Organic acids	Organic acids	1113-60-6	39072.8	21915.2	13164.9	139711	135489	100106	220821	201992	208067	129879	169007	176017	ko00260,ko00630,ko01100,ko01110,ko01200	1.12063	0.00471638	5.06124	up	1.12047	7.57367e-05	8.50783	up	1.09053	0.00357689	6.40438	up	--	--	--	--	--	--	--	--	--	--	--	--
Lmbn000193	104.011	C3H4O4	[M-H]-	Tartronate semialdehyde*	Organic acids	Organic acids	2480-77-5	39072.8	21915.2	13164.9	139711	135489	100106	220821	201992	208067	129879	169007	176017	ko00053,ko00630,ko01100	1.12063	0.00471638	5.06124	up	1.12047	7.57367e-05	8.50783	up	1.09053	0.00357689	6.40438	up	--	--	--	--	--	--	--	--	--	--	--	--
pme3034	132.042	C5H8O4	[M-H]-	Ethylmalonic acid*	Organic acids	Organic acids	601-75-2	364300	396243	401052	414612	416935	407487	9	9	9	9	9	9	-	--	--	--	--	1.16426	0.000886074	2.32439e-05	down	1.15029	0.000886074	2.32439e-05	down	1.25902	4.73671e-05	2.17912e-05	down	1.22654	4.73671e-05	2.17912e-05	down	--	--	--	--
pme0243	132.042	C5H8O4	[M-H]-	Glutaric acid*	Organic acids	Organic acids	110-94-1	364300	396243	401052	414612	416935	407487	9	9	9	9	9	9	ko00071,ko00310,ko01100	--	--	--	--	1.16426	0.000886074	2.32439e-05	down	1.15029	0.000886074	2.32439e-05	down	1.25902	4.73671e-05	2.17912e-05	down	1.22654	4.73671e-05	2.17912e-05	down	--	--	--	--
mws0281	192.027	C6H8O7	[M-H]-	Citric Acid	Organic acids	Organic acids	77-92-9	1.57597e+06	1.69638e+06	2.02991e+06	9.57038e+06	9.24403e+06	1.07568e+07	1.33854e+07	1.46278e+07	1.39625e+07	1.84672e+07	1.73065e+07	1.73861e+07	ko00020,ko00250,ko00630,ko01100,ko01110,ko01200,ko01210,ko01230,ko01240	1.19568	0.00167173	5.5771	up	1.16093	0.000213241	7.91658	up	1.14756	0.000134539	10.0259	up	--	--	--	--	--	--	--	--	--	--	--	--
mws0425	130.027	C5H6O4	[M-H]-	Citraconic acid	Organic acids	Organic acids	498-23-7	18174.4	19588	22968.9	104427	104327	130693	219337	214813	246825	276853	280811	259321	ko00290,ko00660,ko01100,ko01210	1.19361	0.00755551	5.58933	up	1.1617	0.00196662	11.2129	up	1.14837	0.000416186	13.4525	up	1.2235	0.00110343	2.00613	up	1.20842	0.000209125	2.40681	up	--	--	--	--
mws2628	117.079	C5H11NO2	[M+H]+	N-Methyl-4-aminobutyric acid	Organic acids	Organic acids	1119-48-8	238901	249629	282966	410723	373652	406653	896395	942189	1.01547e+06	1.127e+06	1.23694e+06	1.22265e+06	ko00760,ko01100	--	--	--	--	1.15902	0.000808785	3.69937	up	1.14694	0.000365043	4.64886	up	1.25191	0.00174991	2.39629	up	1.22351	0.000704442	3.01133	up	--	--	--	--
pme3017	103.063	C4H9NO2	[M+H]+	2-Aminoisobutyric acid*	Organic acids	Organic acids	62-57-7	2.8752e+06	3.09108e+06	3.06239e+06	1.84206e+06	2.09575e+06	1.8919e+06	3.28734e+06	3.49867e+06	3.50266e+06	4.66225e+06	3.98392e+06	4.56681e+06	-	--	--	--	--	--	--	--	--	--	--	--	--	--	--	--	--	1.21112	0.00344288	2.26649	up	--	--	--	--
pmb3101	176.069	C7H12O5	[M-H]-	2-Isopropylmalic Acid	Organic acids	Organic acids	49601-06-1	596974	553049	539549	1.47626e+07	1.69019e+07	1.57223e+07	1.4668e+07	15893877	1.68105e+07	2.78333e+07	2.55174e+07	2.43468e+07	ko00290,ko00620,ko01100,ko01110,ko01210,ko01230	1.20138	0.00163351	28.0466	up	1.16366	0.00164515	28.0381	up	1.14989	0.00162643	45.9865	up	--	--	--	--	--	--	--	--	--	--	--	--
Zmgn001448	176.069	C7H12O5	[M-H]-	2-Propylmalic Acid*	Organic acids	Organic acids	-	561607	462581	540627	1.4752e+07	1.61451e+07	1.79923e+07	1.37428e+07	1.49026e+07	1.63262e+07	2.74542e+07	2.46734e+07	2.54345e+07	ko00620	1.2006	0.00349264	31.243	up	1.16308	0.00261987	28.7393	up	1.1496	0.00105688	49.5663	up	--	--	--	--	--	--	--	--	--	--	--	--
Lmbn001754	176.069	C7H12O5	[M-H]-	3-Isopropylmalic Acid*	Organic acids	Organic acids	921-28-8	561607	462581	540627	1.4752e+07	1.61451e+07	1.79923e+07	1.37428e+07	1.49026e+07	1.63262e+07	2.74542e+07	2.46734e+07	2.54345e+07	ko00290,ko01100,ko01110,ko01210,ko01230	1.2006	0.00349264	31.243	up	1.16308	0.00261987	28.7393	up	1.1496	0.00105688	49.5663	up	--	--	--	--	--	--	--	--	--	--	--	--
pmb2657	290.123	C10H18N4O6	[M-H]-	Argininosuccinic acid	Organic acids	Organic acids	2387-71-5	9	9	9	22552.4	24033.7	21722.2	22969.4	25056.3	30199.2	49455	39251.4	44525	ko00220,ko00250,ko01100,ko01110,ko01230	1.20186	0.000881099	2529.94	up	1.16397	0.00672425	2897.22	up	1.15015	0.00437362	4934.5	up	--	--	--	--	--	--	--	--	--	--	--	--
pme1216	123.032	C6H5NO2	[M-H]-	2-Picolinic acid	Organic acids	Organic acids	98-98-6	776009	1.0077e+06	946838	1.26498e+06	1.42962e+06	2.09048e+06	3.48795e+06	3.64786e+06	3.03259e+06	2.88031e+06	2.61204e+06	3.39835e+06	ko00380,ko01100	--	--	--	--	1.15182	0.00228851	3.72394	up	1.13094	0.00799992	3.25601	up	1.16421	0.00593849	2.12502	up	--	--	--	--	--	--	--	--
MWS5136	146.058	C6H10O4	[M-H]-	Mono-Methyl Glutarate*	Organic acids	Organic acids	1501-27-5	82778.7	80807.6	93235.4	145602	179212	170991	169606	226402	216492	321311	305316	293233	-	--	--	--	--	1.1337	0.0173984	2.38492	up	1.14639	0.000206343	3.58171	up	--	--	--	--	--	--	--	--	--	--	--	--
mws0823	116.047	C5H8O3	[M-H]-	3-Methyl-2-Oxobutanoic acid	Organic acids	Organic acids	759-05-7	142675	130927	84000.7	102859	115580	37098.3	9	9	9	124269	135737	123102	ko00280,ko00290,ko00770,ko00966,ko01100,ko01110,ko01210,ko01230,ko01240	--	--	--	--	1.16367	0.0218743	7.55028e-05	down	--	--	--	--	1.25544	0.0727466	0.00010566	down	--	--	--	--	1.31356	0.000995196	14189.2	up
Lmgn000224	146.022	C5H6O5	[M-H]-	2-Methyl-3-oxosuccinic acid	Organic acids	Organic acids	-	17898.9	16343.3	16022.3	16257.4	8786.69	11441.3	39045.3	21245.3	35747.4	49943.3	34364.3	37487.1	ko00660	--	--	--	--	--	--	--	--	1.1102	0.0359217	2.42308	up	1.10791	0.0528876	2.63223	up	1.16011	0.0145153	3.33818	up	--	--	--	--
Lmbn001609	146.058	C6H10O4	[M-H]-	2-Acetyl-2-Hydroxybutanoic Acid	Organic acids	Organic acids	-	16419.1	15618.1	18784.2	121144	27602.9	24999.1	41063.1	52296.1	55612.2	54655.6	61079.8	44655.8	ko00290,ko01100,ko01110,ko01210,ko01230	--	--	--	--	1.14105	0.0143834	2.93128	up	1.13031	0.0139695	3.15598	up	--	--	--	--	--	--	--	--	--	--	--	--
pme3096	119.022	C3H5NO4	[M-H]-	Aminomalonic acid	Organic acids	Organic acids	1068-84-4	284292	348113	347806	142073	139313	207150	242889	317989	93927.2	318879	254529	282955	-	1.11156	0.00595473	0.498399	down	--	--	--	--	--	--	--	--	--	--	--	--	--	--	--	--	--	--	--	--
Zmgn000503	134.058	C5H10O4	[M-H]-	2,3-Dihydroxy-3-Methylbutanoic Acid	Organic acids	Organic acids	1756-18-9	9	9	9	1.80137e+07	1.81394e+07	1.89441e+07	2.37678e+07	2.33401e+07	2.38904e+07	2.52079e+07	2.77928e+07	2.70194e+07	-	1.20191	0.000251729	2.04064e+06	up	1.16428	4.96828e-05	2.62957e+06	up	1.1503	0.000823724	2.96371e+06	up	--	--	--	--	--	--	--	--	--	--	--	--
ML10176345	172.037	C7H8O5	[M-H]-	3-Dehydroshikimic acid	Organic acids	Organic acids	2922-42-1	24347.3	13892.3	32370.2	95143.3	127798	22879.3	123470	155273	146854	112543	199933	130621	ko00400,ko01100,ko01110,ko01230,ko01240	--	--	--	--	1.12237	0.00134503	6.02745	up	1.09402	0.0385454	6.2753	up	--	--	--	--	--	--	--	--	--	--	--	--
MWSslk154	276.121	C12H20O7	[M+H]+	Triethyl citrate	Organic acids	Organic acids	77-93-0	14723.1	6290.74	10279	16483.1	10313.6	16288.1	9	9	9	9	9	9	-	--	--	--	--	1.16114	0.0505047	0.000862818	down	1.14744	0.0505047	0.000862818	down	1.25785	0.0193268	0.000626672	down	1.22517	0.0193268	0.000626672	down	--	--	--	--
Lmhp010040	503.301	C25H46NO7P	[M+H]+	LysoPE 20:3	Lipids	LPE	-	101048	77118.3	95291.3	56813.2	62803.3	58427.6	93827.6	118626	133533	221561	226851	203475	-	--	--	--	--	--	--	--	--	1.12729	0.000237231	2.38387	up	--	--	--	--	1.22347	0.00115975	3.66138	up	--	--	--	--
mws0289	479.301	C23H46NO7P	[M+H]+	LysoPE 18:1	Lipids	LPE	89576-29-4	3.40982e+06	3.15789e+06	3.17089e+06	1.09531e+06	1.45653e+06	966897	2.19827e+06	1.96594e+06	2.24749e+06	3.82974e+06	3.79295e+06	3.71276e+06	-	1.16913	0.000916719	0.361319	down	--	--	--	--	--	--	--	--	--	--	--	--	1.20006	0.00205621	3.22145	up	--	--	--	--
Rfmb087	312.23	C18H32O4	[M-H]-	9-Hydroxy-13-oxo-10-octadecenoic Acid	Lipids	Free fatty acids	-	386662	402149	390824	209306	195640	197500	165828	172743	199012	207353	166329	176273	-	--	--	--	--	1.15302	0.000460727	0.45572	down	1.13339	0.00127834	0.466207	down	--	--	--	--	--	--	--	--	--	--	--	--
Lmyn007883	288.23	C16H32O4	[M-H]-	9,16-Dihydroxypalmitic acid	Lipids	Free fatty acids	38076-49-2	20472	20285.7	14887.9	19334	28613.5	21877.1	81863.4	88416.5	101137	187407	182537	191058	-	--	--	--	--	1.15027	0.00322359	4.8776	up	1.14573	1.65513e-06	10.0817	up	1.23662	0.00202591	3.88712	up	1.21838	1.81082e-06	8.03444	up	1.29348	0.000935574	2.06694	up
pmb0876	453.286	C21H44NO7P	[M+H]+	LysoPE 16:0	Lipids	LPE	53862-35-4	3.51783e+07	3.33523e+07	3.33453e+07	1.52227e+07	1.59192e+07	1.55778e+07	1.16901e+07	1.1503e+07	1.08708e+07	1.30295e+07	1.171e+07	1.19358e+07	-	1.19996	0.000391681	0.458594	down	1.16257	0.000140613	0.334367	down	1.1473	2.56656e-05	0.36	down	--	--	--	--	--	--	--	--	--	--	--	--
Lmhp009769	465.286	C22H44NO7P	[M+H]+	LysoPE 17:1	Lipids	LPE	-	175462	167647	208645	93372.2	78849.9	77949.9	53580.3	64106.2	63221.8	41049.8	53050.3	42072.1	-	1.17282	0.00791868	0.453413	down	1.14998	0.00694697	0.327879	down	1.13765	0.0047981	0.246799	down	--	--	--	--	--	--	--	--	--	--	--	--
Lmhp112042	354.277	C21H38O4	[M+H]+	1-Linoleoylglycerol	Lipids	Glycerol ester	2277-28-3	375682	427326	432868	725506	800970	681687	378534	354095	367680	167117	175301	168289	-	--	--	--	--	--	--	--	--	1.14378	0.00493167	0.413235	down	1.2462	0.00693554	0.498292	down	1.22412	0.00361912	0.231281	down	1.31081	0.000396473	0.464149	down
pmb0855	495.332	C24H50NO7P	[M+H]+	LysoPC 16:0	Lipids	LPC	17364-16-8	1.24619e+07	1.26898e+07	1.2268e+07	6.43142e+06	6.3867e+06	6.4235e+06	5.23531e+06	5.21863e+06	4.98623e+06	5.95724e+06	5.20434e+06	5.57743e+06	-	--	--	--	--	1.16327	4.42074e-06	0.412621	down	1.14467	7.32449e-05	0.447331	down	--	--	--	--	--	--	--	--	--	--	--	--
Lmhp008589	475.27	C23H42NO7P	[M+H]+	LysoPE 18:3(2n isomer)	Lipids	LPE	-	5.1778e+07	5.20582e+07	5.24362e+07	3.15902e+07	3.3387e+07	3.32943e+07	1.75406e+07	2.13083e+07	2.20783e+07	3.33566e+07	2.88294e+07	3.11242e+07	-	--	--	--	--	1.15181	0.00164853	0.389878	down	--	--	--	--	--	--	--	--	--	--	--	--	--	--	--	--
pmp001281	521.348	C26H52NO7P	[M+H]+	LysoPC 18:1	Lipids	LPC	-	1.36238e+07	1.73106e+07	1.72468e+07	6.51616e+06	1.08284e+07	6.57848e+06	1.7634e+07	1.21611e+07	1.75079e+07	3.51975e+07	3.22874e+07	2.37878e+07	-	1.07051	0.0132347	0.496522	down	--	--	--	--	--	--	--	--	--	--	--	--	1.17213	0.0124725	3.81526	up	--	--	--	--
Hmqn003054	330.241	C18H34O5	[M-H]-	9,10,11-Trihydroxy-12-octadecenoic acid	Lipids	Free fatty acids	61911-67-9	314014	349682	359710	98723.7	101671	99473.5	42702.6	43455.3	42533.8	44549.3	42411.9	44535.1	-	1.19918	0.00318624	0.29301	down	1.16335	0.00214694	0.125748	down	1.14927	0.0021196	0.128489	down	1.25861	6.65014e-05	0.42916	down	1.22557	1.65551e-06	0.438513	down	--	--	--	--
Lmhp011562	352.261	C21H36O4	[M+H]+	1-α-Linolenoyl-glycerol	Lipids	Glycerol ester	-	797590	862270	919282	1.6235e+06	1.56973e+06	1.92603e+06	1.07959e+06	1.03814e+06	1.21523e+06	659922	758380	669346	-	--	--	--	--	--	--	--	--	--	--	--	--	--	--	--	--	1.20745	0.00793921	0.407802	down	--	--	--	--
pmb0856	479.301	C23H46NO7P	[M+H]+	LysoPE 18:1(2n isomer)	Lipids	LPE	-	3.50483e+06	3.28729e+06	3.41455e+06	1.89895e+06	1.82077e+06	1.83202e+06	1.29301e+06	1.41e+06	1.53359e+06	2.90561e+06	3.05012e+06	2.84187e+06	-	--	--	--	--	1.15631	3.14156e-05	0.415082	down	--	--	--	--	--	--	--	--	--	--	--	--	1.29952	8.97286e-05	2.07657	up
pmb0881	477.286	C23H44NO7P	[M+H]+	LysoPE 18:2	Lipids	LPE	-	359671	337373	327731	176486	206555	167192	172432	176734	160355	161477	141210	155193	-	--	--	--	--	1.15661	0.000516841	0.497203	down	1.14206	0.000220174	0.44681	down	--	--	--	--	--	--	--	--	--	--	--	--
Zmpn003368	294.219	C18H30O3	[M-H]-	13S-Hydroxy-9Z,11E,15Z-octadecatrienoic acid	Lipids	Free fatty acids	87984-82-5	44122.9	39141.4	43866.5	58723.3	63610.1	60044.6	62607.3	69160.1	79431.2	138704	122734	129648	ko00592	--	--	--	--	--	--	--	--	1.14521	0.00108189	3.07624	up	--	--	--	--	1.2182	0.00222589	2.14436	up	--	--	--	--
MWSmce689	292.24	C19H32O2	[M+H]+	Methyl linolenate	Lipids	Free fatty acids	301-00-8	131443	143286	136238	188346	171024	181965	46262.6	53985.1	48302.6	61652.9	59344.8	55684.9	-	--	--	--	--	1.15864	8.14552e-05	0.361465	down	1.14565	0.000286668	0.429918	down	1.25475	0.000264644	0.274415	down	1.22302	0.00063014	0.326383	down	--	--	--	--
Lmhp009187	439.27	C20H42NO7P	[M+H]+	LysoPE 15:0	Lipids	LPE	-	289780	275120	278965	117260	124405	116136	58185.1	72605.2	62199.9	65205.4	58770.7	70017.1	-	1.19966	3.70673e-05	0.424003	down	1.15971	3.84968e-06	0.228698	down	1.14721	5.44587e-06	0.229886	down	--	--	--	--	--	--	--	--	--	--	--	--
pmb0296	356.293	C21H40O4	[M+H]+	1-Oleoyl-Sn-Glycerol	Lipids	Glycerol ester	129784-87-8	36012.8	38962.5	41947.3	16366.7	19448.4	16386.3	9	9	9	31173.8	26213.2	27269.1	-	1.1835	0.0011442	0.446462	down	1.1642	0.00192745	0.000230922	down	--	--	--	--	1.25889	0.00344876	0.000517227	down	--	--	--	--	1.31358	0.0028479	3135.41	up
Lmhp008513	676.367	C33H56O14	[M+H]+	2-α-Linolenoyl-glycerol-1,3-di-O-glucoside	Lipids	Glycerol ester	-	19958.2	23800.5	15773.1	8088.87	9183.36	7905.7	10434.6	4921.8	11100.6	25237.2	27511.5	32921.4	-	1.15095	0.0353572	0.422933	down	--	--	--	--	--	--	--	--	--	--	--	--	1.21261	0.0107264	3.40258	up	1.19977	0.00300496	3.23808	up
pmb2640	200.178	C12H24O2	[M-H]-	Dodecanoic acid (Lauric acid)	Lipids	Free fatty acids	143-07-7	166586	187916	186601	286058	279359	293465	389429	430732	449875	609504	630789	663646	ko00061,ko01100,ko01110	--	--	--	--	1.15315	0.00212049	2.34712	up	1.14724	0.000221341	3.51863	up	--	--	--	--	1.22368	0.00115455	2.21677	up	--	--	--	--
pmd0160	453.286	C21H44NO7P	[M+H]+	LysoPE 16:0(2n isomer)	Lipids	LPE	-	2.31851e+06	2.3122e+06	2.21659e+06	1.13233e+06	956102	994798	1.9593e+06	1.54538e+06	1.16657e+06	1.14289e+06	1.05383e+06	1.10174e+06	-	1.19137	0.000139383	0.450284	down	--	--	--	--	1.14702	1.54529e-05	0.481718	down	--	--	--	--	--	--	--	--	--	--	--	--
Lmhp008440	437.254	C20H40NO7P	[M+H]+	LysoPE 15:1	Lipids	LPE	-	69062	77460.1	72674.8	39513.7	44299	43813.7	18948.7	26048.6	25236.3	16810.3	17990.7	19903.5	-	--	--	--	--	1.14564	0.00011987	0.320413	down	1.146	0.000637701	0.249568	down	--	--	--	--	1.21408	0.000543394	0.42863	down	--	--	--	--
mws0369	304.24	C20H32O2	[M-H]-	Arachidonic Acid	Lipids	Free fatty acids	506-32-1	4148.82	7705.53	6308.43	12304.5	13773.4	16142.5	127587	42269.7	68639.1	44311.9	50752.7	46156.3	ko00590,ko00591,ko01040,ko01100	1.09266	0.00633981	2.32456	up	1.11764	0.100215	13.131	up	1.13209	0.000279758	7.7753	up	1.16858	0.121712	5.64881	up	1.21432	0.00044383	3.34485	up	--	--	--	--
Lmhp010190	521.348	C26H52NO7P	[M+H]+	LysoPC 18:1(2n isomer)	Lipids	LPC	-	4.11672e+07	4.42224e+07	4.30782e+07	2.93818e+07	2.85239e+07	2.97659e+07	3.07024e+07	3.67438e+07	3.67781e+07	6.86532e+07	6.42347e+07	6.21647e+07	-	--	--	--	--	--	--	--	--	--	--	--	--	--	--	--	--	1.22274	0.00212239	2.22481	up	--	--	--	--
pmb2260	479.301	C23H46NO7P	[M+H]+	LysoPC 15:1	Lipids	LPC	-	652933	667489	730049	428892	439145	397057	295619	267595	265786	212210	195910	203763	-	--	--	--	--	1.15716	0.00105012	0.404297	down	1.14776	0.00174758	0.298411	down	--	--	--	--	1.22057	0.00126003	0.483666	down	--	--	--	--
Lmhp012042	354.277	C21H38O4	[M+H]+	2-Linoleoylglycerol	Lipids	Glycerol ester	3443-82-1	139250	151358	141755	180250	174040	168849	98169.8	102189	110785	65591.6	75381.8	71262.4	-	--	--	--	--	--	--	--	--	1.14001	0.000144293	0.490875	down	--	--	--	--	1.22034	2.20383e-05	0.405696	down	--	--	--	--
Lmhp009802	503.301	C25H46NO7P	[M+H]+	LysoPE 20:3(2n isomer)	Lipids	LPE	-	80330	65566.1	74440.3	61047.5	56060.2	50817.4	88741.5	100672	114415	197390	227713	204118	-	--	--	--	--	--	--	--	--	1.13932	0.00119092	2.85573	up	--	--	--	--	1.22008	0.00169005	3.74704	up	1.27839	0.000957307	2.07097	up
Lmhp008763	451.27	C21H42NO7P	[M+H]+	LysoPE 16:1(2n isomer)	Lipids	LPE	-	121556	89833.6	106342	496438	228481	486008	86023.9	152018	149445	196954	187424	456672	-	1.1092	0.0752407	3.81116	up	--	--	--	--	--	--	--	--	1.094	0.0809532	0.319992	down	--	--	--	--	--	--	--	--
Lmhp010908	535.364	C27H54NO7P	[M+H]+	LysoPC 19:1	Lipids	LPC	-	324664	329852	433047	422099	491771	477515	546251	539631	555245	840893	697720	779622	-	--	--	--	--	--	--	--	--	1.10632	0.00183815	2.13159	up	--	--	--	--	--	--	--	--	--	--	--	--
Lmhp009464	465.286	C22H44NO7P	[M+H]+	LysoPE 17:1(2n isomer)	Lipids	LPE	-	152643	170872	166667	85425.9	82586.7	71086.1	69329.1	58893	60998.3	74786.3	67622.3	71823.3	-	1.18255	0.000377955	0.487775	down	1.1548	0.00038243	0.38602	down	1.14367	0.0013202	0.437045	down	--	--	--	--	--	--	--	--	--	--	--	--
pmb2406	509.348	C25H52NO7P	[M+H]+	LysoPC 17:0	Lipids	LPC	50930-23-9	939606	1.00689e+06	1.03394e+06	1.09583e+06	1.10801e+06	1.09044e+06	1.88692e+06	1.87222e+06	1.8957e+06	2.42121e+06	2.06803e+06	2.14388e+06	-	--	--	--	--	--	--	--	--	1.13905	0.00514592	2.22555	up	--	--	--	--	1.21454	0.00905044	2.01353	up	--	--	--	--
Zmzn003953	310.214	C18H30O4	[M-H]-	13(s)-hydroperoxy-(9z,11e,15z)-octadecatrienoic acid	Lipids	Free fatty acids	67597-26-6	173279	207756	161732	338013	403280	351476	258947	227626	219811	248111	239947	227661	ko00592,ko01100,ko01110	1.16244	0.00255523	2.01333	up	--	--	--	--	--	--	--	--	--	--	--	--	--	--	--	--	--	--	--	--
Lmqn008288	300.266	C18H36O3	[M-H]-	3-Hydroxyoctadecanoic Acid	Lipids	Free fatty acids	45261-96-9	327286	335944	238011	332842	405481	306561	1.06023e+06	1.57344e+06	3.5034e+06	354447	276060	351785	-	--	--	--	--	1.07612	0.143277	6.80959	up	--	--	--	--	1.15346	0.149761	5.87346	up	--	--	--	--	1.21169	0.146951	0.160059	down
Lmhp009526	514.314	C27H46O9	[M+H]+	2-α-Linolenoyl-glycerol-1-O-glucoside	Lipids	Glycerol ester	-	9337.01	10789.4	10252.6	4412.05	5542.54	4729.2	10927.9	11358.8	7630.52	21705.9	21275	22738.1	-	1.17467	0.000816867	0.483352	down	--	--	--	--	1.14202	4.16803e-05	2.1633	up	1.16472	0.041096	2.03743	up	1.22063	1.12631e-05	4.47561	up	1.25149	0.00478046	2.19669	up
pmb0883	481.317	C23H48NO7P	[M+H]+	LysoPE 18:0	Lipids	LPE	69747-55-3	2.19212e+06	1.962e+06	2.01397e+06	1.20513e+06	1.23107e+06	1.21902e+06	692246	713240	686920	916882	859823	829025	-	--	--	--	--	1.16168	0.00234875	0.339231	down	1.14428	0.00129965	0.422454	down	--	--	--	--	--	--	--	--	--	--	--	--
pmn001694	330.241	C18H34O5	[M-H]-	9,10,13-Trihydroxy-11-Octadecenoic Acid	Lipids	Free fatty acids	29907-57-1	5.86617e+06	5.96165e+06	5.86131e+06	1.5386e+06	1.65002e+06	1.70302e+06	501611	531975	569650	469976	479303	519785	ko00591	1.20055	1.04641e-06	0.276534	down	1.16385	2.5525e-07	0.090634	down	1.14988	1.28547e-06	0.083049	down	1.25416	0.000517534	0.32775	down	1.22337	0.000766841	0.300321	down	--	--	--	--
MWS0952	381.264	C18H40NO5P	[M-H]-	Dihydrosphingosine-1-Phosphate	Lipids	Sphingolipids	19794-97-9	2686.46	2945.06	2491.27	5850.78	8792.81	7241.54	16159.2	14046.1	12138.2	9990.75	7696.64	9769.36	ko00600,ko01100	1.16307	0.0301574	2.69429	up	1.15659	0.00950468	5.21293	up	1.13614	0.010703	3.38021	up	--	--	--	--	--	--	--	--	--	--	--	--
pmn001610	308.272	C20H36O2	[M-H]-	Eicosadienoic acid	Lipids	Free fatty acids	5598-38-9	817483	823461	735835	1.05778e+06	944990	834084	650817	613720	631082	508437	480398	402599	ko01040	--	--	--	--	--	--	--	--	--	--	--	--	--	--	--	--	1.18288	0.00747136	0.490485	down	--	--	--	--
pmb0880	481.317	C23H48NO7P	[M+H]+	LysoPE 18:0(2n isomer)	Lipids	LPE	-	37832.4	33263.6	32517.3	13869.5	15522.2	13928.2	29863.6	29443.3	31563.6	53345	50772	44735.5	-	1.19071	0.00359919	0.418093	down	--	--	--	--	--	--	--	--	1.25078	5.97169e-05	2.09766	up	1.21956	0.00385498	3.43611	up	--	--	--	--
Lmhp007598	533.348	C27H52NO7P	[M+H]+	LysoPC 19:2(2n isomer)	Lipids	LPC	-	290733	396643	309155	335590	301981	329402	92265.2	108906	120756	291941	279589	203911	-	--	--	--	--	1.13865	0.0158269	0.323047	down	--	--	--	--	1.24429	0.000115162	0.332922	down	--	--	--	--	1.25501	0.0238423	2.40875	up
pmd0130	467.301	C22H46NO7P	[M+H]+	LysoPC 14:0	Lipids	LPC	20559-16-4	89679.6	73910.6	91622.3	45173.9	54764	50420.9	37728.3	33797.2	40078.5	35148.2	37842.4	39161.2	-	--	--	--	--	1.13971	0.00821151	0.437298	down	1.13119	0.0109152	0.439444	down	--	--	--	--	--	--	--	--	--	--	--	--
pmf0297	298.324	C20H42O	[M-H]-	1-Eicosanol	Lipids	Free fatty acids	629-96-9	31664.7	37800.1	38906.9	38578.3	42348.3	37212.3	67539.5	63363.8	63305.7	81259	85439	75405.4	-	--	--	--	--	--	--	--	--	1.13111	0.00037551	2.23401	up	--	--	--	--	1.2129	0.0010296	2.04931	up	--	--	--	--
mws1436	286.287	C18H38O2	[M+H]+	1,18-Octadecanediol	Lipids	Free fatty acids	3155-43-9	125151	140040	151681	424949	498119	503309	739192	793574	599808	1.56652e+06	1.50637e+06	1.71526e+06	-	1.1922	0.00311626	3.42162	up	1.1556	0.00908513	5.11565	up	1.14853	0.00157849	11.4859	up	--	--	--	--	1.21891	0.000930044	3.35686	up	1.28052	0.000488121	2.24525	up
Lmhp008718	505.317	C25H48NO7P	[M+H]+	LysoPC 17:2	Lipids	LPC	-	818271	877092	924371	433380	455991	488949	209422	266278	259781	320308	304510	287550	-	--	--	--	--	1.15475	0.000254307	0.280747	down	1.14598	0.00139946	0.348268	down	--	--	--	--	--	--	--	--	--	--	--	--
pmn001691	328.225	C18H32O5	[M-H]-	9,12,13-Trihydroxy-10,15-octadecadienoic acid	Lipids	Free fatty acids	-	999572	1.0432e+06	1.09861e+06	262917	274806	260481	61677.5	71159.3	74885.2	73174.5	71632.3	80221.2	-	1.2007	0.00107082	0.254093	down	1.16313	0.000704836	0.0661244	down	1.14964	0.000794076	0.0716335	down	1.25401	5.57141e-06	0.260236	down	1.22454	2.11633e-05	0.281918	down	--	--	--	--
Lmhp010757	505.317	C25H48NO7P	[M+H]+	LysoPE 20:2	Lipids	LPE	-	210824	175013	166805	69388.1	97791.4	94274	97779	118505	142393	128180	125716	119422	-	1.13605	0.00608186	0.473097	down	--	--	--	--	--	--	--	--	--	--	--	--	--	--	--	--	--	--	--	--
Lmhp008885	439.27	C20H42NO7P	[M+H]+	LysoPE 15:0(2n isomer)	Lipids	LPE	-	31200	28415.8	23819.8	11798.5	13073.6	12092.1	20582.6	19181.8	16707.2	22726.4	24007.9	19795.8	-	1.17614	0.0163331	0.443027	down	--	--	--	--	--	--	--	--	--	--	--	--	--	--	--	--	--	--	--	--
Hmqp006235	515.301	C26H46NO7P	[M+H]+	LysoPC 18:4	Lipids	LPC	-	65870.7	76715.7	40539.9	46079.7	111586	68768.7	26467.4	23440.9	13271.1	54389.6	47636.6	48776.5	-	--	--	--	--	1.0267	0.051106	0.345004	down	--	--	--	--	1.11195	0.0995901	0.279018	down	--	--	--	--	1.18818	0.00731021	2.3869	up
Lmhp010162	467.301	C22H46NO7P	[M+H]+	LysoPE 17:0	Lipids	LPE	-	233860	215422	198071	182064	165631	140037	319063	331985	291863	388298	310514	311051	-	--	--	--	--	--	--	--	--	--	--	--	--	--	--	--	--	1.17569	0.0102727	2.07053	up	--	--	--	--
Lmhp009773	514.314	C27H46O9	[M+H]+	1-α-Linolenoyl-glycerol-3-O-glucoside	Lipids	Glycerol ester	-	10774.6	7189.8	6753.42	4836.49	4298.51	4820.72	10738.3	7194.88	9201.11	18264.2	17355.8	18487.6	-	--	--	--	--	--	--	--	--	1.08044	0.0119372	2.18901	up	--	--	--	--	1.2243	5.72111e-05	3.87708	up	--	--	--	--
Lmhp008833	493.317	C24H48NO7P	[M+H]+	LysoPC 16:1	Lipids	LPC	-	1.90649e+06	2.48188e+06	1.88883e+06	881051	1.72648e+06	1.80763e+06	522944	844918	627251	686792	612462	587121	-	--	--	--	--	1.12063	0.00791884	0.317835	down	1.13435	0.0155222	0.300513	down	1.02518	0.101266	0.451878	down	1.05708	0.103057	0.427249	down	--	--	--	--
MWS2430	242.225	C15H30O2	[M-H]-	13-methylmyristic acid	Lipids	Free fatty acids	2485-71-4	573616	657253	573390	747153	1.13425e+06	1.24896e+06	1.25137e+06	1.20702e+06	1.27726e+06	2.09142e+06	1.84479e+06	1.89356e+06	-	--	--	--	--	1.15367	9.12498e-05	2.07046	up	1.14439	0.00116059	3.23112	up	--	--	--	--	--	--	--	--	--	--	--	--
Lmbn009444	298.251	C18H34O3	[M-H]-	Ricinoleic acid	Lipids	Free fatty acids	141-22-0	30717.7	34630	33292.3	37735.7	35761.1	38884.5	61403.5	63339.6	68304.7	79816.3	77662.3	71568	-	--	--	--	--	--	--	--	--	1.14263	0.000743664	2.32205	up	--	--	--	--	1.21898	0.00158636	2.03812	up	--	--	--	--
Lmbn005443	294.219	C18H30O3	[M-H]-	13-KODE; (9Z,11E)-13-Oxooctadeca-9,11-dienoic acid*	Lipids	Free fatty acids	54739-30-9	7198.02	6580.36	5039.56	6827.67	10251.5	8087.55	2530.22	2211.71	2221.29	2599.66	1428.19	2810.15	ko00591	--	--	--	--	1.13347	0.0229675	0.370031	down	1.04517	0.0095399	0.363377	down	1.23492	0.0250369	0.276684	down	1.15348	0.0145188	0.271708	down	--	--	--	--
Zmyn004548	292.204	C18H28O3	[M-H]-	12-Oxo-phytodienoic acid	Lipids	Free fatty acids	85551-10-6	3766.91	4137.1	3234.14	5573.12	5807.8	5213.42	1180.59	1685.49	2208.4	3560.98	2334.13	3083.68	ko00592,ko01100,ko01110	--	--	--	--	1.05198	0.00724267	0.455594	down	--	--	--	--	1.20501	0.00110558	0.305796	down	--	--	--	--	--	--	--	--
mws0120	257.103	C8H20NO6P	[M+H]+	Choline Alfoscerate	Lipids	PC	28319-77-9	84595.4	139656	101644	889465	942588	888804	2.2431e+06	1.43096e+06	2.41806e+06	1.24218e+06	956979	1.40164e+06	ko00564,ko00565	1.19044	5.38637e-06	8.34885	up	1.15117	0.023858	18.6935	up	1.13711	0.0128643	11.0489	up	1.1602	0.0655734	2.23904	up	--	--	--	--	--	--	--	--
pmb0874	477.286	C23H44NO7P	[M+H]+	LysoPE 18:2(2n isomer)	Lipids	LPE	-	364603	372596	361082	195822	191662	176446	180089	181571	177205	176517	152562	165887	-	--	--	--	--	1.16375	6.43027e-05	0.490643	down	1.14366	0.000152496	0.450674	down	--	--	--	--	--	--	--	--	--	--	--	--
YC512118	281.272	C18H35NO	[M+H]+	Oleamide (9-Octadecenamide)	Lipids	Free fatty acids	301-02-0	4913.06	3565.5	4094.46	7440.9	8446.67	6961.06	6194.06	5418.45	7614.48	44178.9	39667.7	33547.6	-	--	--	--	--	--	--	--	--	1.14333	0.0069622	9.33699	up	--	--	--	--	1.21722	0.00839983	5.13791	up	1.30178	0.0068158	6.10569	up
pmb0864	425.254	C19H40NO7P	[M+H]+	LysoPE 14:0	Lipids	LPE	-	120926	120426	110364	58878	59892.9	58529.1	50630.7	42048.3	39639.8	32333.6	46044.8	50249.9	-	--	--	--	--	1.14886	0.000108185	0.376209	down	1.10993	0.000758807	0.365716	down	--	--	--	--	--	--	--	--	--	--	--	--
pmn001689	312.23	C18H32O4	[M-H]-	9-Hydroxy-12-oxo-15(Z)-octadecenoic acid	Lipids	Free fatty acids	-	14189.3	8082.53	16018.9	26490.3	12179.4	13368.7	18548	21034	26150.4	41039.2	41323.4	42472.3	ko00592,ko01110	--	--	--	--	--	--	--	--	1.08723	0.00555894	3.26019	up	--	--	--	--	1.08802	0.0328941	2.3989	up	--	--	--	--
Lmhp009349	501.286	C25H44NO7P	[M+H]+	LysoPE 20:4(2n isomer)	Lipids	LPE	-	22256.6	21597.9	19353.6	14735.5	13846.6	13434.3	8492.34	10064.3	11340.7	10199.1	10017.8	9723.18	-	--	--	--	--	1.13074	0.000784523	0.472999	down	1.14204	0.00529381	0.473677	down	--	--	--	--	--	--	--	--	--	--	--	--
Lmhp009497	501.286	C25H44NO7P	[M+H]+	LysoPE 20:4	Lipids	LPE	-	22256.6	21597.9	19353.6	14735.5	13846.6	13434.3	8492.34	10064.3	11340.7	10199.1	10017.8	9723.18	-	--	--	--	--	1.13074	0.000784523	0.472999	down	1.14204	0.00529381	0.473677	down	--	--	--	--	--	--	--	--	--	--	--	--
MA10012327	299.282	C18H37NO2	[M+H]+	D-Sphingosine	Lipids	Sphingolipids	123-78-4	9	9	9	8089.61	9908.14	7077.87	8549.98	4521.71	7901.77	10395.7	8841.83	8408.12	ko00600,ko01100	1.20136	0.00969186	928.727	up	1.1623	0.0305329	776.795	up	1.15007	0.00426818	1023.91	up	--	--	--	--	--	--	--	--	--	--	--	--
pma1303	491.301	C24H46NO7P	[M+H]+	LysoPC 16:2	Lipids	LPC	-	9	9	9	64632	68771	65195.8	52831.1	51031.6	54333.4	73034.9	67381.2	66144.8	-	1.20189	0.000383126	7355.51	up	1.16427	0.000327544	5859.11	up	1.15026	0.00094771	7650.41	up	--	--	--	--	--	--	--	--	--	--	--	--
Lmhp008273	437.254	C20H40NO7P	[M+H]+	LysoPE 15:1(2n isomer)	Lipids	LPE	-	65814.6	69909.3	116663	43936.8	52052.7	49233.4	26675.4	30262.9	24637.2	16951.8	15479.6	16810.9	-	--	--	--	--	1.09874	0.0717335	0.323216	down	1.12141	0.053298	0.195107	down	--	--	--	--	1.22012	0.00423247	0.339081	down	--	--	--	--
Lmhp008744	676.367	C33H56O14	[M+H]+	1-α-Linolenoyl-glycerol-2,3-di-O-glucoside	Lipids	Glycerol ester	-	18118.3	19228	24705.3	10927.1	9335.34	9109.7	6387.87	9227.01	5996.25	26490.8	28233.3	27665.1	-	1.15187	0.0260706	0.47335	down	1.11228	0.0101724	0.348277	down	--	--	--	--	--	--	--	--	1.21854	2.32874e-05	2.80501	up	1.28767	0.000425076	3.81235	up
mws1349	301.298	C18H39NO2	[M+H]+	Dihydrosphingosine	Lipids	Sphingolipids	764-22-7	21050	18932.7	20798.7	39186.6	32075	31460.9	45319.3	42382.9	50057.3	60947.2	60035.4	74266.4	ko00600,ko01100	--	--	--	--	1.15269	0.00446537	2.26647	up	1.14077	0.00923196	3.21231	up	--	--	--	--	--	--	--	--	--	--	--	--
pmb0862	439.27	C20H42NO7P	[M+H]+	LysoPC 12:0	Lipids	LPC	20559-18-6	15757.6	15756.7	21594.9	4538.13	6033.56	6035.71	7231.52	5602.74	5063.8	11375.7	2316.6	5678.26	-	1.16773	0.0193678	0.312703	down	1.1214	0.0181371	0.337005	down	--	--	--	--	--	--	--	--	--	--	--	--	--	--	--	--
MWS2602	336.23	C20H32O4	[M-H]-	5(S),15(S)-DiHETE; 5,15-Dihydroxy-6,8,11,13-Eicosatetraenoic Acid	Lipids	Free fatty acids	82200-87-1	2937.28	2075.26	3045.7	3668.91	7003.75	2288.26	7767.27	6417.55	8229.46	12963	11382.3	13218.1	-	--	--	--	--	1.1229	0.00384169	2.78154	up	1.13421	0.000567807	4.6615	up	--	--	--	--	1.06588	0.0167797	2.89821	up	--	--	--	--
Lmhp009190	678.383	C33H58O14	[M+H]+	2-Linoleoylglycerol-1,3-di-O-glucoside	Lipids	Glycerol ester	-	9884.12	10945.6	10445.4	4835.2	4035.26	3818.37	2265.57	3245.9	3063.79	3571.44	4489.33	2287.24	-	1.185	0.000141773	0.405717	down	1.14737	6.12225e-05	0.274188	down	1.08621	0.0026563	0.33087	down	--	--	--	--	--	--	--	--	--	--	--	--
Lmhp007840	533.348	C27H52NO7P	[M+H]+	LysoPC 19:2	Lipids	LPC	-	291253	193587	349332	215312	134301	128772	23121.5	32670.7	9	125865	142687	133517	-	--	--	--	--	--	--	--	--	1.02588	0.085136	0.481999	down	--	--	--	--	--	--	--	--	--	--	--	--
