# Supplementary material for: Integrative proteome and metabolome unveil the central role of IAA alteration in axillary bud development following topping in tobacco
Source: Sci Rep. 2024 Jul 3;14:15309. doi: 10.1038/s41598-024-66136-4 (PMC11222511; doi:10.1038/s41598-024-66136-4)
Supplement: Supplementary file 3 — Supplementary Table 3. [file 41598_2024_66136_MOESM3_ESM.xlsx]

## Sheet: Sheet1
Group	Accession	Name	Description	CK_1	CK_2	CK_3	T1_1	T1_2	T1_3	T3_1	T3_2	T3_3	T5_1	T5_2	T5_3	CK vs T1_FoldChange	CK vs T1_P-value	CK vs T1_Type	CK vs T3_FoldChange	CK vs T3_P-value	CK vs T3_Type	CK vs T5_FoldChange	CK vs T5_P-value	CK vs T5_Type
IAA	A0A1S3X7I6	ARF	Auxin response factor OS=Nicotiana tabacum OX=4097 GN=LOC107762058 PE=3 SV=1	0.5693	0.7136	0.6774	0.2241	0.1002	0.1248	0.1717	0.222	0.1386	0.1325	0.2699	0.1324	0.2291	0.0177	down	0.2716	0.0035	down	0.2728	0.0224	down
	A0A1S3YD38	ARF	Auxin response factor OS=Nicotiana tabacum OX=4097 GN=LOC107774783 PE=3 SV=1	0.9031	0.8426	1	0.3155	0.266	0.2657	0.3298	0.2014	0.1892	0.2092	0.2704	0.23	0.3085	0.0001	down	0.2624	0.0113	down	0.2585	0.0003	down
	A0A1S3ZKN9	ARF	Auxin response factor OS=Nicotiana tabacum OX=4097 GN=LOC107787782 PE=3 SV=1	2.2059	2.1142	2.2792	0.7949	0.7306	0.8527	0.8317	0.7835	0.6955	0.7589	0.852	0.6296	0.3604	0.0003	down	0.3501	0.0007	down	0.3395	0.0044	down
	A0A1S4BWY2	ARF	Auxin response factor OS=Nicotiana tabacum OX=4097 GN=LOC107812758 PE=3 SV=1	0.3652	0.3778	0.3115	0.2288	0.1772	0.1325	0.2113	0.2638	0.2208	0.1447	0.171	0.0803	0.5107	0.0353	down	0.6599	0.0103	down	0.3755	0.0393	down
	A0A1S4DHR0	ARF	Auxin response factor OS=Nicotiana tabacum OX=4097 GN=LOC107829853 PE=3 SV=1	0.3953	0.4867	0.3644	0.0854	0.2372	0	0.0736	0.1713	0.1202	0.1577	0.1182	0.1413	--	--	--	0.2929	0.0246	down	0.3348	0.0008	down
	A0A1S4DN90	ARF	Auxin response factor OS=Nicotiana tabacum OX=4097 GN=LOC107831629 PE=3 SV=1	0.1056	0.1875	0.1697	0.0336	0	0.057	0.0363	0.0611	0.0728	0	0.126	0.0506	--	--	--	0.3676	0.022	down	--	--	--
	A0A1S3XBI4	AUX/IAA	Auxin-responsive protein OS=Nicotiana tabacum OX=4097 GN=LOC107763299 PE=3 SV=1	0.3054	0.374	0.2938	0.1433	0.0809	0.1475	0.174	0.1738	0.2419	0.2333	0.3073	0.2004	0.3819	0.025	down	0.6059	0.0238	down	--	--	--
	A0A1S4BL21	AUX/IAA	Auxin-responsive protein OS=Nicotiana tabacum OX=4097 GN=LOC107809429 PE=3 SV=1	0.638	0.6119	0.7414	0.221	0.2092	0.3278	0.3167	0.3544	0.3701	0.2776	0.3801	0.2792	0.3807	0.0109	down	0.5228	0.0012	down	0.4705	0.0067	down
	A0A1S4C6R6	AUX/IAA	Auxin-responsive protein OS=Nicotiana tabacum OX=4097 GN=LOC107815530 PE=3 SV=1	6.6344	5.5505	5.9198	3.4666	3.1614	3.2336	3.6528	3.8641	3.7066	3.7336	3.7959	3.4592	0.5447	0.0018	down	0.6199	0.0071	down	0.607	0.0032	down
	A0A1S3YA45	AUX1	auxin transporter-like protein 3 OS=Nicotiana tabacum OX=4097 GN=LOC107774036 PE=4 SV=1	0.6765	0.8031	0.6061	0	0	0	0.3481	0.4344	0	0	0.3679	0	--	--	--	0.5627	0.0494	down	--	--	--
	A0A1S4CJT2	AUX1	auxin transporter-like protein 4 isoform X1 OS=Nicotiana tabacum OX=4097 GN=LOC107819848 PE=4 SV=1	0.3813	0.451	0.5265	0.1106	0.2036	0	0.2235	0.2248	0.288	0.1155	0.1434	0.085	--	--	--	0.542	0.0084	down	0.2531	0.003	down
	A0A1S3Y0T0	GH3	indole-3-acetic acid-amido synthetase GH3.6-like OS=Nicotiana tabacum OX=4097 GN=LOC107770902 PE=3 SV=1	1.2756	1.2799	1.3104	0.7499	0.8474	0.8136	0.614	0.6734	0.4562	0.3783	0.6343	0.438	0.6236	0.004	down	0.451	0.02	down	0.3752	0.0224	down
	A0A1S3YNB5	GH3	indole-3-acetic acid-amido synthetase GH3.6-like OS=Nicotiana tabacum OX=4097 GN=LOC107777931 PE=3 SV=1	0.8491	0.9503	0.8916	0.3051	0.3143	0.2596	0.2741	0.3545	0.5042	0.4593	0.3095	0.4649	0.3266	0.0004	down	0.421	0.0331	down	0.4585	0.022	down
	A0A1S3ZBI1	GH3	indole-3-acetic acid-amido synthetase GH3.6-like OS=Nicotiana tabacum OX=4097 GN=LOC107784905 PE=3 SV=1	0.7534	0.5969	0.6369	0.5461	0.3918	0.4208	0.3134	0.278	0.2563	0.1727	0.291	0.2431	--	--	--	0.4266	0.0008	down	0.3556	0.0102	down
	A0A1S3XFY2	TIR1	transport inhibitor response 1-like protein OS=Nicotiana tabacum OX=4097 GN=LOC107764726 PE=4 SV=1	2.9456	2.8512	3.0711	1.1202	1.0832	1.0519	1.1796	1.1818	0.9584	1.2536	1.0533	1.2416	0.3671	0	down	0.3744	0.0026	down	0.4002	0.0014	down
	A0A1S4BT10	TIR1	protein TRANSPORT INHIBITOR RESPONSE 1-like OS=Nicotiana tabacum OX=4097 GN=LOC107811573 PE=4 SV=1	4.1875	4.2071	4.2186	2.2596	1.8788	1.936	1.7177	1.6243	1.1256	1.1479	1.6572	1.1236	0.4816	0.006	down	0.3542	0.0154	down	0.3115	0.0112	down
	A0A1S4CH91	TIR1	protein TRANSPORT INHIBITOR RESPONSE 1-like OS=Nicotiana tabacum OX=4097 GN=LOC107818988 PE=4 SV=1	0.9137	0.9228	1.01	0.6174	0.5425	0.4157	0.6384	0.9591	0.5906	0.5785	0.7392	0.5352	0.5535	0.0282	down	--	--	--	0.6509	0.0356	down
Cytokinine	A0A1S3ZNK7	AHP	histidine-containing phosphotransfer protein 1-like OS=Nicotiana tabacum OX=4097 GN=LOC107788655 PE=4 SV=1	3.0921	3.881	3.8539	1.819	1.3364	1.5964	1.3734	1.1387	1.3026	1.4876	1.2897	1.2271	0.4389	0.0023	down	0.3523	0.0005	down	0.3699	0.0006	down
	A0A1S3XHH7	B-ARR	myb family transcription factor APL-like OS=Nicotiana tabacum OX=4097 GN=LOC107765049 PE=3 SV=1	0.5172	0.5248	0.4909	0.6164	0.7318	0.4371	0.8721	0.7747	0.6706	0.7514	0.7643	0.8285	--	--	--	1.5119	0.0264	up	1.5294	0.0006	up
	A0A1S3Z2M6	B-ARR	protein PHR1-LIKE 1-like OS=Nicotiana tabacum OX=4097 GN=LOC107782085 PE=3 SV=1	0.133	0.1633	0.1562	0.1949	0.3966	0.1684	0.2957	0.4115	0.3208	0.2819	0.2888	0.3607	--	--	--	2.2721	0.0042	up	2.0587	0.0024	up
	A0A1S3ZJM2	B-ARR	myb family transcription factor APL-like OS=Nicotiana tabacum OX=4097 GN=LOC107787466 PE=3 SV=1	0.1145	0.1422	0.1734	0	0.3092	0.3091	0.1798	0.2485	0.3697	0.243	0.3064	0.2862	2.1564	0.0226	up	--	--	--	1.943	0.0142	up
	A0A1S4AXH1	B-ARR	Two-component response regulator OS=Nicotiana tabacum OX=4097 GN=LOC107802370 PE=3 SV=1	0.4654	0.3467	0.3204	0.2317	0.2317	0.2169	0.2052	0.2325	0.155	0.2653	0.2586	0.2159	0.6007	0.044	down	0.5234	0.0173	down	0.6533	0.046	down
	A0A1S3XXG2	CRE1	Histidine kinase OS=Nicotiana tabacum OX=4097 GN=LOC107769816 PE=4 SV=1	0.2696	0.2545	0.3309	0.1166	0.1976	0.17	0.1142	0.134	0.0822	0.0815	0.177	0.0894	0.5663	0.0454	down	0.3865	0.0088	down	0.4069	0.0484	down
	V9LXN2	CRE1	Histidine kinase OS=Nicotiana tabacum OX=4097 GN=CRE1 PE=2 SV=1	1.1084	1.0895	1.1175	0.6057	0.4518	0.5077	0.3974	0.4674	0.4057	0.4773	0.502	0.43	0.4721	0.0119	down	0.3832	0.0024	down	0.425	0.0023	down
Gibberellim	A0A1S3X4Q9	GID1	probable carboxylesterase 16 isoform X1 OS=Nicotiana tabacum OX=4097 GN=LOC107761278 PE=3 SV=1	0.3074	0.3222	0.2577	0.1688	0	0.1623	0.2848	0.1955	0.2194	0.2818	0.1413	0.2045	0.5598	0.0095	down	--	--	--	--	--	--
	A0A1S3XES2	GID1	probable carboxylesterase 2 OS=Nicotiana tabacum OX=4097 GN=LOC107764283 PE=4 SV=1	0.1677	0.2579	0.3552	0.3023	0.2823	0.1975	0.6364	0.5544	0.4388	0.3437	0.6265	0.4212	--	--	--	--	--	--	--	--	--
	A0A1S3Z402	GID1	probable carboxylesterase 2 OS=Nicotiana tabacum OX=4097 GN=LOC107782748 PE=4 SV=1	1.8415	1.7533	1.6546	2.549	2.1197	2.3076	1.0839	1.0607	1.1646	1.1486	1.0183	1.0407	--	--	--	0.6304	0.0004	down	0.6111	0.0006	down
	A0A1S3ZNE0	GID1	2-hydroxyisoflavanone dehydratase-like OS=Nicotiana tabacum OX=4097 GN=LOC107788707 PE=4 SV=1	0.353	0.3158	0.3436	0.4582	0.3598	0.2651	1.0386	1.0248	0.6298	0.6701	1.0483	0.7702	--	--	--	2.6604	0.0246	up	2.4583	0.0169	up
	A0A1S4A6S3	GID1	probable carboxylesterase 18 OS=Nicotiana tabacum OX=4097 GN=LOC107794296 PE=4 SV=1	1.5318	1.5258	1.5133	3.3157	3.5098	3.3574	3.5957	2.8998	4.203	4.2639	3.2949	4.0561	2.2278	0.0003	up	2.3406	0.016	up	2.5411	0.0071	up
	A0A1S4A8J3	GID1	probable carboxylesterase 15 OS=Nicotiana tabacum OX=4097 GN=LOC107794873 PE=4 SV=1	4.0246	4.0422	4.0183	2.0371	2.1311	2.1214	1.0029	1.0258	0.9464	0.9547	1.0555	0.896	0.5204	0.0004	down	0.2462	0.0003	down	0.2405	0.0011	down
	A0A1S4AAA5	GID1	2-hydroxyisoflavanone dehydratase-like OS=Nicotiana tabacum OX=4097 GN=LOC107795400 PE=4 SV=1	0.4557	0.4221	0.334	0.7909	1.0075	0.6395	0.3379	0.1826	0.3138	0.3223	0.3782	0.2592	2.0117	0.0159	up	--	--	--	--	--	--
	A0A1S4AAQ3	GID1	2-hydroxyisoflavanone dehydratase-like OS=Nicotiana tabacum OX=4097 GN=LOC107795526 PE=4 SV=1	0.3128	0.2263	0.3342	1.3337	1.3097	1.3234	0.1999	0.1752	0.3993	0.3258	0.216	0.2219	4.5425	0.0061	up	--	--	--	--	--	--
	A0A1S4ABH4	GID1	probable carboxylesterase 120 OS=Nicotiana tabacum OX=4097 GN=LOC107795735 PE=4 SV=1	1.4419	1.6378	1.3997	0.8217	0.7618	0.6086	1.4569	1.1353	1.044	0.8708	1.2657	1.0039	0.4894	0.0055	down	--	--	--	--	--	--
	A0A1S4ADF9	GID1	probable carboxylesterase 15 OS=Nicotiana tabacum OX=4097 GN=LOC107796457 PE=4 SV=1	0.3859	0.3607	0.3607	0.2192	0.1726	0.2576	0.1957	0.1121	0.1438	0.1431	0.1804	0.1845	0.5865	0.0383	down	0.4078	0.0273	down	0.4587	0.007	down
	A0A1S4AQE0	GID1	probable carboxylesterase 8 OS=Nicotiana tabacum OX=4097 GN=LOC107800156 PE=4 SV=1	3.2223	3.0959	3.0834	6.2135	6.3691	6.332	10.3456	10.0312	11.7491	12.3998	9.8973	11.2351	2.0118	0	up	3.4171	0.0007	up	3.5666	0.0018	up
	A0A1S4BHK8	GID1	probable carboxylesterase 2 OS=Nicotiana tabacum OX=4097 GN=LOC107808333 PE=4 SV=1	0.313	0.205	0.2694	0.1893	0.2115	0.1437	0.1112	0.0854	0.0718	0.1133	0.1549	0.1303	--	--	--	0.3409	0.0037	down	0.5061	0.0143	down
	A0A1S4BKK9	GID1	probable carboxylesterase 12 OS=Nicotiana tabacum OX=4097 GN=LOC107809294 PE=3 SV=1	1.036	1.0674	1.0047	0.6229	0.5767	0.7475	0.8206	1.238	0.7861	0.7705	1.1308	0.5703	0.6264	0.021	down	--	--	--	--	--	--
	A0A1S4CFW9	GID1	probable carboxylesterase 15 OS=Nicotiana tabacum OX=4097 GN=LOC107818557 PE=4 SV=1	0.6112	0.5916	0.3926	0.167	0.106	0.121	0	0	0	0	0.0591	0	0.247	0.0021	down	--	--	--	--	--	--
	A0A1S4CZN2	GID1	2-hydroxyisoflavanone dehydratase-like OS=Nicotiana tabacum OX=4097 GN=LOC107824371 PE=4 SV=1	1.3473	1.1461	0.9801	2.0891	1.6136	1.7775	0.9579	1.048	0.7743	0.8573	1.1433	0.8841	1.5777	0.0195	up	--	--	--	--	--	--
	A0A1S4D3Q1	GID1	probable carboxylesterase 18 OS=Nicotiana tabacum OX=4097 GN=LOC107825547 PE=4 SV=1	2.0635	1.9606	2.0284	3.3141	3.0585	3.4061	2.6438	2.6546	3.0993	2.8045	3.1377	2.8881	1.6156	0.0012	up	--	--	--	--	--	--
	A0A1S4DE45	GID1	probable carboxylesterase 8 OS=Nicotiana tabacum OX=4097 GN=LOC107828634 PE=4 SV=1	1.3951	1.2973	1.5095	2.6835	2.6917	2.8646	3.6661	4.0747	6.3324	6.3036	4.1631	5.8401	1.961	0.001	up	3.3493	0.0147	up	3.8809	0.0047	up
	A0A1S3YHC4	DELLA	scarecrow-like protein 13 OS=Nicotiana tabacum OX=4097 GN=LOC107776267 PE=3 SV=1	0.0879	0.0446	0.1222	0.0451	0	0.0384	0.0223	0.0253	0.0216	0.0177	0.0432	0.0297	--	--	--	--	--	--	--	--	--
	A0A1S4AFF8	DELLA	scarecrow-like transcription factor PAT1 OS=Nicotiana tabacum OX=4097 GN=LOC107797043 PE=3 SV=1	1.168	1.2893	1.2454	0.9176	0.5292	0.5287	0.8509	0.7312	0.6192	0.6221	0.6317	0.7761	--	--	--	0.5945	0.021	down	0.5482	0.0066	down
	A0A1S4B947	DELLA	scarecrow-like transcription factor PAT1 isoform X1 OS=Nicotiana tabacum OX=4097 GN=LOC107805841 PE=3 SV=1	0.1347	0.1484	0.1198	0.3382	0.5849	0.3846	0	0.2998	0.433	0.4501	0.343	0.3744	3.2449	0.0118	up	--	--	--	2.897	0.0006	up
	A0A1S4BAP2	DELLA	scarecrow-like protein 14 OS=Nicotiana tabacum OX=4097 GN=LOC107806277 PE=3 SV=1	1.1952	1.0199	1.105	0.8364	0.5538	0.5129	0.6782	0.7398	0.7447	0.867	0.6483	0.5948	--	--	--	0.6514	0.0026	down	0.6355	0.0406	down
	A0A1S4D655	DELLA	scarecrow-like protein 14 OS=Nicotiana tabacum OX=4097 GN=LOC107826445 PE=3 SV=1	0.2039	0.1863	0.16	0.1335	0.1196	0.0886	0.1588	0.0839	0.144	0.1426	0.1155	0.1065	0.621	0.0377	down	--	--	--	0.6626	0.0225	down
	A0A1S3Y7G4	TF	uncharacterized protein LOC107773192 isoform X2 OS=Nicotiana tabacum OX=4097 GN=LOC107773192 PE=4 SV=1	0.2201	0.2747	0.1933	0.1277	0	0	0.0779	0.0769	0.097	0.0714	0.0737	0.1195	--	--	--	0.366	0.002	down	0.3844	0.0121	down
	A0A1S3YLE9	TF	transcription factor bHLH80-like OS=Nicotiana tabacum OX=4097 GN=LOC107777531 PE=4 SV=1	0.5092	0.5478	0.4593	0.2214	0.1847	0.1429	0.2251	0.1058	0.1869	0	0.1921	0.2439	0.3621	0.0076	down	0.3415	0.0334	down	--	--	--
	A0A1S4CNI2	TF	transcription factor bHLH130-like OS=Nicotiana tabacum OX=4097 GN=LOC107820969 PE=4 SV=1	0.2797	0.3014	0.2458	0.1701	0.1849	0	0	0	0	0.1601	0.1664	0.1438	0.6439	0.0092	down	--	--	--	0.5687	0.0023	down
Abscisic acid	A0A1S4CBV8	ABF	ABSCISIC ACID-INSENSITIVE 5-like protein 7 OS=Nicotiana tabacum OX=4097 GN=LOC107817339 PE=4 SV=1	0.0866	0.0746	0.06	0.0994	0.0526	0.1436	0.1155	0.1329	0.0944	0.0927	0.1025	0.0761	--	--	--	1.55	0.0394	up	--	--	--
	A0A1S4BAF1	PP2C	Protein-serine/threonine phosphatase OS=Nicotiana tabacum OX=4097 GN=LOC107806288 PE=3 SV=1	0.8696	0.8128	0.8112	0.3756	0.4138	0.4241	0.4592	0.3094	0.2997	0.2868	0.4435	0.2765	0.4867	0.0003	down	0.4284	0.0217	down	0.4038	0.0235	down
	A0A1S4CKJ8	PP2C	Protein-serine/threonine phosphatase OS=Nicotiana tabacum OX=4097 GN=LOC107820023 PE=3 SV=1	0.2231	0.1858	0.1714	0.1059	0.096	0.0674	0.0633	0	0.1164	0.0709	0.0985	0.0766	0.4642	0.014	down	--	--	--	0.4239	0.0029	down
	A0A1S4DB69	PP2C	probable protein phosphatase 2C 52 OS=Nicotiana tabacum OX=4097 GN=LOC107827768 PE=4 SV=1	0.2394	0.386	0.3794	0.1391	0.1771	0.1493	0.1615	0.1406	0.109	0	0.1989	0.1522	0.4634	0.0255	down	0.4092	0.0127	down	--	--	--
	A0A1S4AVD1	PYR	abscisic acid receptor PYL8-like OS=Nicotiana tabacum OX=4097 GN=LOC107801706 PE=3 SV=1	0.6409	0.5898	0	0.5088	0.6035	0.7024	0.2226	0.3135	0.3464	0.5207	0.2179	0.4116	--	--	--	0.4781	0.0227	down	--	--	--
	A0A1S4DIC4	PYR	pathogenesis-related protein STH-2-like OS=Nicotiana tabacum OX=4097 GN=LOC107830186 PE=3 SV=1	47.4059	51.4915	51.0748	85.0753	97.3867	97.0345	30.6701	27.3778	33.3552	29.7079	25.6032	33.353	1.8637	0.0008	up	0.6095	0.0053	down	0.5912	0.0128	down
	H2ESL0	PYR	Pathogenesis-related protein PR10 OS=Nicotiana tabacum OX=4097 GN=pr10 PE=2 SV=1	10.4341	11.0359	11.301	24.8152	28.5656	28.2299	4.8505	5.0075	5.7452	5.4888	5.02	5.4396	2.4903	0.0004	up	0.4761	0.0014	down	0.4867	0.0001	down
	A0A1S3XL27	SRNK2	serine/threonine-protein kinase SAPK2-like isoform X2 OS=Nicotiana tabacum OX=4097 GN=LOC107766134 PE=3 SV=1	20.4585	22.704	23.7109	35.7446	35.3556	38.1179	21.1853	29.1262	22.2799	20.1991	21.8502	33.9483	1.6332	0.002	up	--	--	--	--	--	--
	A0A1S3XLK8	SRNK2	serine/threonine-protein kinase SRK2A-like OS=Nicotiana tabacum OX=4097 GN=LOC107766520 PE=3 SV=1	0.8635	0.7794	0.9033	0.6068	0.4865	0.6417	0.495	0.4067	0.388	0.3686	0.3941	0.4233	--	--	--	0.5066	0.0032	down	0.4658	0.0002	down
	A0A1S3ZVH6	SRNK2	serine/threonine-protein kinase SRK2E isoform X1 OS=Nicotiana tabacum OX=4097 GN=LOC107790910 PE=3 SV=1	2.5715	2.5324	2.4352	0.8792	1.0253	0.9945	0.894	0.9493	0.9514	1.0953	0.929	1.0209	0.3845	0.0009	down	0.3707	0	down	0.4039	0.0011	down
	A0A1S3ZZC5	SRNK2	serine/threonine-protein kinase SRK2I-like OS=Nicotiana tabacum OX=4097 GN=LOC107792070 PE=3 SV=1	1.1523	1.0628	0.9707	0.4085	0.4155	0.3958	0.3916	0.2985	0.4103	0.359	0.3265	0.3457	0.3829	0.0014	down	0.3454	0.0026	down	0.3237	0.0002	down
	A0A1S4AK92	SRNK2	serine/threonine-protein kinase SAPK7-like OS=Nicotiana tabacum OX=4097 GN=LOC107798612 PE=3 SV=1	0.5815	0.584	0.6959	0.1812	0.2053	0.2104	0.1752	0.1709	0.154	0.1502	0.1994	0.2048	0.3207	0.0002	down	0.2686	0.0001	down	0.2978	0.0012	down
	A0A1S4AYW1	SRNK2	serine/threonine-protein kinase SAPK3-like OS=Nicotiana tabacum OX=4097 GN=LOC107802713 PE=3 SV=1	38.3915	53.0979	66.6703	67.1734	61.6617	59.7772	33.6717	45.7492	41.3721	42.4723	28.6536	47.1389	--	--	--	--	--	--	--	--	--
	A0A1S4CDA4	SRNK2	serine/threonine-protein kinase SRK2A-like OS=Nicotiana tabacum OX=4097 GN=LOC107817827 PE=3 SV=1	14.9694	14.303	14.8088	7.1304	6.764	7.0388	5.8091	5.659	5.1779	5.1364	5.7421	5.0016	0.4749	0	down	0.3776	0.0003	down	0.3602	0.0007	down
	A0A1S4D6T0	SRNK2	serine/threonine-protein kinase SAPK1-like OS=Nicotiana tabacum OX=4097 GN=LOC107826580 PE=3 SV=1	1.0914	1.0598	1.1747	0.5413	0.521	0.6723	0.3842	0.4187	0.3203	0.504	0.3974	0.3968	0.5216	0.0075	down	0.3377	0.002	down	0.3903	0.003	down
	A0A1S4DG30	SRNK2	serine/threonine-protein kinase SAPK1-like isoform X2 OS=Nicotiana tabacum OX=4097 GN=LOC107829367 PE=4 SV=1	0.1699	0.2436	0.265	0.18	0.1895	0.1279	0.0329	0.0943	0.1056	0.0684	0.0775	0.1141	--	--	--	--	--	--	0.3833	0.0097	down
	Q8RXH5	SRNK2	Osmotic stress-activated protein kinase OS=Nicotiana tabacum OX=4097 GN=OSAK PE=2 SV=1	0.5085	0.668	0.684	0.5681	0.3735	0.3048	0.246	0.2988	0.257	0.2395	0.2821	0.2954	--	--	--	0.431	0.0034	down	0.4391	0.0033	down
	Q9ZNW3	SRNK2	PK11-C1 OS=Nicotiana tabacum OX=4097 GN=PK11-C1 PE=2 SV=1	0.7562	0.5456	0.6547	1.5391	1.4772	1.4042	1.3493	1.3581	1.3403	1.4261	1.3653	1.2539	2.2593	0.0088	up	2.0688	0.0159	up	2.0676	0.0085	up
