# Supplementary material for: Integrative proteome and metabolome unveil the central role of IAA alteration in axillary bud development following topping in tobacco
Source: Sci Rep. 2024 Jul 3;14:15309. doi: 10.1038/s41598-024-66136-4 (PMC11222511; doi:10.1038/s41598-024-66136-4)
Supplement: Supplementary file 4 — Supplementary Table 4. [file 41598_2024_66136_MOESM4_ESM.xlsx]

## Sheet: Sheet1
Accession	Description	CK_1	CK_2	CK_3	T1_1	T1_2	T1_3	T3_1	T3_2	T3_3	T5_1	T5_2	T5_3	CK vs T1_FoldChange	CK vs T1_P-value	CK vs T1_Type	CK vs T3_FoldChange	CK vs T3_P-value	CK vs T3_Type	CK vs T5_FoldChange	CK vs T5_P-value	CK vs T5_Type
A0A1S3WZE1	Peroxidase OS=Nicotiana tabacum OX=4097 GN=LOC107759554 PE=3 SV=1	26.7129	25.8828	26.9487	14.0198	15.0442	14.996	1.8187	1.8182	2.6728	2.4254	1.7226	2.5008	0.5539	0.0002	down	0.0793	0.0023	down	0.0836	0.0021	down
A0A1S3X0J2	glutathione S-transferase L3-like isoform X1 OS=Nicotiana tabacum OX=4097 GN=LOC107759987 PE=4 SV=1	13.589	13.9657	14.6302	29.4249	35.1431	33.1411	11.7112	11.5733	12.4468	11.5964	11.7224	12.1354	2.3162	0.0012	up	--	--	--	--	--	--
A0A1S3X4S6	Peroxidase OS=Nicotiana tabacum OX=4097 GN=LOC107761204 PE=3 SV=1	0.1991	0.2538	0.2296	0.2038	0.1913	0.2136	0.351	0.3459	0.336	0.2516	0.3839	0.2367	--	--	--	1.5134	0.024	up	--	--	--
A0A1S3XBD0	probable L-ascorbate peroxidase 6, chloroplastic isoform X2 OS=Nicotiana tabacum OX=4097 GN=LOC107763284 PE=3 SV=1	5.2779	7.1198	5.5359	11.216	12.0694	12.8018	5.6424	5.9098	6.8737	7.7535	6.9024	7.2692	2.0123	0.0086	up	--	--	--	--	--	--
A0A1S3XCU2	glutathione S-transferase L3-like isoform X2 OS=Nicotiana tabacum OX=4097 GN=LOC107763767 PE=4 SV=1	4.863	5.6732	5.5385	8.3513	11.2934	9.7821	9.114	7.7266	6.2368	5.4287	8.7896	5.4864	1.8306	0.0083	up	--	--	--	--	--	--
A0A1S3XD62	Glutathione peroxidase OS=Nicotiana tabacum OX=4097 GN=LOC107763885 PE=3 SV=1	0.4075	0.3773	0.2233	0.4968	0.3973	0.2084	0.8579	0.7488	0.4582	0.5928	0.8493	0.6124	--	--	--	--	--	--	2.0381	0.0395	up
A0A1S3XDD6	glutathione S-transferase T1-like isoform X1 OS=Nicotiana tabacum OX=4097 GN=LOC107763870 PE=4 SV=1	1.2622	1.1795	1.2996	1.5112	1.3713	1.5637	1.9317	2.1817	1.6228	1.4597	2.1036	1.5759	--	--	--	1.5332	0.0291	up	--	--	--
A0A1S3XIB3	Peroxidase OS=Nicotiana tabacum OX=4097 GN=LOC107765515 PE=3 SV=1	0.2731	0.229	0.2843	0.4898	0.4519	0.5643	0	0	0.2047	0.1159	0.1321	0.1162	1.915	0.0022	up	--	--	--	0.4631	0.0013	down
A0A1S3XK73	Peroxidase OS=Nicotiana tabacum OX=4097 GN=LOC107765883 PE=3 SV=1	5.993	5.2124	4.9481	5.5007	7.5653	6.4196	4.3977	2.9711	3.2604	3.1172	3.5106	2.8349	--	--	--	0.658	0.0495	down	0.5858	0.0032	down
A0A1S3XP86	Peroxidase OS=Nicotiana tabacum OX=4097 GN=LOC107767292 PE=3 SV=1	0.0966	0.0641	0.1041	0.9741	0.9657	1.084	0.0738	0.0706	0	0	0.064	0	11.422	0.0024	up	--	--	--	--	--	--
A0A1S3XQ21	Superoxide dismutase OS=Nicotiana tabacum OX=4097 GN=LOC107767528 PE=3 SV=1	25.6852	28.3357	25.1773	70.8733	79.0044	75.364	85.3871	81.2201	64.4059	58.8344	87.1666	63.1133	2.844	0	up	2.9169	0.0024	up	2.6404	0.0105	up
A0A1S3XQS7	Catalase OS=Nicotiana tabacum OX=4097 GN=LOC107767654 PE=3 SV=1	0.5997	0.5906	0.5644	1.4916	1.4916	1.5394	1.8505	1.8037	3.6934	3.5944	2.0127	3.5053	2.5775	0	up	4.1874	0.0274	up	5.1932	0.0129	up
A0A1S3XT72	monodehydroascorbate reductase 4, peroxisomal-like OS=Nicotiana tabacum OX=4097 GN=LOC107768281 PE=4 SV=1	0.3202	0.2703	0.3827	0.321	0.3666	0.3462	0.5042	0.5545	0.5433	0.3543	0.5585	0.4304	--	--	--	1.6463	0.0292	up	--	--	--
A0A1S3XZI2	glutathione S-transferase L3-like isoform X2 OS=Nicotiana tabacum OX=4097 GN=LOC107770509 PE=4 SV=1	2.709	2.9207	3.1857	5.7737	7.6472	6.9648	3.5094	2.8826	3.3634	3.0857	3.431	3.4009	2.3125	0.0025	up	--	--	--	--	--	--
A0A1S3Y048	Peroxidase OS=Nicotiana tabacum OX=4097 GN=LOC107770624 PE=3 SV=1	71.8494	74.0224	74.4383	114.617	131.831	120.212	70.7088	74.2115	67.1065	64.1355	74.063	66.4693	1.6643	0.0042	up	--	--	--	--	--	--
A0A1S3Y187	Peroxidase OS=Nicotiana tabacum OX=4097 GN=LOC107770948 PE=3 SV=1	2.6085	2.8062	2.4809	2.9099	3.2458	2.7686	0.4077	0.4983	0.3355	0.628	0.4495	0.5386	--	--	--	0.1572	0.0019	down	0.2047	0.0014	down
A0A1S3Y8V8	glutathione S-transferase DHAR3, chloroplastic OS=Nicotiana tabacum OX=4097 GN=LOC107773610 PE=3 SV=1	13.5595	14.1471	15.1805	25.4306	28.8715	29.1038	19.9722	21.0615	17.1108	15.1789	21.9915	16.2532	1.9448	0.0004	up	--	--	--	--	--	--
A0A1S3YB42	Glutathione peroxidase OS=Nicotiana tabacum OX=4097 GN=LOC107774241 PE=3 SV=1	12.704	12.4812	13.0443	17.9453	19.8217	20.5518	16.5684	17.373	18.7624	17.7942	17.7888	18.9041	1.5255	0.0053	up	--	--	--	--	--	--
A0A1S3YE60	L-ascorbate peroxidase 3, peroxisomal-like OS=Nicotiana tabacum OX=4097 GN=LOC107775122 PE=3 SV=1	26.0696	25.3365	25.8737	57.6811	65.6247	60.9602	61.5402	65.2568	58.9981	58.0826	62.8326	56.5672	2.3844	0.0012	up	2.4042	0.0005	up	2.2966	0.0007	up
A0A1S3YG63	monodehydroascorbate reductase-like OS=Nicotiana tabacum OX=4097 GN=LOC107775678 PE=4 SV=1	27.14	28.2888	24.6644	44.2115	45.7406	38.4078	23.6363	23.4542	23.8097	23.5005	24.6452	23.2594	1.6026	0.0028	up	--	--	--	--	--	--
A0A1S3YJI5	protein OVEREXPRESSOR OF CATIONIC PEROXIDASE 3-like isoform X2 OS=Nicotiana tabacum OX=4097 GN=LOC107776842 PE=4 SV=1	0.0359	0.0335	0	0.0531	0.1247	0.0639	0.2253	0.2444	0.1594	0.1792	0.2443	0.1405	--	--	--	6.0355	0.0035	up	5.4112	0.0071	up
A0A1S3YKK2	Peroxidase OS=Nicotiana tabacum OX=4097 GN=LOC107777164 PE=3 SV=1	0.0396	0.0471	0.0403	0.509	0.5896	0.4964	0.0948	0.0955	0.1294	0.1565	0.0771	0.1938	12.5582	0	up	2.5169	0.004	up	3.3653	0.0497	up
A0A1S3YL98	glutathione S-transferase DHAR2-like OS=Nicotiana tabacum OX=4097 GN=LOC107777254 PE=3 SV=1	25.0285	23.633	25.1612	66.7742	68.4535	70.8493	48.3603	48.7328	62.7233	64.8407	51.8118	65.2441	2.7915	0	up	2.1649	0.0093	up	2.464	0.0046	up
A0A1S3YUT4	monodehydroascorbate reductase OS=Nicotiana tabacum OX=4097 GN=LOC107779915 PE=4 SV=1	97.4004	95.2958	95.5034	148.839	153.793	148.157	92.2002	93.2347	89.9856	87.8722	89.3344	89.8392	1.5642	0	up	--	--	--	--	--	--
A0A1S3YXP2	NAD(P)H-quinone oxidoreductase subunit U, chloroplastic-like OS=Nicotiana tabacum OX=4097 GN=LOC107780992 PE=4 SV=1	0.155	0.2386	0.2315	0	0.0821	0	0.4497	0.4978	0	0	0.4782	0.1586	--	--	--	2.2735	0.0178	up	--	--	--
A0A1S3YY52	Catalase OS=Nicotiana tabacum OX=4097 GN=LOC107781013 PE=3 SV=1	0.2154	0.2589	0.2594	0.561	0.404	0.7266	1.3555	1.3459	1.5236	1.4102	1.4491	1.1834	2.3057	0.0297	up	5.7589	0.0001	up	5.5104	0	up
A0A1S3Z2Q8	L-ascorbate peroxidase 3, peroxisomal-like OS=Nicotiana tabacum OX=4097 GN=LOC107782355 PE=3 SV=1	0.681	0.7258	0.6326	0.3673	0.3622	0.3587	0.1822	0.1995	0.0923	0.1238	0.2459	0.0905	0.5336	0.0032	down	0.2324	0.0225	down	0.2257	0.0313	down
A0A1S3Z5H8	L-ascorbate peroxidase 3, peroxisomal-like OS=Nicotiana tabacum OX=4097 GN=LOC107783197 PE=3 SV=1	2.4708	2.5253	2.6391	1.1452	1.2464	1.2195	0.5697	0.5542	0.3644	0.3463	0.5825	0.4179	0.473	0	down	0.1949	0.0068	down	0.1764	0.0067	down
A0A1S3ZC67	Peroxidase OS=Nicotiana tabacum OX=4097 GN=LOC107785114 PE=3 SV=1	2.8441	2.7353	2.7256	8.7897	10.2372	10.3657	5.3083	6.113	9.7296	9.4834	5.5434	9.7208	3.5391	0.001	up	2.5468	0.0383	up	2.9798	0.028	up
A0A1S3ZHB7	Peroxidase OS=Nicotiana tabacum OX=4097 GN=LOC107786855 PE=3 SV=1	0.3255	0.4243	0.3173	1.3158	1.4082	1.1673	1.1379	1.2253	1.6576	1.5515	1.2471	1.618	3.647	0.0008	up	3.7684	0.0011	up	4.1393	0.0004	up
A0A1S3ZJ35	putative L-ascorbate peroxidase 6 OS=Nicotiana tabacum OX=4097 GN=LOC107787273 PE=3 SV=1	0.6814	0.3456	0.6277	1.3785	1.1248	0.9952	1.4389	1.4932	0.8594	0.9536	1.6067	0.757	--	--	--	2.2912	0.0407	up	--	--	--
A0A1S3ZMM9	Peroxidase OS=Nicotiana tabacum OX=4097 GN=LOC107788452 PE=3 SV=1	17.3144	16.6757	16.0277	10.597	11.6114	8.2887	1.8536	2.0796	2.1245	2.2124	2.58	2.0765	0.6097	0.0325	down	0.1211	0	down	0.1373	0.0003	down
A0A1S3ZT94	Peroxidase OS=Nicotiana tabacum OX=4097 GN=LOC107790131 PE=3 SV=1	2.076	2.0127	1.8305	1.8378	1.7343	1.9912	0.6752	0.7137	0.47	0.4725	0.6387	0.4545	--	--	--	0.314	0.0081	down	0.2645	0.003	down
A0A1S3ZTX1	Superoxide dismutase [Cu-Zn] OS=Nicotiana tabacum OX=4097 GN=LOC107790449 PE=3 SV=1	49.5912	60.4864	51.7181	120.771	122.917	118.602	100.184	97.1444	101.09	84.928	93.4643	92.2674	2.2392	0.0045	up	1.8444	0.0076	up	1.6728	0.005	up
A0A1S3ZZV0	probable L-ascorbate peroxidase 6, chloroplastic isoform X1 OS=Nicotiana tabacum OX=4097 GN=LOC107792162 PE=3 SV=1	14.7159	14.8898	15.624	23.6979	25.3283	24.688	16.0101	17.1481	19.4214	18.3334	18.0597	18.2773	1.6298	0.0001	up	--	--	--	--	--	--
A0A1S4A107	Peroxidase OS=Nicotiana tabacum OX=4097 GN=LOC107792575 PE=3 SV=1	14.2702	19.5308	18.3229	6.9521	7.6907	7.7819	2.8357	3.2147	1.7725	1.9682	2.6231	2.1479	0.4302	0.0068	down	0.1501	0.0025	down	0.1293	0.0001	down
A0A1S4A3W2	Peroxidase OS=Nicotiana tabacum OX=4097 GN=LOC107793453 PE=3 SV=1	1.7515	1.5209	1.6036	3.0372	3.7516	3.6547	7.5864	7.2317	6.3005	6.0705	7.5839	6.1565	2.1419	0.0015	up	4.3312	0.0001	up	4.063	0.0003	up
A0A1S4A6J2	Peroxidase OS=Nicotiana tabacum OX=4097 GN=LOC107794292 PE=3 SV=1	34.0245	33.4849	35.4749	40.5441	42.9355	41.228	20.4507	21.3232	19.75	18.756	21.182	19.028	--	--	--	0.5974	0.0001	down	0.5726	0.0014	down
A0A1S4A886	Peroxidase OS=Nicotiana tabacum OX=4097 GN=LOC107794830 PE=3 SV=1	8.4321	9.5936	9.2515	3.9424	5.0889	4.825	1.3619	1.443	0.7249	0.807	1.4793	0.8824	0.508	0.0047	down	0.1294	0.0093	down	0.1162	0.0057	down
A0A1S4A8J1	Peroxidase OS=Nicotiana tabacum OX=4097 GN=LOC107794907 PE=3 SV=1	0.172	0.2012	0.2009	1.1089	0.9856	0.8529	1.1846	1.4555	1.1433	0.818	1.2919	1.0699	5.134	0.0001	up	6.5903	0.0001	up	5.5388	0.0024	up
A0A1S4A969	Glutathione peroxidase OS=Nicotiana tabacum OX=4097 GN=LOC107795121 PE=3 SV=1	5.6234	5.3972	6.1054	9.6821	10.7125	10.9595	10.6076	10.7243	9.3842	9.5354	10.8483	9.6887	1.8308	0.0003	up	1.7935	0.0006	up	1.7559	0.0005	up
A0A1S4AC68	glutathione S-transferase T1-like OS=Nicotiana tabacum OX=4097 GN=LOC107796058 PE=4 SV=1	0.955	1.2181	1.125	0.5258	0.5323	0.5358	0.2787	0.4093	0.3672	0.4851	0.3157	0.3332	0.4833	0.0094	down	0.32	0.0022	down	0.3438	0.0056	down
A0A1S4AC96	Peroxidase OS=Nicotiana tabacum OX=4097 GN=LOC107796071 PE=3 SV=1	3.301	3.536	3.5556	1.1581	1.2228	1.0956	0.5013	0.5188	0.3168	0.2228	0.4714	0.2199	0.3345	0	down	0.1286	0.005	down	0.088	0.0095	down
A0A1S4ACE6	Peroxidase OS=Nicotiana tabacum OX=4097 GN=LOC107796070 PE=3 SV=1	2.4674	2.386	2.4469	1.0547	1.1106	1.0433	0.1159	0.1926	0.175	0	0.2175	0.1402	0.4395	0	down	0.0662	0.0031	down	--	--	--
A0A1S4AL12	probable phospholipid hydroperoxide glutathione peroxidase isoform X1 OS=Nicotiana tabacum OX=4097 GN=LOC107798829 PE=3 SV=1	0.4771	0.4723	0.5599	0.259	0.3584	0.2898	0.1218	0.2368	0	0.0762	0.2542	0	0.6011	0.0158	down	--	--	--	--	--	--
A0A1S4APX1	Superoxide dismutase OS=Nicotiana tabacum OX=4097 GN=LOC107800004 PE=3 SV=1	14.9873	16.1578	14.188	24.5588	30.7594	27.7758	21.1957	23.3482	20.2701	19.2877	23.216	20.7197	1.833	0.0032	up	--	--	--	--	--	--
A0A1S4AR22	Superoxide dismutase copper chaperone OS=Nicotiana tabacum OX=4097 GN=LOC107800528 PE=3 SV=1	2.0008	2.1407	2.009	2.7577	2.9965	2.9406	4.6089	4.8793	4.4617	4.3382	4.7301	4.3238	--	--	--	2.2681	0	up	2.1774	0.0001	up
A0A1S4AW97	Peroxidase OS=Nicotiana tabacum OX=4097 GN=LOC107802038 PE=3 SV=1	0.7104	0.64	0.6368	1.1483	1.0171	1.0612	0.8523	0.9478	0.5814	0.7038	0.9338	0.6133	1.6237	0.0007	up	--	--	--	--	--	--
A0A1S4B1I2	Superoxide dismutase OS=Nicotiana tabacum OX=4097 GN=LOC107803567 PE=3 SV=1	2.3427	2.2585	2.1753	3.4034	3.9788	3.0601	2.7252	2.4468	3.1094	2.2885	2.6932	2.9621	1.541	0.0236	up	--	--	--	--	--	--
A0A1S4B2V1	Peroxidase OS=Nicotiana tabacum OX=4097 GN=LOC107803841 PE=3 SV=1	7.7152	7.3387	7.0675	5.3617	5.6521	5.5685	0.9313	1.3508	2.0792	2.1898	1.0673	1.9955	--	--	--	0.1972	0.0177	down	0.2374	0.0212	down
A0A1S4B595	Peroxidase OS=Nicotiana tabacum OX=4097 GN=LOC107804632 PE=3 SV=1	10.5855	10.271	10.3681	6.733	7.1522	6.4261	0.7977	0.735	0.605	0.6465	0.5863	0.7862	0.6505	0.003	down	0.0685	0.0008	down	0.0647	0.0009	down
A0A1S4BAT6	Peroxidase OS=Nicotiana tabacum OX=4097 GN=LOC107806372 PE=3 SV=1	8.4204	8.0438	8.6168	6.8317	7.7243	7.4985	0.9766	1.1021	1.3724	1.4775	1.0841	1.4072	--	--	--	0.1376	0.0018	down	0.1582	0.0019	down
A0A1S4BAT8	glutathione S-transferase TCHQD-like OS=Nicotiana tabacum OX=4097 GN=LOC107806408 PE=4 SV=1	0.2867	0.2421	0.3019	0.1331	0.1586	0.2151	0.0748	0	0.0898	0.0723	0.0985	0.0988	0.6101	0.0496	down	0.2972	0.0077	down	0.3245	0.0016	down
A0A1S4BB73	Peroxidase OS=Nicotiana tabacum OX=4097 GN=LOC107806425 PE=3 SV=1	1.3688	1.2665	1.1858	1.5149	2.0512	1.8567	0.7124	0.765	0.5118	0.6423	0.5658	0.6789	--	--	--	0.5206	0.0236	down	0.4938	0.0007	down
A0A1S4BEZ8	Peroxidase OS=Nicotiana tabacum OX=4097 GN=LOC107807567 PE=3 SV=1	43.1412	41.9781	39.7158	40.2694	45.691	44.2729	5.8777	6.3519	8.0611	7.677	5.9478	8.4127	--	--	--	0.1625	0.0016	down	0.1765	0.0023	down
A0A1S4BJB5	Peroxidase OS=Nicotiana tabacum OX=4097 GN=LOC107808896 PE=3 SV=1	16.8479	18.8204	18.4159	25.6284	28.544	27.5416	10.948	13.7281	11.8843	12.0307	12.1235	12.6733	1.5109	0.0009	up	--	--	--	--	--	--
A0A1S4C0F0	Peroxidase OS=Nicotiana tabacum OX=4097 GN=LOC107813838 PE=3 SV=1	0.6798	1.2067	0.919	2.863	2.8152	2.4544	0.7229	0.8182	1.339	1.1402	0.9626	0.9997	2.8988	0.0162	up	--	--	--	--	--	--
A0A1S4C127	Peroxidase OS=Nicotiana tabacum OX=4097 GN=LOC107814038 PE=3 SV=1	29.1904	29.3151	30.1579	26.5593	28.8631	27.3272	3.3761	3.6073	4.4587	4.4109	3.3814	4.2578	--	--	--	0.1291	0.0015	down	0.1359	0.0015	down
A0A1S4C1T9	Peroxidase OS=Nicotiana tabacum OX=4097 GN=LOC107814252 PE=3 SV=1	4.9582	6.5815	5.558	15.3569	18.4799	19.36	17.6826	18.1913	28.9389	24.3188	18.1843	26.8861	3.1114	0.0005	up	3.7907	0.0053	up	4.0584	0.0011	up
A0A1S4CAV2	Peroxidase OS=Nicotiana tabacum OX=4097 GN=LOC107817021 PE=3 SV=1	0.2225	0.126	0.3263	0.3557	0.48	0.4471	3.1025	3.4391	4.1211	4.1695	3.6884	3.5765	--	--	--	15.8019	0.0058	up	16.9455	0.0076	up
A0A1S4CCW3	Glutathione reductase OS=Nicotiana tabacum OX=4097 GN=LOC107817696 PE=3 SV=1	0.4139	0.4187	0.4057	0.3133	0.4891	0.4678	0.8552	0.9406	0.6704	0.5008	0.9502	0.6058	--	--	--	1.9917	0.0206	up	--	--	--
A0A1S4CIZ9	Superoxide dismutase OS=Nicotiana tabacum OX=4097 GN=LOC107819573 PE=3 SV=1	17.1366	15.6906	18.5172	33.3992	42.4212	38.7719	35.8203	38.7974	26.8683	26.2967	36.5537	28.8697	2.2318	0.0012	up	1.9766	0.0151	up	1.7864	0.0146	up
A0A1S4CJW2	glutathione S-transferase DHAR2-like OS=Nicotiana tabacum OX=4097 GN=LOC107819842 PE=3 SV=1	47.6352	44.9389	45.4597	113.669	125.789	117.483	87.9337	89.9514	99.0558	89.424	87.6039	92.3888	2.5859	0.0001	up	2.0063	0.0005	up	1.9518	0	up
A0A1S4CKK0	Superoxide dismutase OS=Nicotiana tabacum OX=4097 GN=LOC107820063 PE=3 SV=1	1.4353	1.2268	1.2825	2.6421	2.6918	2.7748	4.1807	4.1225	3.3356	3.1685	4.2184	3.1054	2.0556	0.0022	up	2.9505	0.0006	up	2.6599	0.0037	up
A0A1S4CLD7	monodehydroascorbate reductase 5, mitochondrial-like isoform X1 OS=Nicotiana tabacum OX=4097 GN=LOC107820316 PE=4 SV=1	0.8404	1.2248	0.9758	0.7545	1.0157	0.8956	0.6037	0.522	0.269	0.458	0.407	0.3527	--	--	--	--	--	--	0.4004	0.0037	down
A0A1S4CMB7	Glutathione peroxidase OS=Nicotiana tabacum OX=4097 GN=LOC107820597 PE=3 SV=1	2.504	2.4296	2.2145	3.1219	3.5066	3.0828	1.4604	1.2793	1.6676	1.8778	1.5412	1.7519	--	--	--	0.6166	0.0117	down	--	--	--
A0A1S4CUD1	Peroxidase OS=Nicotiana tabacum OX=4097 GN=LOC107822686 PE=3 SV=1	12.7342	13.8776	13.8843	9.4533	10.6807	11.1962	1.4741	1.4654	1.7878	1.6047	1.4997	1.6986	--	--	--	0.1167	0.0002	down	0.1186	0	down
A0A1S4CVG6	NAD(P)H-quinone oxidoreductase subunit O, chloroplastic-like OS=Nicotiana tabacum OX=4097 GN=LOC107823034 PE=4 SV=1	0.181	0.3049	0.3541	0.8865	1.0314	0.934	3.1146	3.5044	1.4632	1.511	3.4539	1.1837	3.3953	0.0211	up	9.6219	0.0037	up	7.32	0.0115	up
A0A1S4D5J3	Superoxide dismutase [Cu-Zn] OS=Nicotiana tabacum OX=4097 GN=LOC107826236 PE=3 SV=1	1.5692	1.4887	1.488	4.9121	5.5812	5.2019	5.0223	5.0924	5.257	4.9823	5.278	5.1285	3.4526	0.0001	up	3.3814	0	up	3.3852	0	up
A0A1S4D605	Catalase OS=Nicotiana tabacum OX=4097 GN=LOC107826360 PE=3 SV=1	68.2072	63.9492	61.3249	10.7152	10.8906	9.6328	10.5347	10.2767	9.4866	7.6245	9.9885	5.7263	0.1615	0	down	0.1566	0	down	0.1206	0.0044	down
A0A1S4DC34	monodehydroascorbate reductase 5, mitochondrial-like OS=Nicotiana tabacum OX=4097 GN=LOC107828222 PE=4 SV=1	26.2486	24.7831	25.7761	29.19	31.5834	29.206	16.8861	16.7899	16.0665	15.2934	16.7492	15.4456	--	--	--	0.6476	0	down	0.6183	0.0005	down
A0A1S4DS24	Superoxide dismutase OS=Nicotiana tabacum OX=4097 GN=LOC107832827 PE=3 SV=1	0.5743	0.6247	0.6616	1.603	1.7805	1.8101	2.5546	2.3721	1.5316	1.5948	2.733	1.5502	2.7915	0.0001	up	3.4711	0.0124	up	3.1593	0.0219	up
L0SQ20	Catalase OS=Nicotiana tabacum OX=4097 GN=cat1 PE=2 SV=1	0.9266	1.0891	1.049	1.3836	1.1843	1.2068	6.3143	6.4286	3.3554	2.9021	5.8953	3.3072	--	--	--	5.2527	0.0135	up	3.9496	0.0216	up
P11965	Lignin-forming anionic peroxidase OS=Nicotiana tabacum OX=4097 PE=2 SV=1	24.1015	25.1122	21.8155	16.9342	19.0205	20.9517	2.4664	3.1197	2.6269	2.6983	3.0703	3	--	--	--	0.1156	0.0001	down	0.1234	0	down
P25317	Probable glutathione S-transferase parA OS=Nicotiana tabacum OX=4097 GN=PARA PE=2 SV=1	1.7715	1.8289	2.098	2.3656	1.9564	2.3073	0.407	0.2794	0.6409	1.0947	0.2705	0.883	--	--	--	0.2329	0.0204	down	--	--	--
P30109	Glutathione S-transferase PARB OS=Nicotiana tabacum OX=4097 GN=PARB PE=2 SV=1	0.8214	0.9216	0.8104	1.9628	2.095	2.2396	0	0.0781	0.7242	0.7805	0.249	0.9044	2.4664	0.0001	up	--	--	--	--	--	--
P46440	Glutathione S-transferase APIC OS=Nicotiana tabacum OX=4097 GN=APIC PE=2 SV=1	2.3581	2.7578	2.6559	5.3395	6.6537	6.457	0.5992	0.7826	2.7078	2.912	0.6906	2.9466	2.374	0.0009	up	--	--	--	--	--	--
P49319	Catalase isozyme 1 OS=Nicotiana tabacum OX=4097 GN=CAT-1 PE=1 SV=2	76.8822	71.5684	76.1776	15.8624	14.9706	15.6254	14.2537	13.4676	13.2752	13.198	14.155	13.2977	0.2068	0	down	0.1825	0	down	0.181	0	down
P49332	Probable glutathione S-transferase parC OS=Nicotiana tabacum OX=4097 GN=PARC PE=2 SV=1	8.6753	8.9177	9.1292	13.7318	13.405	13.6855	23.1605	23.6534	18.2961	18.6142	22.5715	17.6167	1.5276	0.0001	up	2.4365	0.0071	up	2.2005	0.0073	up
P80461	Glutathione reductase, chloroplastic (Fragment) OS=Nicotiana tabacum OX=4097 GN=GOR PE=1 SV=1	4.3113	4.1095	4.2948	6.3369	6.7487	6.5943	7.7142	7.907	6.7034	6.2768	7.9092	6.4909	1.5477	0.0001	up	1.7557	0.005	up	1.6261	0.0181	up
Q03663	Probable glutathione S-transferase OS=Nicotiana tabacum OX=4097 PE=2 SV=1	0.4798	0.3041	0.3479	0.7522	0.8967	0.698	0.2839	0.1685	0.33	0.321	0.2965	0.3497	2.0737	0.0158	up	--	--	--	--	--	--
Q03666	Probable glutathione S-transferase OS=Nicotiana tabacum OX=4097 PE=2 SV=1	6.1335	4.4723	5.413	7.5375	7.9012	7.2848	11.4462	12.0673	9.4544	10.0094	12.8338	9.6182	--	--	--	2.0581	0.0041	up	2.0265	0.0054	up
Q50LG5	Peroxidase OS=Nicotiana tabacum OX=4097 GN=NtPOX1 PE=2 SV=1	1.9467	2.0887	1.7807	7.1756	7.859	7.4725	1.9817	2.3117	2.8195	2.9833	2.0843	2.641	3.8698	0.0001	up	--	--	--	--	--	--
Q94IQ1	Peroxidase OS=Nicotiana tabacum OX=4097 GN=PER9-6 PE=2 SV=1	27.9331	32.3488	30.2386	61.9618	70.4653	67.5498	45.1553	50.2147	37.5129	35.5149	48.3949	39.8544	2.2092	0.0002	up	--	--	--	--	--	--
Q9FXS3	Probable phospholipid hydroperoxide glutathione peroxidase OS=Nicotiana tabacum OX=4097 PE=2 SV=1	27.7222	25.6277	27.9667	61.0828	70.997	69.0758	53.3527	58.0682	54.4354	51.3451	56.533	51.0392	2.4737	0.0003	up	2.0396	0	up	1.9543	0.0001	up
Q9XIV8	Peroxidase N1 OS=Nicotiana tabacum OX=4097 GN=poxN1 PE=1 SV=1	0.8981	1	0.9831	0.7136	0.6579	0.6224	0	0	0.1699	0.1654	0.2007	0.116	--	--	--	--	--	--	0.1674	0.006	down
Q9XIV9	Peroxidase OS=Nicotiana tabacum OX=4097 GN=LOC107825099 PE=2 SV=1	0.0319	0.0368	0.0734	0.0473	0	0.0442	0.3579	0.227	0.2988	0.3768	0.328	0.3683	--	--	--	6.2193	0.0075	up	7.5521	0.013	up
