# Supplementary material for: Integrative proteome and metabolome unveil the central role of IAA alteration in axillary bud development following topping in tobacco
Source: Sci Rep. 2024 Jul 3;14:15309. doi: 10.1038/s41598-024-66136-4 (PMC11222511; doi:10.1038/s41598-024-66136-4)
Supplement: Supplementary file 5 — Supplementary Table 5. [file 41598_2024_66136_MOESM5_ESM.xlsx]

## Sheet: Sheet1
Accession	Name	Description	CKp_1	CKp_2	CKp_3	T1p_1	T1p_2	T1p_3	T3p_1	T3p_2	T3p_3	T5p_1	T5p_2	T5p_3	CK vs T1_FoldChange	CK vs T1_P-value	CK vs T1_Type	CK vs T3_FoldChange	CK vs T3_P-value	CK vs T3_Type	CK vs T5_FoldChange	CK vs T5_P-value	CK vs T5_Type
A0A1S3XK13	4CL	4-coumarate--CoA ligase OS=Nicotiana tabacum OX=4097 GN=LOC107766072 PE=4 SV=1	9.6859	9.1095	9.8307	15.6287	16.2124	15.3092	7.7689	7.7115	7.3899	7.4839	7.9479	7.4615	1.6471	0.0001	up	--	--	--	--	--	--
A0A1S3XWU5	4CL	4-coumarate--CoA ligase OS=Nicotiana tabacum OX=4097 GN=LOC107769691 PE=4 SV=1	2.6556	2.5494	2.6639	5.2006	5.4822	5.4157	5.9226	6.4915	7.4282	7.3241	6.2748	7.3352	2.0458	0	up	2.5216	0.0037	up	2.6603	0.0016	up
A0A1S3YAB1	4CL	4-coumarate--CoA ligase OS=Nicotiana tabacum OX=4097 GN=LOC107774192 PE=4 SV=1	0	0	0	0.1499	0.13	0.1557	0.5571	0.5562	0.3742	0.358	0.5099	0.2987	--	--	--	--	--	--	--	--	--
A0A1S3YF81	4CL	4-coumarate--CoA ligase OS=Nicotiana tabacum OX=4097 GN=LOC107775594 PE=4 SV=1	0.687	0.8442	0.8935	0.5691	0.512	0.444	0.313	0.283	0.3815	0.3838	0.3999	0.3991	0.629	0.0129	down	0.4031	0.0016	down	0.4878	0.0107	down
A0A1S3YGR1	4CL	4-coumarate--CoA ligase OS=Nicotiana tabacum OX=4097 GN=LOC107776019 PE=4 SV=1	5.5975	5.1094	5.3047	3.074	2.6196	2.7663	1.9206	2.0133	1.865	1.8325	2.022	1.9712	0.5284	0.001	down	0.3622	0	down	0.3638	0	down
A0A1S3ZC53	4CL	4-coumarate--CoA ligase OS=Nicotiana tabacum OX=4097 GN=LOC107785193 PE=4 SV=1	0.876	0.8509	0.7803	1.6691	1.7833	1.6173	2.3173	2.4659	2.9839	3.1015	2.4518	3.0129	2.022	0.0001	up	3.0979	0.0013	up	3.4166	0.0009	up
A0A1S3ZCK4	4CL	4-coumarate--CoA ligase OS=Nicotiana tabacum OX=4097 GN=LOC107785394 PE=4 SV=1	1.8638	1.5908	1.7044	0.7944	0.8377	1.0203	0.8471	0.7064	0.6517	0.732	0.8072	0.6607	0.5141	0.0035	down	0.4274	0.0018	down	0.4264	0.0004	down
A0A1S3ZD81	4CL	4-coumarate--CoA ligase OS=Nicotiana tabacum OX=4097 GN=LOC107785405 PE=4 SV=1	10.0331	9.7539	10.1358	17.5138	17.4892	16.804	9.2346	8.9804	8.6207	9.2625	9.0688	9.3538	1.7314	0	up	--	--	--	--	--	--
A0A1S3ZDP9	4CL	4-coumarate--CoA ligase OS=Nicotiana tabacum OX=4097 GN=LOC107785570 PE=4 SV=1	3.0065	2.7546	2.8578	2.9419	2.9752	3.2745	2.0432	2.0989	1.8846	1.9889	2.1214	1.8536	--	--	--	--	--	--	--	--	--
A0A1S3ZP36	4CL	4-coumarate--CoA ligase OS=Nicotiana tabacum OX=4097 GN=LOC107788905 PE=4 SV=1	3.5194	3.7349	3.6438	6.5199	6.4503	6.6826	3.9552	4.0663	3.7552	3.8291	4.1598	3.9132	1.8033	0	up	--	--	--	--	--	--
A0A1S3ZQI2	4CL	4-coumarate--CoA ligase OS=Nicotiana tabacum OX=4097 GN=LOC107789300 PE=4 SV=1	1.467	1.6242	1.5826	2.5888	2.9375	2.8442	2.7056	2.583	4.2765	4.312	3.1427	4.0648	1.791	0.0004	up	2.0466	0.046	up	2.4647	0.0071	up
A0A1S4AFE3	4CL	4-coumarate--CoA ligase OS=Nicotiana tabacum OX=4097 GN=LOC107797035 PE=4 SV=1	0.9658	1.064	0.9458	1.8469	1.867	1.7578	2.2568	2.0423	2.1936	2.2627	2.2409	2.2788	1.8389	0.0007	up	2.182	0.0001	up	2.2794	0.0016	up
A0A1S4AQI0	4CL	4-coumarate--CoA ligase OS=Nicotiana tabacum OX=4097 GN=LOC107800203 PE=4 SV=1	0.5188	0.4079	0.6947	1.0334	1.3895	1.324	1.5397	2.1894	2.0121	2.6393	1.2913	2.2602	2.311	0.0145	up	3.541	0.0037	up	3.8184	0.0101	up
A0A1S4BPM6	4CL	4-coumarate--CoA ligase OS=Nicotiana tabacum OX=4097 GN=LOC107810554 PE=4 SV=1	0	0	0	0	0.0615	0.0686	0.2224	0.2497	0.1995	0.2826	0.1708	0.2009	--	--	--	--	--	--	--	--	--
A0A1S4BUY6	4CL	4-coumarate--CoA ligase OS=Nicotiana tabacum OX=4097 GN=LOC107812179 PE=4 SV=1	1.2895	1.2449	1.2342	3.2867	3.1675	3.2806	1.7139	1.9445	1.7915	1.9078	1.9974	1.836	2.5831	0	up	--	--	--	1.5234	0.0005	up
A0A1S4C700	4CL	4-coumarate--CoA ligase OS=Nicotiana tabacum OX=4097 GN=LOC107815751 PE=4 SV=1	0.2541	0.1737	0.217	0.3256	0.4577	0.3503	0.5398	0.3561	0.4101	0.4695	0.4568	0.3926	1.7583	0.0203	up	2.0256	0.0132	up	2.0455	0.0103	up
A0A1S4CGK6	4CL	4-coumarate--CoA ligase OS=Nicotiana tabacum OX=4097 GN=LOC107818580 PE=4 SV=1	0.766	0.9204	0.9374	1.3081	1.1645	1.0601	1.3413	1.0848	1.6193	1.6108	1.5063	1.8226	--	--	--	1.5419	0.0465	up	1.8827	0.0019	up
A0A1S4DI91	4CL	4-coumarate--CoA ligase OS=Nicotiana tabacum OX=4097 GN=LOC107830032 PE=4 SV=1	2.8103	2.7076	2.9206	1.5618	1.1625	1.2463	0.9993	0.9195	1.0412	1.1616	1.0424	1.1351	0.4705	0.01	down	0.3508	0.0001	down	0.3957	0.0001	down
A0A1S4DM16	4CL	4-coumarate--CoA ligase OS=Nicotiana tabacum OX=4097 GN=LOC107831218 PE=4 SV=1	0.2518	0.2088	0.2132	1.3048	1.2399	1.1237	1.6821	1.6303	1.5164	1.7106	1.5212	1.5596	5.4443	0	up	7.1665	0.0001	up	7.1109	0	up
O24145	4CL	4-coumarate--CoA ligase 1 OS=Nicotiana tabacum OX=4097 GN=4CL1 PE=2 SV=1	1.7056	1.9325	1.7155	2.9397	2.7457	2.3747	1.6845	1.7781	1.7166	1.3128	1.598	1.5955	1.5055	0.0086	up	--	--	--	--	--	--
O24146	4CL	4-coumarate--CoA ligase 2 OS=Nicotiana tabacum OX=4097 GN=4CL2 PE=1 SV=1	1.2206	1.4252	1.565	2.1823	2.3335	2.1447	0.9272	0.9389	0.9586	0.9185	0.965	1.0568	1.5817	0.0152	up	--	--	--	--	--	--
A0A1S4CWX6	C4H	trans-cinnamate 4-monooxygenase-like OS=Nicotiana tabacum OX=4097 GN=LOC107823514 PE=3 SV=1	1.1694	1.2675	1.1946	3.1871	2.906	2.8524	1.5308	1.5892	1.9476	2.0775	1.4427	1.8136	2.4633	0.0001	up	--	--	--	--	--	--
A0A1S4BPK2	CHI	Chalcone-flavonone isomerase family protein OS=Nicotiana tabacum OX=4097 GN=LOC107810515 PE=3 SV=1	0.6199	0.6206	0.6281	5.7074	6.0183	5.8013	3.6552	3.6326	3.4791	3.5637	4.0019	3.4344	9.3796	0	up	5.762	0	up	5.8867	0.0006	up
A0A1S4D3L8	CHI	Chalcone-flavonone isomerase family protein OS=Nicotiana tabacum OX=4097 GN=LOC107825576 PE=3 SV=1	6.4872	5.8832	6.5455	11.8778	12.7184	12.2006	14.2936	14.9069	13.5759	13.828	14.56	13.0438	1.9453	0.0003	up	2.2614	0.0001	up	2.1903	0.0001	up
Q33DL3	CHI	Chalcone--flavanone isomerase OS=Nicotiana tabacum OX=4097 GN=CHI PE=2 SV=1	1.2827	1.3187	1.441	2.2953	2.5427	2.5614	2.5981	2.7612	2.2521	2.3451	2.8494	2.2915	1.8304	0.0003	up	1.8829	0.0022	up	1.8519	0.0044	up
A0A1S4BM26	CHS	Chalcone synthase OS=Nicotiana tabacum OX=4097 GN=LOC107809744 PE=3 SV=1	0.1184	0.1074	0.0873	0.4108	0.3847	0.523	1.4122	1.6189	0.7972	0.7403	1.6272	0.623	4.2113	0.0004	up	12.228	0.003	up	9.5522	0.0123	up
A0A1S4BAY8	F3H	Flavanone 3-hydroxylase OS=Nicotiana tabacum OX=4097 GN=LOC107806462 PE=3 SV=1	0.0912	0.0475	0.0835	0.7372	0.7703	0.7135	2.3091	2.6669	1.5258	1.4313	2.5333	1.5327	9.9957	0.007	up	29.2623	0.0003	up	24.7414	0.0003	up
A9ZMI9	F3H	Flavanone 3-hydroxylase OS=Nicotiana tabacum OX=4097 GN=NtF3H PE=2 SV=1	0.1239	0.2304	0.1552	0.8425	1.0044	1.0006	3.311	3.1165	1.5587	1.5649	2.8887	1.6195	5.5891	0.0063	up	15.6758	0.0012	up	11.9208	0.0008	up
A0A1S4AB06	F3'H	flavonoid 3'-monooxygenase OS=Nicotiana tabacum OX=4097 GN=LOC107795677 PE=3 SV=1	0.2131	0.2488	0.2441	0.4955	0.5082	0.4328	1.1698	1.0074	0.57	0.665	1.0775	0.7271	2.0348	0.0005	up	3.8912	0.0223	up	3.498	0.0087	up
A0A1S4A6K1	FLS	Flavonol synthase OS=Nicotiana tabacum OX=4097 GN=LOC107794305 PE=3 SV=1	0.6748	0.6186	0.5991	1.1583	1.2424	1.2482	5.2876	5.3987	2.7938	3.0392	5.1085	2.9371	1.928	0.0002	up	7.1227	0.0108	up	5.8571	0.0085	up
A0A1S4CKU3	FLS	flavonol synthase/flavanone 3-hydroxylase-like isoform X5 OS=Nicotiana tabacum OX=4097 GN=LOC107820155 PE=3 SV=1	0.707	0.562	0.5394	1.2258	1.2889	1.4041	1.4367	1.6208	1.7862	1.7368	1.6742	2.0368	2.1669	0.0043	up	2.6784	0.001	up	3.0125	0.0007	up
A9ZMJ0	FLS	Flavonol synthase OS=Nicotiana tabacum OX=4097 GN=NtFLS PE=2 SV=1	0	0.0755	0.0592	0	0	0.0561	0.2121	0.2272	0.1476	0.1317	0.1876	0.1053	--	--	--	2.9056	0.0118	up	2.1015	0.0402	up
A0A1S4AWI6	PAL	Phenylalanine ammonia-lyase OS=Nicotiana tabacum OX=4097 GN=LOC107802063 PE=3 SV=1	4.1158	4.3627	3.9644	18.8173	16.6259	17.2639	5.4567	5.5514	8.7969	8.521	5.3899	8.7437	4.2359	0	up	--	--	--	--	--	--
A0A1S4CMI5	PAL	Phenylalanine ammonia-lyase OS=Nicotiana tabacum OX=4097 GN=LOC107820497 PE=3 SV=1	0.3551	0.4821	0.3881	1.1693	0.9273	0.9461	0.3044	0.2926	0.5362	0.4539	0.3342	0.4687	2.4832	0.0017	up	--	--	--	--	--	--
A0A1S4DM00	PAL	Phenylalanine ammonia-lyase OS=Nicotiana tabacum OX=4097 GN=LOC107831213 PE=3 SV=1	0.9084	0	0	2.7429	2.5033	2.6038	1.5987	1.5587	1.8687	1.5624	1.495	1.5638	--	--	--	--	--	--	--	--	--
C6ZIA5	PAL	Phenylalanine ammonia-lyase OS=Nicotiana tabacum OX=4097 GN=pal4 PE=2 SV=1	5.471	5.0934	5.2133	12.2236	11.7367	11.774	7.6798	7.6114	8.6006	8.8408	7.7705	8.4802	2.2649	0	up	1.5143	0.0024	up	1.5903	0.0015	up
P25872	PAL	Phenylalanine ammonia-lyase OS=Nicotiana tabacum OX=4097 GN=TPA1 PE=2 SV=1	2.9036	2.9133	2.6748	4.8155	4.5149	4.3114	3.0523	3.0063	3.1316	3.3102	3.1744	3.0147	1.6065	0.0004	up	--	--	--	--	--	--
P35513	PAL	Phenylalanine ammonia-lyase OS=Nicotiana tabacum OX=4097 GN=PALA PE=2 SV=2	5.0933	4.7989	4.797	8.9211	8.7627	8.2055	5.6212	5.445	6.2609	6.3951	5.7749	5.8273	1.7625	0.0001	up	--	--	--	--	--	--
P45733	PAL	Phenylalanine ammonia-lyase OS=Nicotiana tabacum OX=4097 PE=2 SV=1	1.2475	1.144	1.3049	2.3485	2.2293	2.2869	1.4669	1.3745	1.6906	1.6531	1.5576	1.4122	1.8571	0.0014	up	--	--	--	--	--	--
A0A1S3XC79	UGT	Glycosyltransferase OS=Nicotiana tabacum OX=4097 GN=LOC107763568 PE=3 SV=1	27.6744	34.8845	30.0771	24.0627	24.1458	19.6063	20.0583	18.5299	17.5857	18.7456	21.703	17.8484	--	--	--	0.6064	0.0066	down	0.6293	0.0071	down
A0A1S3XN18	UGT	UDP-glycosyltransferase 91A1-like OS=Nicotiana tabacum OX=4097 GN=LOC107766966 PE=4 SV=1	0	0.2132	0.1692	0.2874	0.3052	0.3223	0.345	0.4502	0.6883	0.7536	0.3153	0.7601	--	--	--	2.5861	0.0307	up	--	--	--
A0A1S3XXP2	UGT	Glycosyltransferase OS=Nicotiana tabacum OX=4097 GN=LOC107769742 PE=3 SV=1	1.2849	1.2144	1.5279	2.7565	3.0645	3.1759	2.3449	2.4086	4.993	4.8719	2.4294	4.9235	2.234	0.0014	up	--	--	--	3.0355	0.0361	up
A0A1S3YIS4	UGT	Glycosyltransferase OS=Nicotiana tabacum OX=4097 GN=LOC107776603 PE=3 SV=1	0.2933	0.4062	0.3103	0.2441	0.1794	0.2227	0.4533	0.4281	0.2697	0.2932	0.4492	0.2296	0.6399	0.0311	down	--	--	--	--	--	--
A0A1S3YR47	UGT	Glycosyltransferase OS=Nicotiana tabacum OX=4097 GN=LOC107778878 PE=3 SV=1	0.6384	0.5118	0.5214	0.9507	0.8186	0.8736	0.5254	0.6721	1.0963	0.9315	0.7797	1.0521	1.5811	0.0088	up	--	--	--	1.653	0.0122	up
A0A1S3Z0R4	UGT	Glycosyltransferase OS=Nicotiana tabacum OX=4097 GN=LOC107781805 PE=3 SV=1	0.0762	0.0768	0.1152	0.0219	0.0359	0.0418	0.0536	0	0.0507	0	0.0441	0.0548	0.3713	0.0168	down	--	--	--	0.5532	0.046	down
A0A1S3Z9T9	UGT	Glycosyltransferase OS=Nicotiana tabacum OX=4097 GN=LOC107784554 PE=3 SV=1	0.2714	0.276	0.2409	0.0543	0.0838	0.085	0.212	0.2716	0.099	0.0911	0.251	0.0789	0.2831	0.0086	down	--	--	--	--	--	--
A0A1S3ZDG4	UGT	Glycosyltransferase OS=Nicotiana tabacum OX=4097 GN=LOC107785624 PE=3 SV=1	0.4014	0.4262	0.4323	1.1697	0.9905	1.1912	0.9116	0.8725	0.7243	0.5879	0.9361	0.6887	2.6601	0.0013	up	1.991	0.0062	up	--	--	--
A0A1S3ZWR5	UGT	Glycosyltransferase OS=Nicotiana tabacum OX=4097 GN=LOC107791280 PE=3 SV=1	0.6275	0.7272	0.7086	0.5079	0.4054	0.5119	0.4412	0.4058	0.4885	0.5934	0.491	0.5049	--	--	--	0.6473	0.0038	down	--	--	--
A0A1S4A3M7	UGT	UDP-glycosyltransferase 91C1-like OS=Nicotiana tabacum OX=4097 GN=LOC107793367 PE=4 SV=1	0.6748	0.6943	0.7776	4.1943	4.0691	3.7862	1.8464	1.671	2.2808	2.2807	2.0107	2.0896	5.6133	0	up	2.7011	0.0028	up	2.9726	0.0001	up
A0A1S4A9Z1	UGT	Glycosyltransferase OS=Nicotiana tabacum OX=4097 GN=LOC107795312 PE=3 SV=1	0.4948	0.437	0.4761	0.8316	0.9138	0.9701	0.2697	0.2308	0.295	0.3329	0.1684	0.3447	1.9289	0.0004	up	0.565	0.0058	down	--	--	--
A0A1S4ACF5	UGT	Glycosyltransferase OS=Nicotiana tabacum OX=4097 GN=LOC107796079 PE=3 SV=1	0.2647	0.252	0.3	1.1192	1.2082	1.016	1.1132	1.1006	1.2164	1.027	1.0407	1.1926	4.0933	0	up	4.1997	0.0001	up	3.9916	0	up
A0A1S4AER7	UGT	Glycosyltransferase OS=Nicotiana tabacum OX=4097 GN=LOC107796811 PE=3 SV=1	0.4554	0.4711	0.5013	0.9606	0.949	0.7863	0.6886	0.6542	1.0724	1.0619	0.6584	0.9448	1.8881	0.0042	up	--	--	--	1.8666	0.0475	up
A0A1S4AKG7	UGT	Glycosyltransferase OS=Nicotiana tabacum OX=4097 GN=LOC107798688 PE=3 SV=1	0.4123	0.4891	0.4153	0.3494	0.2301	0.3702	0.213	0.2712	0.2481	0	0.2595	0.3936	--	--	--	0.5562	0.0034	down	--	--	--
A0A1S4B5T4	UGT	Glycosyltransferase OS=Nicotiana tabacum OX=4097 GN=LOC107804883 PE=3 SV=1	1.1593	1.5464	1.089	0.3124	0.6083	0.4681	0.3283	0.2778	0.17	0.1351	0.2953	0.2123	0.366	0.0171	down	0.2045	0.005	down	0.1694	0.0064	down
A0A1S4BAM9	UGT	Glycosyltransferase OS=Nicotiana tabacum OX=4097 GN=LOC107806268 PE=3 SV=1	0.8604	0.8739	0.8454	0.8531	0.8096	0.7733	1.9192	1.454	1.8967	1.8483	1.7227	1.787	--	--	--	2.0429	0.0152	up	2.077	0.0001	up
A0A1S4BLE5	UGT	Glycosyltransferase OS=Nicotiana tabacum OX=4097 GN=LOC107809534 PE=3 SV=1	0.7442	0.6087	0.6594	0.2827	0.2801	0.2242	0.1546	0.3157	0	0	0	0.1869	0.3911	0.0008	down	--	--	--	--	--	--
A0A1S4BLN6	UGT	Glycosyltransferase OS=Nicotiana tabacum OX=4097 GN=LOC107809659 PE=3 SV=1	1.5605	1.6606	1.8274	2.6223	2.846	2.7798	3.5126	3.596	3.7743	3.8611	3.7245	3.9498	1.6338	0.0024	up	2.1557	0.0009	up	2.285	0.0011	up
A0A1S4BMJ5	UGT	Glycosyltransferase OS=Nicotiana tabacum OX=4097 GN=LOC107809896 PE=3 SV=1	2.1777	2.6177	2.0172	0.6399	0.7566	0.6317	0.4454	0.4423	0.5913	0.4157	0.5301	0	0.2977	0.0004	down	0.2171	0.0003	down	0.2082	0.0114	down
A0A1S4C4A1	UGT	UDP-glycosyltransferase 73C3-like OS=Nicotiana tabacum OX=4097 GN=LOC107814969 PE=4 SV=1	0.6561	0.6935	0.5335	0.4191	0.3525	0.3631	0.1957	0.2233	0.3789	0.2544	0.3227	0.2339	0.6026	0.0091	down	0.4237	0.0336	down	0.4307	0.0028	down
A0A1S4C9B8	UGT	Glycosyltransferase OS=Nicotiana tabacum OX=4097 GN=LOC107816501 PE=3 SV=1	0.1677	0.1755	0.1923	0.2203	0.206	0.2791	0.1132	0	0.104	0	0.0691	0.0957	--	--	--	0.6082	0.006	down	--	--	--
A0A1S4CAD9	UGT	Glycosyltransferase OS=Nicotiana tabacum OX=4097 GN=LOC107816870 PE=3 SV=1	0.1077	0.2002	0.1432	0.3769	0.4563	0.2707	0.2719	0.4207	0.1809	0.3612	0.3398	0.295	2.447	0.0193	up	--	--	--	2.2078	0.0339	up
A0A1S4CD49	UGT	Glycosyltransferase OS=Nicotiana tabacum OX=4097 GN=LOC107817714 PE=3 SV=1	0.2798	0.3405	0.2845	0.0762	0.2008	0.1915	0.0968	0.0854	0.0456	0	0.0117	0	--	--	--	0.2518	0.0197	down	--	--	--
A0A1S4CJT0	UGT	Glycosyltransferase OS=Nicotiana tabacum OX=4097 GN=LOC107819809 PE=3 SV=1	0.4944	0.4515	0.4655	0.1255	0.2898	0.1293	0.1302	0.1385	0.1672	0.0921	0.2123	0.152	--	--	--	0.3089	0.0017	down	0.3233	0.038	down
A0A1S4CN79	UGT	Glycosyltransferase OS=Nicotiana tabacum OX=4097 GN=LOC107820862 PE=3 SV=1	0.6527	0.6266	0.6702	0.3032	0.1565	0.1814	0.0637	0.111	0	0	0.0804	0.057	0.3288	0.0279	down	--	--	--	0.1057	0.0458	down
A0A1S4D3F8	UGT	Glycosyltransferase OS=Nicotiana tabacum OX=4097 GN=LOC107825555 PE=3 SV=1	0	0.3819	0.3406	0.488	0.6576	0.5008	1.6991	0	0	0	1.2033	0.7448	1.5191	0.0358	up	--	--	--	--	--	--
A0A1S4DG23	UGT	Glycosyltransferase OS=Nicotiana tabacum OX=4097 GN=LOC107829337 PE=3 SV=1	3.9054	3.7389	3.4769	13.2242	13.0556	13.1874	18.546	19.9972	14.6844	14.6023	19.6692	14.7646	3.5488	0.0006	up	4.7861	0.0014	up	4.4092	0.0019	up
A0A1S4DM35	UGT	Glycosyltransferase OS=Nicotiana tabacum OX=4097 GN=LOC107831042 PE=3 SV=1	0.3467	0.3111	0.4121	0.8465	0.8794	0.9995	1.2167	1.1858	1.024	0.9857	1.1558	1.0718	2.5473	0.0015	up	3.2027	0.0006	up	3.0033	0.001	up
A0A1S4DQN5	UGT	Glycosyltransferase OS=Nicotiana tabacum OX=4097 GN=LOC107832411 PE=3 SV=1	0.9059	1.0916	0.8454	1.6432	1.2668	1.3906	0.3616	0.4425	0.5404	0.577	0.5008	0.6034	1.5127	0.0184	up	0.473	0.0083	down	0.5913	0.0067	down
A0A1S3X5S4	UGT	Glycosyltransferase OS=Nicotiana tabacum OX=4097 GN=LOC107761609 PE=3 SV=1	0.5503	0.3894	0.6165	0.8849	1.0758	1.1311	0.3153	0.3637	0.2783	0.3668	0.3791	0.3333	1.9868	0.0199	up	--	--	--	--	--	--
A0A1S3XBU7	UGT	Glycosyltransferase OS=Nicotiana tabacum OX=4097 GN=LOC107763336 PE=3 SV=1	0.4067	0.3507	0.3397	0.213	0.2609	0.2042	0.1203	0.159	0.2704	0.2256	0.2456	0.2717	0.6181	0.0084	down	--	--	--	--	--	--
J7M3T3	UGT	Glycosyltransferase OS=Nicotiana tabacum OX=4097 GN=Nt3GT2 PE=2 SV=1	0	0.0665	0.0722	0.093	0.2742	0.1868	0.3555	0.3474	0.3153	0.4952	0.3791	0.3091	--	--	--	4.8946	0.0003	up	5.6889	0.0037	up
J7MDG9	UGT	Glycosyltransferase OS=Nicotiana tabacum OX=4097 GN=Nt3GT1 PE=2 SV=1	0.2528	0.2318	0.2455	1.0838	1.1313	1.0891	1.1994	1.3112	1.7443	1.5424	1.3542	1.4528	4.5259	0	up	5.8282	0.0029	up	5.9578	0	up
Q589Y2	UGT	Glycosyltransferase OS=Nicotiana tabacum OX=4097 GN=NtGT5a PE=2 SV=1	1.2919	1.1127	1.1494	2.8814	3.13	2.7193	5.0519	4.947	7.5897	8.0762	4.9604	7.5228	2.4566	0.0001	up	4.9489	0.0042	up	5.7847	0.0045	up
Q589Y3	UGT	Glycosyltransferase OS=Nicotiana tabacum OX=4097 GN=NtGT4 PE=2 SV=1	3.4174	3.1743	3.199	4.2599	4.3273	3.9491	1.7821	1.9967	1.867	1.9642	1.9206	1.7049	--	--	--	0.5767	0.0003	down	0.5709	0.0014	down
Q94IF1	UGT	Glycosyltransferase OS=Nicotiana tabacum OX=4097 GN=NTGT1b PE=2 SV=1	0.5478	0.5745	0.4486	0.7299	0.839	0.9668	0.8418	0.9577	0.5094	0.5282	0.9577	0.4896	1.6143	0.0127	up	--	--	--	--	--	--
