# Supplementary material for: Integrative proteome and metabolome unveil the central role of IAA alteration in axillary bud development following topping in tobacco
Source: Sci Rep. 2024 Jul 3;14:15309. doi: 10.1038/s41598-024-66136-4 (PMC11222511; doi:10.1038/s41598-024-66136-4)
Supplement: Supplementary file 6 — Supplementary Table 6. [file 41598_2024_66136_MOESM6_ESM.xlsx]

## Sheet: met
ID	Compounds	Class I	CID	KEGG_map	loading_1	loading_2	length
Zmdp001663	γ-glutamylmethionine	Amino acids and derivatives	--	--	-0.00995687	-0.0992718	0.0997699
pme1286	S-(5'-Adenosy)-L-homocysteine	Amino acids and derivatives	C00021	ko00270,ko01100,ko01230,ko01240	-0.0157663	-0.0984831	0.0997372
pmb0782	Piperidine	Alkaloids	C01746	ko00960	-0.0118039	-0.0989963	0.0996976
pme1651	Indole-3-acetic acid (IAA)	Alkaloids	C00954	ko00380,ko01100,ko04075	-0.00871115	-0.0992846	0.0996661
pmb0608	Chrysoeriol-7-O-(6''-malonyl)glucoside	Flavonoids	--	--	-0.00951771	-0.0988552	0.0993123
mws1060	9-(Arabinosyl)hypoxanthine	Nucleotides and derivatives	--	--	-0.0102394	-0.0982149	0.0987472
mws1033	Homoeriodictyol	Flavonoids	C09756	ko00941	-0.00171993	-0.0983329	0.0983479
pmb0962	L-Lysine-Butanoic Acid	Amino acids and derivatives	--	--	0.00213444	-0.0970528	0.0970763
MWStz208	N-Feruloyloctopamine	Alkaloids	--	--	0.0102487	0.0960089	0.0965544
mws1014	Fraxetin (7,8-Dihydroxy-6-methoxycoumarin)	Lignans and Coumarins	C09265	--	0.0346995	0.0857374	0.092493
mws0133	Nicotinamide	Others	C00153	ko00760,ko01100,ko01240	0.0126617	-0.0904917	0.0913732
Zmzn003953	13(s)-hydroperoxy-(9z,11e,15z)-octadecatrienoic acid	Lipids	C04785	ko00592,ko01100,ko01110	0.0320076	0.0849507	0.0907805
pmb0880	LysoPE 18:0(2n isomer)	Lipids	--	--	-0.00322107	-0.0903324	0.0903898
HX1364	Isoscopoletin-6-O-glucoside	Lignans and Coumarins	--	--	-0.0332552	-0.0837362	0.090098
Zmhn002334	6-O-Feruloyl-β-D-glucose	Phenolic acids	--	--	-0.0318061	-0.0836231	0.0894676
Lmhp008885	LysoPE 15:0(2n isomer)	Lipids	--	--	-0.0307983	-0.0839358	0.0894078
pme3017	2-Aminoisobutyric acid*	Organic acids	C03665	--	0.0104201	-0.0871444	0.0877652
mws0289	LysoPE 18:1	Lipids	--	--	-0.0147765	-0.0860787	0.0873378
pma3724	1-O-Feruloylquinic acid	Phenolic acids	--	--	-0.0325189	-0.080685	0.0869917
Lmmn003748	Isolariciresinol	Lignans and Coumarins	--	--	-0.0395226	-0.0770635	0.0866073
Ymjm000150	4-O-Caffeoylquinic acid*	Phenolic acids	--	--	0.0046072	-0.0856233	0.0857472
Ymjm000151	5-O-Caffeoylquinic acid*	Phenolic acids	--	--	0.0048897	-0.0852644	0.0854045
Lmhp011562	1-α-Linolenoyl-glycerol	Lipids	--	--	0.00984514	0.0844995	0.0850711
Lmrj002244	Cyclo(Pro-Pro)	Amino acids and derivatives	--	--	0.0104027	0.084152	0.0847925
Ymjm000149	3-O-Caffeoylquinic acid*	Phenolic acids	--	--	0.00507009	-0.0842076	0.0843601
Zmhn002032	4-O-(6'-O-Glucosylcaffeoylglucosyl)-4-hydroxybenzyl alcohol	Phenolic acids	--	--	0.0302138	0.0782835	0.0839118
MWSmce585	Methyl 3-aminopropanoate	Amino acids and derivatives	--	--	0.00181494	-0.0835853	0.083605
pmb0530	Nicotinic acid adenine dinucleotide	Nucleotides and derivatives	C00003	ko00190,ko00730,ko00760,ko01100,ko01240	0.0164894	-0.0810967	0.0827562
Wmzn002116	3,5-Dicaffeoylquinic acid	Phenolic acids	--	--	0.0238139	-0.0791027	0.0826096
Xmgp006913	2,4,2',4'-tetrahydroxy-3'-prenylchalcone	Flavonoids	--	--	-0.0335541	-0.0751707	0.0823196
MWStz038	Grossamide	Alkaloids	--	--	-0.0230734	0.0788515	0.082158
Lmhp010162	LysoPE 17:0	Lipids	--	--	0.0213612	-0.0793128	0.082139
mws2104	D-Pinitol	Others	C03844	--	-0.0171261	0.0799731	0.0817863
mws1189	D-Galacturonic acid*	Others	C00333	ko00040,ko00053,ko00520,ko01100,ko01240,ko02010	-0.0186332	0.0793456	0.0815041
pmn001420	1-O-Caffeoyl-β-D-glucose*	Phenolic acids	C10433	--	0.0378201	0.0721175	0.0814327
Lmhp001670	L-Valyl-L-Leucine	Amino acids and derivatives	--	--	-0.0296168	-0.0750438	0.0806767
Zmhn001926	1-O-Salicyloyl-β-D-glucose	Phenolic acids	--	--	0.0428733	0.067477	0.0799454
mws0097	Pinoresinol*	Lignans and Coumarins	C05366	ko00998,ko01100,ko01110	-0.0314145	-0.0730869	0.0795523
mws2108	Cryptochlorogenic acid (4-O-Caffeoylquinic acid)	Phenolic acids	--	--	-0.0278546	-0.074514	0.0795501
mws0178	Chlorogenic acid (3-O-Caffeoylquinic acid)	Phenolic acids	C00852	ko00940,ko00941,ko00945,ko01110	-0.0273537	-0.0739353	0.0788331
Lmhp009526	2-α-Linolenoyl-glycerol-1-O-glucoside	Lipids	--	--	0.00754397	-0.0782737	0.0786364
MWStz221	N-Feruloyltyramine	Alkaloids	--	--	-0.0301667	0.0723344	0.0783728
Lssp210092	N-trans-ferulic tyramine	Others	--	--	-0.0303676	0.0721296	0.0782615
pmp001281	LysoPC 18:1	Lipids	--	--	0.00566884	-0.0777105	0.077917
Lmhp112042	1-Linoleoylglycerol	Lipids	--	--	-0.013776	0.0761576	0.0773935
MWSmce689	Methyl linolenate	Lipids	--	--	-0.030499	0.0710782	0.0773453
Hmhn003518	4-O-β-D-glucosylferulic acid*	Phenolic acids	--	--	0.0296122	-0.0713579	0.0772582
pme3705	D-Glucoronic acid*	Others	C00191	ko00040,ko00053,ko00520,ko00562,ko01100,ko01240	-0.0255629	0.072748	0.0771086
Lmbp000123	L-Homomethionine	Amino acids and derivatives	C17213	ko00966,ko01110,ko01210	0.0434206	0.0636417	0.077043
Lmhp010757	LysoPE 20:2	Lipids	--	--	-0.0374688	-0.0672885	0.0770173
pmb0789	Pyridoxine-5'-O-glucoside	Others	C03996	--	-0.0216507	0.0738581	0.076966
Lmhn002321	Vnilloylcaffeoyltartaric acid	Phenolic acids	--	--	0.0143555	0.0754692	0.0768224
ML10171848	D-Arabinono-1,4-lactone*	Others	C00652	ko00053	0.0293981	0.0707784	0.0766409
MWS5083	Flavin Single Nucleotide(FMN)	Nucleotides and derivatives	C00061	ko00190,ko00740,ko01100,ko01110,ko01240	0.0173868	-0.0746352	0.0766337
mws4134	Oxiglutatione	Amino acids and derivatives	C00127	ko00480,ko01100,ko01240	0.0294644	-0.0699298	0.0758836
Lmgn000224	2-Methyl-3-oxosuccinic acid	Organic acids	C06030	ko00660	0.0240642	-0.0716642	0.0755965
Lmhp009773	1-α-Linolenoyl-glycerol-3-O-glucoside	Lipids	--	--	0.0127579	-0.0744815	0.0755663
mws0179	Chlorogenic acid methyl ester	Phenolic acids	--	--	-0.0479384	-0.0581227	0.0753415
Zmhn001446	Syringaresinol-4'-O-glucoside	Lignans and Coumarins	C10890	--	-0.0253529	0.0707868	0.07519
Lmbn005443	13-KODE; (9Z,11E)-13-Oxooctadeca-9,11-dienoic acid*	Lipids	C14765	ko00591	-0.0291688	0.0690165	0.0749273
Lmsn003318	1-O-Feruloyl-β-D-glucose*	Phenolic acids	C17759	--	0.0328669	-0.067118	0.0747332
pmb0492	N',N'',N'''-p-Coumaroyl-cinnamoyl-caffeoyl spermidine	Alkaloids	--	--	0.0237591	-0.0702501	0.0741591
Lmhp010040	LysoPE 20:3	Lipids	--	--	0.0188447	-0.0716248	0.0740623
Qmyp101441	Boscialin	Terpenoids	--	--	0.0495608	0.0549705	0.0740138
Hmcn001415	Majoroside	Terpenoids	--	--	-0.0266216	0.0687089	0.0736859
Lmdp002381	Genipin	Terpenoids	C09780	--	0.0502911	0.053739	0.0736008
Lmhp012042	2-Linoleoylglycerol	Lipids	--	--	-0.0267652	0.0682698	0.073329
pmb2654	Anthranilate-1-O-Sophoroside	Phenolic acids	--	--	0.0298304	-0.0668288	0.0731843
Zmhn001793	6-O-Caffeoyl-D-glucose*	Phenolic acids	--	--	0.0410421	0.0601553	0.0728225
mws1350	Syringaldehyde; 4-Hydroxy-3,5-Dimethoxybenzaldehyde	Phenolic acids	--	--	-0.0353135	0.0635458	0.0726988
Zmxp005470	Tricin-7-O-(6''-O-malonyl)glucoside	Flavonoids	--	--	0.0211344	-0.0695568	0.0726967
Zmyn000108	D-Saccharic acid*	Others	C00818	ko00053,ko01100	0.0464568	0.0554824	0.0723639
mws0491	2-Phenylethylamine	Alkaloids	C05332	ko00360,ko01100	-0.036873	0.0619231	0.0720701
pmn001378	Pinoresinol-4-O-glucoside	Lignans and Coumarins	C17529	--	0.0248651	-0.0676311	0.0720572
Zmyn004548	12-Oxo-phytodienoic acid	Lipids	C01226	ko00592,ko01100,ko01110	-0.016605	0.0701029	0.0720426
pme2433	Diethanolamine	Alkaloids	C06772	ko00564	-0.0369705	0.0617289	0.0719533
mws0704	O-Phosphorylethanolamine	Alkaloids	C00346	ko00563,ko00564,ko00600,ko01100	0.0501118	0.0514153	0.0717964
mws0014	Ferulic acid*	Phenolic acids	C01494	ko00940,ko01100,ko01110	-0.0437556	-0.0567803	0.0716837
pme0422	Isoferulic Acid*	Phenolic acids	C10470	--	-0.0437556	-0.0567803	0.0716837
pmn001610	Eicosadienoic acid	Lipids	C16525	ko01040	-0.0243816	0.0673369	0.0716151
MWSslk154	Triethyl citrate	Organic acids	--	--	-0.0371593	0.0611249	0.0715337
pme3961	2'-Deoxyadenosine	Nucleotides and derivatives	C00559	ko00230,ko01100,ko02010	0.0325925	-0.0635195	0.0713932
MWS20152	Syringaresinol	Lignans and Coumarins	C10889	--	-0.0376671	0.0603509	0.071141
pmb3075	3-O-p-Coumaroylshikimic acid	Phenolic acids	--	--	0.051051	0.0486043	0.0704882
Rfmb26201	Syringaresinol-4'-O-(6''-acetyl)glucoside	Lignans and Coumarins	--	--	-0.0149303	0.068762	0.0703643
pme0243	Glutaric acid*	Organic acids	C00489	ko00071,ko00310,ko01100	-0.0384012	0.0589562	0.0703597
pme3034	Ethylmalonic acid*	Organic acids	--	--	-0.0384012	0.0589562	0.0703597
pme1178	Guanosine	Nucleotides and derivatives	C00387	ko00230,ko01100,ko02010	0.0385473	-0.0586271	0.0701643
HJN086	Eriodictyol-3'-O-glucoside	Flavonoids	--	--	0.0385041	-0.0586335	0.0701459
Cmsp008121	7-O-Methylnaringenin*	Flavonoids	--	--	0.0385821	-0.058569	0.0701349
MWSHY0089	5,4'-Dihydroxy-7-methoxyflavanone (Sakuranetin)*	Flavonoids	C09833	ko00941,ko01110	0.0385821	-0.058569	0.0701349
Zmfn000481	Uridine-5'-Diphosphate-D-Xylose	Nucleotides and derivatives	C00190	ko00520,ko00908,ko01100	0.0385596	-0.0585564	0.0701121
pmb3045	Tricin-7-O-Glucuronide	Flavonoids	--	--	-0.0345264	-0.0608707	0.0699809
mws0715	Phenylacetyl-L-glutamine	Amino acids and derivatives	C04148	ko00360	-0.00514027	0.0696681	0.0698575
pmb2999	Chrysoeriol-5-O-glucoside	Flavonoids	--	--	0.0384086	-0.0581566	0.0696952
Lmhp008763	LysoPE 16:1(2n isomer)	Lipids	--	--	0.0265578	0.0644317	0.0696905
mws5035	L-Leucyl-L-phenylalanine	Amino acids and derivatives	--	--	-0.0424974	-0.0549322	0.069452
pmd0160	LysoPE 16:0(2n isomer)	Lipids	--	--	-0.0438774	-0.0538312	0.069448
Lmyp001138	6-Hydroxynicotine	Alkaloids	C01056	ko00760,ko01100	-0.0385048	0.0577877	0.0694409
pmb0751	5-O-(p-Coumaroyl)shikimate	Phenolic acids	C02947	ko00940,ko00941,ko00945,ko01100,ko01110	0.0518795	0.0459109	0.0692769
Lmxn008846	Hydroxydihydrobovolide	Others	--	--	0.0370175	-0.0583989	0.0691428
Zmdp000292	Arginine methyl ester*	Amino acids and derivatives	--	--	0.0510212	0.0465211	0.0690461
pmp000691	Loganetin	Terpenoids	--	--	0.0529161	0.0443014	0.0690125
Smpn009230	2,3,23-Trihydroxyolean-12-en-28-oic acid	Terpenoids	--	--	-0.0397217	0.0562176	0.0688349
pmb0489	N-Glucosyl-p-coumaroylputrescine	Alkaloids	--	--	0.0470656	0.0497841	0.06851
mws1333	Melibiose	Others	C05402	ko00052,ko01100,ko02010	0.0300509	-0.0613631	0.0683263
Lmhp009802	LysoPE 20:3(2n isomer)	Lipids	--	--	0.0242865	-0.0636274	0.068105
Lmzn001925	3,4'-Dihydroxy-3'-methoxybenzenepentanoic acid	Phenolic acids	--	--	0.0532876	0.0423287	0.0680535
mws0001	L-Asparagine	Amino acids and derivatives	C00152	ko00250,ko00460,ko00970,ko01100,ko01110,ko01230	0.0505517	0.0452701	0.0678591
mws0011	Syringin	Phenolic acids	C01533	ko00940	0.0384327	-0.0557539	0.0677168
pme0122	N6-Acetyl-L-lysine	Amino acids and derivatives	C02727	ko00310,ko01100	0.0526953	0.0425122	0.0677058
pme2559	N-Acetyl-L-Aspartic Acid	Amino acids and derivatives	C01042	ko00250,ko01100	-0.0153726	0.0656706	0.0674459
MWS0559	1,6-anhydro-β-D-glucose	Others	--	--	-0.0368189	-0.0562788	0.0672528
Lmhp002031	L-Leucyl-L-Leucine	Amino acids and derivatives	--	--	-0.0322285	-0.058872	0.0671163
Li512115	Isochlorogenic acid B*	Phenolic acids	C10468	--	-0.0439902	-0.0505233	0.0669906
pmn001370	Pinoresinol-4,4'-O-di-O-glucoside	Lignans and Coumarins	--	--	0.0182585	-0.064223	0.066768
Zmjp000182	N-Monomethyl-L-arginine*	Amino acids and derivatives	C03884	--	0.0522008	0.0415834	0.066739
YC512113	Cotinine-glucoside*	Alkaloids	--	--	-0.0372865	-0.0552302	0.0666382
Lssp210093	7-hydroxy-N-trans-ferulic tyramine	Others	--	--	-0.0137241	0.065147	0.0665769
mws1080	Galactinol	Others	C01235	ko00052,ko01100	0.027039	-0.0608332	0.0665717
mws1409	Uridine-5'-diphosphoglucuronic acid	Nucleotides and derivatives	--	--	-0.0293	-0.0596979	0.0665005
Zmhn002227	4-O-Glucosyl-sinapate	Phenolic acids	C02919	--	-0.0127249	0.0652545	0.0664836
pme1002	L-Tyramine	Alkaloids	C00483	ko00350,ko00950,ko01100,ko01110,ko01240	0.0524859	0.0404584	0.0662696
pmn001369	1-Hydroxypineolin Diglucoside	Lignans and Coumarins	--	--	-0.0342999	0.0565301	0.0661221
Qmyp101232	Vomifoliol	Terpenoids	C04166	--	-0.0313836	0.0578092	0.0657787
Lhhp120823	Eugenyl formate	Others	--	--	0.0539869	0.0375125	0.0657402
MWSmce001	5-Acetylsalicylic acid	Phenolic acids	--	--	0.0274684	0.0596826	0.0657003
pme3732	Cytidine	Nucleotides and derivatives	C00475	ko00240,ko01100,ko02010	0.0317678	-0.0574402	0.0656397
pmp001244	Caffeoylcholine	Alkaloids	--	--	-0.0329048	-0.0566594	0.065521
Lhhp120814	Eugenol	Phenolic acids	C10453	ko00940	0.054116	0.0365303	0.0652917
Lmgp003989	Dicaffeoylshikimic acid	Phenolic acids	--	--	-0.0463935	-0.0456761	0.0651051
MWSHY0195	Hispidulin-7-O-glucoside(Homoplantaginin)*	Flavonoids	C17762	--	0.0330711	-0.0559569	0.064999
Lmbp000728	(S)-2-Phenyloxirane	Phenolic acids	C20782	ko01100	0.0528722	0.0374027	0.0647644
MWSmce346	1,3-O-Dicaffeoylquinic Acid (Cynarin)	Phenolic acids	C10445	--	-0.044027	-0.0474757	0.0647481
pme1184	2'-Deoxyguanosine	Nucleotides and derivatives	C00330	ko00230,ko01100,ko02010	0.0412918	-0.0498007	0.0646925
pme0274	6-Aminocaproic acid	Organic acids	C02378	ko01100	0.0531064	0.0369408	0.0646909
YC512116	3'-Hydroxycotinine	Alkaloids	--	--	-0.032636	-0.0558031	0.0646459
Lmjp003655	6-C-MethylKaempferol-3-glucoside*	Flavonoids	--	--	0.0334606	-0.0551447	0.0645024
Lmhp010190	LysoPC 18:1(2n isomer)	Lipids	--	--	0.00158937	-0.0644613	0.0644809
MWS20159	Phenyl-β-D-glucoside	Phenolic acids	--	--	0.0392974	-0.0511092	0.0644705
pmb2406	LysoPC 17:0	Lipids	--	--	0.0418571	-0.0489403	0.0643986
mws4053	3-Hydroxyurs-12-en-28-oic acid (Ursolic acid)	Terpenoids	C08988	--	-0.0261277	0.0588186	0.0643606
pma2172	Cinnamoyltyramine	Alkaloids	--	--	-0.0435202	0.0473818	0.0643354
Lmbp002962	Isofraxetin	Lignans and Coumarins	--	--	-0.0315656	-0.0559795	0.0642658
mws1639	Isofraxidin	Lignans and Coumarins	C17480	--	-0.046877	-0.0438239	0.0641715
Hmbn002692	6'-O-Feruloyl-D-sucrose	Phenolic acids	--	--	0.0532055	0.0358512	0.0641572
pmn001384	Isochlorogenic acid C*	Phenolic acids	--	--	-0.0428287	-0.0476354	0.064058
pme1194	2'-Deoxycytidine	Nucleotides and derivatives	C00881	ko00240,ko01100,ko02010	0.041078	-0.049016	0.0639528
Lmhn003240	Benzoylmalic acid	Phenolic acids	--	--	0.0526882	0.0362366	0.0639463
MWSmce460	2-Piperidone	Alkaloids	--	--	0.0545238	0.0333814	0.063931
pmb2970	Hesperetin-5,7-di-O-glucoside	Flavonoids	--	--	0.0276013	0.0576286	0.0638975
pmp001054	Gardenoside	Terpenoids	C09779	--	0.0545691	0.0332421	0.063897
Zmzn000113	L-threo-3-Methylaspartate	Amino acids and derivatives	C03618	ko00630,ko00660,ko01100,ko01200	0.0430609	-0.0471974	0.0638892
pmn001382	Isochlorogenic acid A*	Phenolic acids	--	--	-0.0430098	-0.047239	0.0638856
mws1155	D-Mannitol*	Others	C00392	ko00051,ko01100,ko02010	0.0545819	0.0327101	0.0636328
pme2237	Dulcitol*	Others	C01697	ko00052,ko01100	0.0545819	0.0327101	0.0636328
pma1303	LysoPC 16:2	Lipids	--	--	0.0546154	0.032543	0.0635759
pma0948	Phenylethanolamine	Alkaloids	C02735	--	0.0524295	0.035847	0.0635127
pme1011	Benzamidine	Alkaloids	C01784	--	0.0546076	0.0323041	0.0634472
Lmdn004267	Epipinoresinol*	Lignans and Coumarins	--	--	-0.0333632	-0.0539505	0.0634332
Lmyn007883	9,16-Dihydroxypalmitic acid	Lipids	--	--	0.0404009	-0.0488062	0.0633583
MA10012327	D-Sphingosine	Lipids	C00319	ko00600,ko01100	0.0545459	0.0322259	0.0633543
Hmln002355	5'-Methoxymatairesinoside	Lignans and Coumarins	--	--	0.0538322	0.0333718	0.0633371
pmf0297	1-Eicosanol	Lipids	--	--	0.0404833	-0.0486793	0.0633133
Lmbn009444	Ricinoleic acid	Lipids	C08365	--	0.0426914	-0.0465934	0.0631942
Rfmb056	Medioresinol-4'-O-(6'''-acetyl)glucoside	Lignans and Coumarins	--	--	-0.0415092	0.0476341	0.0631825
HJAP024	Kaempferol-6,8-di-C-glucoside	Flavonoids	--	--	0.0547095	0.0315781	0.0631689
pmb3068	1-O-p-Coumaroylquinic acid	Phenolic acids	--	--	0.0500607	0.0383724	0.0630755
pme1137	6-Hydroxynicotinic acid	Alkaloids	C01020	ko00760,ko01100	0.0547499	0.0311198	0.0629762
pma0134	D-Threose	Others	C06463	--	0.0543186	0.0318364	0.0629609
pme2776	2'-Deoxyinosine	Nucleotides and derivatives	C05512	ko00230,ko01100,ko02010	0.0377059	-0.0503529	0.0629059
Hmlp006964	5,6,7-Trimethoxycoumarin	Lignans and Coumarins	--	--	-0.0445558	0.0443781	0.0628859
Lmhp002772	p-Coumaroylcadaverine	Alkaloids	--	--	0.0547019	0.0308159	0.0627846
Lmjp003044	Isorhamnetin-3-O-Glucoside*	Flavonoids	--	--	-0.0255801	-0.0572093	0.0626677
HJN087	Naringenin-4'-O-glucoside*	Flavonoids	--	--	0.0547073	0.0302913	0.0625336
MWS0933	1-Methylhistidine*	Amino acids and derivatives	--	--	0.0285858	0.055477	0.0624087
pme0181	3-Methyl-L-Histidine*	Amino acids and derivatives	C01152	ko00340,ko01100	0.0285858	0.055477	0.0624087
Zmgn000503	2,3-Dihydroxy-3-Methylbutanoic Acid	Organic acids	C04039	--	0.054863	0.0297116	0.0623918
pme3255	Methyleugenol	Phenolic acids	C10454	ko00940	0.0548831	0.0293499	0.062238
Lmhp005550	N,N'-Diferuloylputrescine	Alkaloids	--	--	0.0547516	0.0295351	0.0622098
mws0677	N-Acetyl-5-hydroxytryptamine	Alkaloids	C00978	ko00380,ko01100,ko01110	0.0541369	0.0306232	0.0621979
pme0256	Xanthine	Nucleotides and derivatives	C00385	ko00230,ko00232,ko01100,ko01110	-0.0419714	-0.0457651	0.0620971
mws2118	Phloretin-2'-O-glucoside (Phlorizin)	Flavonoids	C01604	ko00941,ko01110	-0.0240398	-0.0571726	0.0620212
Hmhn003067	Phenylpropionic acid-O-β-D-glucoside	Phenolic acids	--	--	0.0548849	0.028871	0.0620152
HJAP155	Laricitrin-3-O-xyloside	Flavonoids	--	--	0.0367328	0.0498767	0.0619433
pmb3079	N-Acetyl-D-glucosamine-1-phosphate	Others	C04256	--	0.0548364	0.0287071	0.0618961
mws0444	3-Aminosalicylic acid	Phenolic acids	--	--	0.0544324	0.0293133	0.0618236
pmn001338	Rhein-8-O-glucoside	Quinones	--	--	-0.0422986	0.0449721	0.0617387
MWSmce526	Daminozide	Alkaloids	C10996	--	0.0550015	0.0277888	0.0616229
Hmqn002118	Umbelliferone	Lignans and Coumarins	C09315	ko00940,ko01110	-0.0448653	-0.0422252	0.0616106
Lmgn001670	Salicylic acid	Phenolic acids	C00805	ko00360,ko01100,ko01110,ko04075	0.0473203	0.0394433	0.0616034
pma0170	N',N''-Diferuloylspermidine	Alkaloids	--	--	0.0549837	0.0273719	0.0614201
pmb2657	Argininosuccinic acid	Organic acids	C03406	ko00220,ko00250,ko01100,ko01110,ko01230	0.0550169	0.0272103	0.061378
mws0250	L-Tyrosine	Amino acids and derivatives	C00082	ko00130,ko00261,ko00350,ko00360,ko00400,ko00460,ko00730,ko00940,ko00950,ko00965,ko00966,ko00970,ko00998,ko01100,ko01110,ko01210,ko01230,ko01240	-0.0483252	-0.0375723	0.0612128
Lnrp102163	Quercetin-3-O-rutinoside-7-O-rhamnoside	Flavonoids	--	--	0.0343284	-0.0504962	0.0610599
MWS0442	Maltotriose	Others	C01835	ko02010	-0.0282714	-0.0540892	0.061032
pme3968	7-Methylguanine	Nucleotides and derivatives	C02242	--	0.0547522	0.0266358	0.0608873
Lmbn001754	3-Isopropylmalic Acid*	Organic acids	C04411	ko00290,ko01100,ko01110,ko01210,ko01230	0.0547112	0.0265877	0.0608295
Zmgn001448	2-Propylmalic Acid*	Organic acids	C05994	ko00620	0.0547112	0.0265877	0.0608295
mws0256	L-Valine	Amino acids and derivatives	C00183	ko00280,ko00290,ko00311,ko00460,ko00770,ko00966,ko00970,ko01100,ko01110,ko01210,ko01230,ko01240,ko02010	0.054822	0.0263269	0.0608158
pme2165	Orotic acid (Vitamin B13)	Others	C00295	ko00240,ko01100,ko01240	0.0551567	0.0250588	0.0605822
MWSmce675	Arbutin	Phenolic acids	C06186	ko00010	0.0494518	0.0348589	0.0605031
pmb3101	2-Isopropylmalic Acid	Organic acids	C02504	ko00290,ko00620,ko01100,ko01110,ko01210,ko01230	0.0548793	0.0251571	0.0603707
HX1372	guaiacylglycerol-β-coniferyl ether	Lignans and Coumarins	--	--	0.0538876	0.0269991	0.0602729
pme3827	3,4-Dihydroxy-L-phenylalanine (L-Dopa)	Amino acids and derivatives	C00355	ko00350,ko00950,ko00965,ko01100,ko01110	0.042768	0.0423667	0.0602
pme2890	L-Homocystine	Amino acids and derivatives	C01817	ko00270	0.0529199	0.0286942	0.0601986
pme0008	L-Citrulline	Amino acids and derivatives	C00327	ko00220,ko01100,ko01110,ko01230	0.054463	0.0251409	0.0599857
MWS2070	Propyl 4-hydroxybenzoate	Phenolic acids	--	--	0.0546827	0.0245921	0.0599581
Lmhp003013	N-Feruloyl-Cadaverine	Alkaloids	--	--	0.0552378	0.023318	0.0599579
Lmdn006811	3,24-Dihydroxyolean-12-en-22-one (Soyasapogenol E)*	Terpenoids	--	--	-0.0203954	0.0563009	0.0598812
MWS4296	Glycylphenylalanine*	Amino acids and derivatives	--	--	-0.046215	-0.03802	0.0598444
Zmzn000078	Dihydroxyacetone phosphate	Others	C00111	ko00010,ko00040,ko00051,ko00052,ko00561,ko00562,ko00564,ko00640,ko00710,ko00760,ko01100,ko01110,ko01200,ko01230	0.0521477	0.0291602	0.059747
Lmmn000774	Dihydrocaffeoylglucose	Phenolic acids	--	--	-0.0432576	0.0411487	0.0597029
Lmdp003286	Isohyperoside*	Flavonoids	--	--	0.0453023	-0.0387697	0.0596271
mws2523	Trehalose 6-phosphate	Others	C00689	ko00500,ko01100,ko01110	0.0440099	-0.0402224	0.0596214
Zmgn002106	N-Acetyl-L-phenylalanine	Amino acids and derivatives	C03519	ko00360,ko01100	0.0522277	0.0287062	0.0595968
pme3311	D-Fructose-1,6-bisphosphate	Others	C00354	ko00400,ko00710,ko01100,ko01110,ko01200	0.00507487	0.0593132	0.0595299
mws1089	Sucrose-6-phosphate	Others	--	--	0.0551286	0.0223943	0.0595035
mws2628	N-Methyl-4-aminobutyric acid	Organic acids	C15987	ko00760,ko01100	0.0467138	-0.0367302	0.0594246
mws0628	4-Hydroxybenzaldehyde	Phenolic acids	C00633	ko01100	0.0527738	0.027289	0.0594118
pma6455	Ribulose-5-phosphate	Others	C00117	ko00030,ko00230,ko00440,ko00710,ko00750,ko01100,ko01110,ko01200,ko01230,ko01240	0.0520526	0.0286226	0.0594031
MWSHY0113	Quercetin-3-O-galactoside (Hyperin)*	Flavonoids	C10073	--	0.0453642	-0.0383306	0.0593898
Hmmp008597	4,4'-Dihydroxy-2'-methoxychalcone	Flavonoids	C15531	--	0.0552412	0.0216991	0.0593501
Qmjp110216	N-[7'-(4'-Methoxyphenyl)ethyl]-2-methoxybenzamide	Alkaloids	--	--	0.00875573	-0.0586426	0.0592927
Zmjn001813	Pimelic acid*	Organic acids	C02656	ko00780,ko01100,ko01240	0.0538914	0.0246482	0.0592606
pmb0711	Quercetin-7-O-rutinoside*	Flavonoids	--	--	0.0444518	-0.0389025	0.0590709
Lmjp003731	3,4-O-Dicaffeoylquinic Acid Methyl Ester*	Phenolic acids	--	--	-0.0508001	-0.0300321	0.0590134
NK10251888	NG,NG-Dimethyl-L-arginine*	Amino acids and derivatives	C03626	--	0.0499794	0.0313612	0.0590039
Lmmn003398	Kaempferol-3-O-(6''-O-acetyl)glucoside	Flavonoids	--	--	0.023074	-0.0539853	0.0587097
mws0183	3,4-Dihydroxybenzoic acid (Protocatechuic acid)*	Phenolic acids	C00230	ko01100,ko01110	-0.0111182	-0.0576185	0.0586814
pme3096	Aminomalonic acid	Organic acids	C00872	--	-0.0239054	-0.0535866	0.058677
Zmdp000376	4-Guanidinobutanal	Others	--	--	0.0548395	0.0207824	0.0586453
MWSHY0067	Quercetin-3-O-rutinoside (Rutin)*	Flavonoids	C05625	ko00944,ko01100,ko01110	0.0448264	-0.037731	0.0585921
Smgp004575	Quercetin-5-O-β-D-glucoside*	Flavonoids	--	--	0.0458854	-0.0364315	0.0585895
MWStz152	2-(Acetylamino)-3-phenyl-2-propenoic acid*	Alkaloids	--	--	0.039646	-0.0429748	0.0584691
Lmmp002013	Dihydroferuloylputrescine	Alkaloids	--	--	0.0545899	0.0208969	0.0584528
pmb0874	LysoPE 18:2(2n isomer)	Lipids	--	--	-0.0547147	-0.0203917	0.0583911
mws2368	Tyrosol; 4-Hydroxyphenylethanol	Phenolic acids	C06044	ko00350,ko01100	0.046244	0.0354504	0.0582687
MWSHY0046	Quercetin-3-O-glucoside (Isoquercitrin)*	Flavonoids	C05623	ko00944,ko01100,ko01110	0.0457876	-0.0359645	0.0582233
mws0856	Quercetin-4'-O-glucoside (Spiraeoside)*	Flavonoids	--	--	0.0468122	-0.034492	0.058147
Lmjp006533	5,4'-Dihydroxy-3,7,3'-trimethoxyflavone	Flavonoids	C10117	--	0.0551566	0.0183258	0.0581213
Lmzn006169	3,19-Dihydroxyurs-12-en-28-oic acid (Pomolic acid)	Terpenoids	--	--	0.0552015	0.0179352	0.058042
mws0749	4-Hydroxybenzoic acid	Phenolic acids	C00156	ko00130,ko00790,ko01100,ko01110,ko01240	0.0506984	0.0281862	0.0580068
pmp000587	Luteolin-7-O-(6''-malonyl)glucoside*	Flavonoids	C10103	--	0.0246359	-0.052488	0.0579821
mws0064	Eriodictyol (5,7,3',4'-Tetrahydroxyflavanone)	Flavonoids	C05631	ko00941,ko01100,ko01110	0.0552837	0.0171435	0.0578809
Lmsp004166	Quercetin-3-O-glucoside-7-O-rhamnoside*	Flavonoids	--	--	0.0458485	-0.0351375	0.0577644
pme0278	2,6-Diaminopimelic acid	Organic acids	C00666	ko00300,ko01100,ko01110,ko01230	0.051274	0.0263981	0.0576705
Lmjp002461	Quercetin-3-O-neohesperidoside	Flavonoids	--	--	0.0455807	-0.0353258	0.0576673
pme3437	Eudesmic acid (3,4,5-trimethoxybenzoic acid)	Phenolic acids	--	--	0.0551843	0.0158369	0.0574118
pmb0981	Adenosine 5'-monophosphate	Nucleotides and derivatives	C00020	ko00230,ko00908,ko01100,ko01110,ko01240	0.0534675	0.0203747	0.057218
Rfmb087	9-Hydroxy-13-oxo-10-octadecenoic Acid	Lipids	--	--	-0.0541114	-0.0183203	0.0571286
pmn001690	3-Hydroxy-4-isopropylbenzylalcohol-3-O-glucoside	Phenolic acids	--	--	0.0317517	-0.0473184	0.0569843
ML10180524	Cytarabine	Nucleotides and derivatives	C02961	--	0.038502	-0.041899	0.0569028
Zmyn000083	D-Glucose 1,6-bisphosphate	Others	C01231	ko00500,ko01100	0.0546643	0.0155583	0.0568352
pmf0348	2,6-Dimethyl-7-octene-2,3,6-triol	Others	--	--	-0.0490936	0.028532	0.0567826
HJAP048	2,4,5-Trimethoxybenzoic acid	Phenolic acids	--	--	0.0478312	-0.0302893	0.0566151
mws0237	Azelaic acid	Organic acids	C08261	--	-0.0493272	0.0277814	0.0566126
mws1565	Geniposide	Terpenoids	C09781	--	0.042192	0.0377138	0.0565906
Zmyn000247	2-Hydroxyglutaric Acid*	Organic acids	C03196	ko00310,ko01100	0.0548669	0.0133608	0.0564702
pme3011	γ-Aminobutyric acid	Organic acids	C00334	ko00250,ko00330,ko00410,ko00650,ko00760,ko01100	-0.0495718	0.0268269	0.0563653
mws0066	Isorhamnetin; 3'-Methoxy-3,4',5,7-Tetrahydroxyflavone	Flavonoids	C10084	--	0.0551073	0.0117235	0.0563405
mws1329	Quercetin-7-O-glucoside*	Flavonoids	C12639	--	0.0476852	-0.0299883	0.0563309
Lmmn003663	5-Glucosyloxy-2-Hydroxybenzoic acid methyl ester	Phenolic acids	--	--	0.0551071	0.0116569	0.0563265
pmb0532	Inosine 5'-monophosphate	Nucleotides and derivatives	C00130	ko00230,ko01100,ko01110,ko01240	0.0530812	0.0186867	0.0562744
Lmjp003822	3,5-O-Dicaffeoylquinic Acid Methyl Ester*	Phenolic acids	--	--	-0.0506823	-0.0243999	0.0562499
Lmmp003091	Quercetin-3-O-(4''-O-glucosyl)rhamnoside*	Flavonoids	C17563	--	0.045804	-0.0325927	0.0562164
pmp000087	2-Feruloyl-sn-glycerol	Phenolic acids	--	--	0.0111351	-0.0550737	0.0561881
Lmmn002260	5'-Methoxyisolariciresinol-9'-O-glucoside	Lignans and Coumarins	--	--	-0.0160453	-0.0538312	0.0561717
pmn001492	Ayapin	Lignans and Coumarins	C18078	--	-0.0493974	0.0267264	0.0561641
Lmmp003817	Kaempferol-3-O-(6''-malonyl)glucoside*	Flavonoids	--	--	0.0275277	-0.0489168	0.0561305
MWSHY0092	Eriodictyol-7-O-Rutinoside (Eriocitrin)	Flavonoids	C09732	--	0.0281028	-0.0485882	0.05613
mws0103	Indole-3-carboxaldehyde	Alkaloids	C08493	--	0.0541729	0.014475	0.0560734
Lmqp000873	Succinic anhydride	Organic acids	C19524	--	-0.0486985	0.0277854	0.0560676
pmb0665	Orientin-7-O-glucoside	Flavonoids	--	--	0.0456434	-0.0324882	0.056025
ML10181668	Cycloleucine	Amino acids and derivatives	C03969	--	0.0521648	0.020357	0.0559962
mws0005	Tryptamine	Alkaloids	C00398	ko00380,ko00901,ko01100,ko01110	0.0504039	-0.0242906	0.0559516
mws0281	Citric Acid	Organic acids	C00158	ko00020,ko00250,ko00630,ko01100,ko01110,ko01200,ko01210,ko01230,ko01240	0.0549382	0.010593	0.0559502
pme1598	Hesperetin-5-O-glucoside	Flavonoids	--	--	0.0487874	-0.02737	0.0559404
pmb0855	LysoPC 16:0	Lipids	--	--	-0.0548329	-0.0109743	0.0559203
Lmhp009464	LysoPE 17:1(2n isomer)	Lipids	--	--	-0.0542516	-0.0132657	0.0558499
pmb0881	LysoPE 18:2	Lipids	--	--	-0.0539244	-0.0144323	0.0558223
pme2550	Cis-Aconitic acid	Organic acids	C00417	ko00020,ko00630,ko00660,ko01100,ko01110,ko01210	0.0493062	-0.026155	0.0558138
MWS1839	Ethylparaben	Phenolic acids	--	--	-0.0238138	0.0504704	0.0558064
Hmcp002123	Isoscopoletin (6-Hydroxy-7-Methoxycoumarin)	Lignans and Coumarins	C18079	--	-0.0506662	0.0233303	0.0557796
MWStz073	5-Hydroxy-2-pyrrolidinone	Alkaloids	--	--	0.0510945	0.0223626	0.055774
MWSCX014	Scopoletin (7-Hydroxy-6-methoxycoumarin)	Lignans and Coumarins	C01752	ko00940,ko01110	-0.050723	0.0231915	0.0557733
pmb2826	L-Citramalic acid	Organic acids	C02614	ko00660,ko01100	0.0546229	0.0108838	0.0556967
Hmcn001884	6-Hydroxyluteolin 5-glucoside	Flavonoids	--	--	0.0484427	-0.0274749	0.0556917
pme0014	L-Glutamic acid	Amino acids and derivatives	C00025	ko00220,ko00250,ko00330,ko00332,ko00340,ko00430,ko00480,ko00524,ko00630,ko00650,ko00660,ko00860,ko00910,ko00970,ko01100,ko01110,ko01200,ko01210,ko01230,ko01240,ko02010	0.0492793	-0.0258249	0.0556361
Cmyp005063	Grandidentatin	Phenolic acids	C10463	--	0.0530026	0.0167693	0.0555921
Lmqp010784	Progesterone	Terpenoids	C00410	ko01100	0.0363758	-0.0419388	0.0555163
MWSmce116	5'-Deoxyadenosine	Nucleotides and derivatives	C05198	--	0.0252684	0.0494153	0.055501
mws0120	Choline Alfoscerate	Lipids	C00670	ko00564,ko00565	0.0539923	0.0126725	0.0554595
Lmhp008440	LysoPE 15:1	Lipids	--	--	-0.0487557	0.0260802	0.0552928
pme0075	N-Acetyl-L-glutamic acid	Amino acids and derivatives	C00624	ko00220,ko01100,ko01110,ko01210,ko01230	0.0400657	0.0380811	0.0552759
Lmbn001981	2,5-Dihydroxybenzaldehyde	Phenolic acids	C05585	ko00350,ko01100	0.04889	0.0257738	0.0552678
Lmlp000240	Cuscohygrine	Alkaloids	C06521	ko00960,ko01110	0.0494823	-0.0245861	0.0552537
Lmhp008833	LysoPC 16:1	Lipids	--	--	-0.0438117	0.0335173	0.0551623
mws0369	Arachidonic Acid	Lipids	C00219	ko00590,ko00591,ko01040,ko01100	0.0466353	-0.0293235	0.0550883
MWSmce591	Curcumenol	Terpenoids	C16942	--	0.0507196	0.0214857	0.0550828
pmb0876	LysoPE 16:0	Lipids	--	--	-0.0547541	-0.00570475	0.0550505
pmb0490	p-Coumaroylputrescine	Alkaloids	C18326	ko00330,ko01100	0.0542405	0.00831546	0.0548742
Lmlp003161	N-Feruloylputrescine	Alkaloids	C10497	ko00330,ko01100	0.0512044	-0.0196307	0.0548385
pmn001691	9,12,13-Trihydroxy-10,15-octadecadienoic acid	Lipids	--	--	-0.0518745	0.017783	0.0548379
Xmyp005654	Kaempferol-4'-O-glucoside*	Flavonoids	--	--	0.0469032	-0.0283308	0.0547954
pmp000003	Nepetin (5,7,3',4'-Tetrahydroxy-6-methoxyflavone)	Flavonoids	--	--	0.0514624	-0.0187716	0.0547791
Lmmn000214	Solatriose	Others	--	--	0.042232	-0.0348797	0.0547735
mws0282	L-Tryptophan	Amino acids and derivatives	C00078	ko00260,ko00380,ko00400,ko00901,ko00966,ko00970,ko00998,ko01100,ko01110,ko01210,ko01230,ko01240	0.0543575	0.00645774	0.0547397
pmn001694	9,10,13-Trihydroxy-11-Octadecenoic Acid	Lipids	C14835	ko00591	-0.0521902	0.0163776	0.0546996
MWSmce706	Cyclo(Ala-Gly)	Amino acids and derivatives	--	--	0.0520839	0.0165048	0.0546365
pme0120	5-Aminovaleric acid	Organic acids	C00431	ko00310,ko00330,ko01100	0.0544178	0.00479752	0.0546289
Lmbn000193	Tartronate semialdehyde*	Organic acids	C01146	ko00053,ko00630,ko01100	0.0528163	0.0138353	0.0545984
ML10172161	Hydroxypyruvic acid*	Organic acids	C00168	ko00260,ko00630,ko01100,ko01110,ko01200	0.0528163	0.0138353	0.0545984
mws0906	Coniferin	Phenolic acids	C00761	ko00940	0.0515366	-0.0177146	0.0544961
Zmzp000145	Trimethyllysine	Amino acids and derivatives	C03793	ko00310,ko01100	0.0227987	0.0494937	0.0544922
Zmdn005578	Emodin-8-O-(6'-O-malonyl)-beta-D-glucoside	Quinones	--	--	0.0480891	0.0254826	0.0544235
mws0425	Citraconic acid	Organic acids	C02226	ko00290,ko00660,ko01100,ko01210	0.0544073	0.00021287	0.0544078
pme1216	2-Picolinic acid	Organic acids	C10164	ko00380,ko01100	0.0487098	-0.0241822	0.0543822
pmp000284	Fraxidin (8-Hydroxy-6,7-dimethoxycoumarin)	Lignans and Coumarins	C17479	--	-0.0459536	-0.0289996	0.0543388
pmb2260	LysoPC 15:1	Lipids	--	--	-0.0494726	0.0224334	0.0543213
mws1078	Anthranilic Acid	Phenolic acids	C00108	ko00380,ko00400,ko00998,ko01058,ko01100,ko01110,ko01230	0.0512075	-0.0179715	0.0542696
pme1975	Malonic acid	Organic acids	C00383	ko00061,ko00240,ko00410,ko01100,ko01212	0.0542534	0.000128428	0.0542536
MWSmce016	Nicotinic Acid Methyl Ester(Methyl Nicotinate)	Alkaloids	--	--	0.0469436	-0.0271621	0.0542354
pmp000531	Phellamurin	Flavonoids	C09808	--	-0.0496939	0.0216591	0.0542088
Hmqn003054	9,10,11-Trihydroxy-12-octadecenoic acid	Lipids	--	--	-0.053429	0.00912065	0.0542019
Qmyp101416	Ctroside	Terpenoids	--	--	-0.0383889	0.0382625	0.0542008
mws1375	Nicotianamine	Alkaloids	C05324	--	0.0535134	0.00850128	0.0541845
pme0010	L-Serine	Amino acids and derivatives	C00065	ko00260,ko00261,ko00270,ko00460,ko00564,ko00600,ko00630,ko00920,ko00970,ko01100,ko01110,ko01200,ko01230,ko01240,ko02010	0.0537262	0.00644857	0.0541118
Zmln000899	Syringaldehyde-4-O-glucoside	Phenolic acids	--	--	-0.0411905	0.0350911	0.0541114
MWSmce039	Isonicotinic acid	Others	C07446	--	0.0539617	-0.00281371	0.054035
mws0208	Adipic Acid*	Organic acids	C06104	ko01100	0.0522111	-0.0138005	0.0540042
mws0924	2-Methylglutaric acid*	Organic acids	--	--	0.0522111	-0.0138005	0.0540042
mws1371	Anatabine	Alkaloids	C10126	ko00960,ko01110	-0.0532002	0.00920797	0.0539912
Lmhp009187	LysoPE 15:0	Lipids	--	--	-0.0529012	0.0107038	0.0539732
Lmmn004912	3-O-Methylquercetin	Flavonoids	C04443	ko00944	0.0519146	-0.0147244	0.0539623
Lmbn001676	3-Hydroxy-3-Methyl-2-Oxopentanoic Acid*	Organic acids	C14463	ko00290,ko01110,ko01210	0.0537148	0.00513478	0.0539597
pme0376	Naringenin (5,7,4'-Trihydroxyflavanone)*	Flavonoids	C00509	ko00941,ko00943,ko01100,ko01110	0.0513475	-0.0160828	0.0538073
Lmhp008273	LysoPE 15:1(2n isomer)	Lipids	--	--	-0.0460008	0.0278938	0.0537972
Cmyp009787	Damascenone	Others	--	--	0.0519116	-0.0140951	0.0537912
Zmcp102605	Nootkatone	Terpenoids	C17914	--	0.053526	-0.005101	0.0537685
Hmmp004965	Diosmetin-7-O-glucoside*	Flavonoids	--	--	0.0332402	-0.0422431	0.053753
mws0242	Suberic Acid	Organic acids	C08278	--	0.0537186	-0.000902781	0.0537262
mws0914	3,5,7-Trihydroxyflavanone (Pinobanksin)*	Flavonoids	C09826	ko00941	0.0516187	-0.0148644	0.0537163
MWS1789	Butyl 3-methylbutanoate	Organic acids	--	--	0.0531612	-0.00746287	0.0536825
MWS0811	L-Pipecolic Acid	Organic acids	C00408	ko00310,ko00960,ko01100,ko01110	0.0489688	-0.0218803	0.0536348
pmb2640	Dodecanoic acid (Lauric acid)	Lipids	C02679	ko00061,ko01100,ko01110	0.04813	-0.023665	0.0536333
pme0534	Gluconic acid	Others	C00257	ko00030,ko01100,ko01110,ko01200	0.0536022	-0.000196279	0.0536026
pmn001642	Kaempferol-3-O-(2''-O-acetyl)glucuronide	Flavonoids	--	--	0.0521757	0.0121748	0.0535773
Lman003972	6-O-Caffeoylarbutin	Phenolic acids	--	--	0.0519671	0.0128505	0.0535324
Zmcn003729	1-Hydroxypinoresinol-4'-O-Glucoside	Lignans and Coumarins	--	--	-0.0534609	0.00225427	0.0535085
mws1379	Nornicotine	Alkaloids	C06524	ko00960	-0.0532882	0.00418254	0.0534521
Zmbp002538	1-Methoxy-indole-3-acetamide	Alkaloids	--	--	0.0523201	-0.0105956	0.0533822
pmb0883	LysoPE 18:0	Lipids	--	--	-0.0513338	0.014561	0.053359
pme1109	Guanine	Nucleotides and derivatives	C00242	ko00230,ko01100	-0.0474992	-0.024241	0.0533273
Lmsp002982	Quercetin-3-O-sophoroside-7-O-rhamnoside	Flavonoids	--	--	0.0369657	-0.0383416	0.0532591
Lmyp001840	6-Hydroxy-N-methylmyosmine	Alkaloids	C21075	ko00760,ko01100	-0.0514873	-0.0135125	0.0532309
HJN083	Lariciresinol-4'-O-glucoside	Lignans and Coumarins	--	--	-0.0428902	-0.0315032	0.0532168
Hmpp003270	Luteolin-4'-O-glucoside*	Flavonoids	--	--	0.0490859	-0.0205285	0.0532057
Zmyn000453	Isocitric Acid	Organic acids	C00311	ko00020,ko00630,ko01100,ko01110,ko01200,ko01210,ko01230,ko01240	0.0525678	-0.00810065	0.0531883
pmb1754	O-Phosphocholine	Alkaloids	C00588	ko00564,ko01100	-0.00790746	0.0525938	0.0531849
Lmhp009349	LysoPE 20:4(2n isomer)	Lipids	--	--	-0.0510749	0.0145796	0.053115
Lmhp009497	LysoPE 20:4	Lipids	--	--	-0.0510749	0.0145796	0.053115
Lmhp008718	LysoPC 17:2	Lipids	--	--	-0.0513267	0.0134307	0.0530548
pmb0818	Methoxyindoleacetic acid	Alkaloids	C05660	ko00380	0.0526699	-0.00636853	0.0530536
MWSmce608	4-Hydroxy-L-Isoleucine	Amino acids and derivatives	--	--	0.0530324	-0.00118536	0.0530457
Lmbn000216	3-Methylmalic acid*	Organic acids	C06032	ko00290,ko00660,ko01100,ko01210,ko01230	0.0501069	0.0172069	0.052979
pmf0526	Isoimperatorin	Lignans and Coumarins	C16976	--	0.0526476	-0.00589637	0.0529768
Lmbn001288	2-Hydroxy-2-methyl-3-oxobutanoic acid*	Organic acids	C06010	ko00290,ko00650,ko00660,ko00770,ko01100,ko01110,ko01210,ko01230	0.0517308	-0.0113242	0.0529557
pmb3081	Glucarate O-Phosphoric acid	Others	--	--	0.0525372	-0.00657525	0.0529471
MWStz063	2-Ethyl-2,6,6-trimethylpiperidin-4-one	Alkaloids	--	--	0.0527652	0.00415039	0.0529282
mws2209	Kaempferol-3-O-glucoside (Astragalin)*	Flavonoids	C12249	ko00944,ko01110	0.0489668	-0.0200894	0.0529276
pme0281	Terephthalic acid	Phenolic acids	C06337	ko01100	0.0378896	-0.0368739	0.0528707
pmb0864	LysoPE 14:0	Lipids	--	--	-0.052856	-0.000190295	0.0528563
pme1383	Pyridoxine	Others	C00314	ko00750,ko01100,ko01240	0.0502752	0.0162945	0.0528498
pmd0130	LysoPC 14:0	Lipids	--	--	-0.052638	0.00455699	0.0528349
MWSHY0009	Diosmetin (5,7,3'-Trihydroxy-4'-methoxyflavone)*	Flavonoids	C10038	--	0.0500594	-0.0168739	0.0528269
Lmhp008513	2-α-Linolenoyl-glycerol-1,3-di-O-glucoside	Lipids	--	--	-0.013916	-0.0509543	0.0528204
Hmmp001310	3-Indoleacrylic acid	Alkaloids	C21283	--	0.0526231	-0.00455054	0.0528195
MWSHY0069	Hispidulin (5,7,4'-Trihydroxy-6-methoxyflavone)*	Flavonoids	C10058	--	0.0498027	-0.0173995	0.0527546
pmb0426	N,N-Dimethyl-5-methoxytryptamine	Alkaloids	C08309	--	-0.0372568	-0.0373492	0.0527544
Lmjn005592	4',5-Dihydroxy-3',6,7-trimethoxyflavone	Flavonoids	C10032	--	0.0462275	-0.0253661	0.0527297
MWSmce548	Betaine	Alkaloids	C00719	ko00260,ko01100,ko02010	0.0523726	0.00609993	0.0527266
mws0917	3,7-Di-O-methylquercetin	Flavonoids	C01265	ko00944	0.0506989	-0.0144369	0.0527143
pme0021	L-Phenylalanine	Amino acids and derivatives	C00079	ko00360,ko00400,ko00460,ko00940,ko00960,ko00966,ko00970,ko00998,ko01100,ko01110,ko01210,ko01230,ko02010	-0.0328359	0.0411936	0.0526793
pmn001375	1-Hydroxypinoresinol-1-O-Glucoside	Lignans and Coumarins	--	--	-0.0523423	0.00568393	0.05265
Lmhp009769	LysoPE 17:1	Lipids	--	--	-0.0523733	0.00527105	0.0526379
MWSHY0169	4',5,7-Trihydroxy-3',6-dimethoxyflavone	Flavonoids	--	--	0.0505807	-0.0145538	0.0526329
Zmgn000447	3-Phospho-D-glyceric acid	Others	C00197	ko00010,ko00030,ko00260,ko00270,ko00561,ko00630,ko00710,ko01100,ko01110,ko01200,ko01230,ko01240	0.0514697	-0.0109914	0.0526303
Hmlp001371	Cyclo(Tyr-Ala)	Amino acids and derivatives	--	--	0.0523456	0.00514659	0.052598
Lmmp002334	Quercetin-3-O-rutinoside-7-O-glucoside	Flavonoids	--	--	0.0418396	-0.0318466	0.0525809
Lmyp006951	5,8,4'-Trihydroxy-6,7-dimethoxyflavone	Flavonoids	--	--	0.0515272	-0.0100545	0.052499
Lmbn001364	4-Hydroxy-2-Oxopentanoic Acid*	Organic acids	C03589	ko00360,ko01100	0.0519629	-0.00746015	0.0524957
MWS2602	5(S),15(S)-DiHETE; 5,15-Dihydroxy-6,8,11,13-Eicosatetraenoic Acid	Lipids	--	--	0.0415226	-0.0321047	0.0524866
Lhsp101904	polygodial	Terpenoids	C09712	--	-0.0434249	0.0294767	0.0524843
Zmhp003514	6,7,8-Tetrahydroxy-5-methoxyflavone	Flavonoids	--	--	0.0492449	-0.0181355	0.0524782
Lmjp004941	3,5,4'-Trihydroxy-7-methoxyflavone (Rhamnocitrin)*	Flavonoids	C17059	--	0.049949	-0.0158803	0.0524126
MWSslk155	4-Hydroxy-3-Methoxymandelic Acid	Phenolic acids	C05584	ko00350,ko01100	-0.0245006	0.0463124	0.0523938
Lmbn002072	2-Propylsuccinic acid*	Organic acids	C16657	--	0.0503845	0.0143362	0.0523844
pme2289	Retinol (Vitamin A1)	Others	C00473	ko01100,ko01240	0.050013	-0.0154542	0.0523463
pma3101	Nicotinate D-ribonucleoside	Others	C05841	ko00760,ko01100	0.0522728	-0.00256193	0.0523355
MWS3036	3-Hydroxyglutaric acid*	Organic acids	--	--	0.0518622	-0.00693351	0.0523236
Lmhp009190	2-Linoleoylglycerol-1,3-di-O-glucoside	Lipids	--	--	-0.0519466	-0.00611776	0.0523056
MWStz282	3-Hydroxy-3-acetonyloxindole*	Alkaloids	--	--	0.0517945	-0.00682613	0.0522424
Zmhp004065	7,8-Dihydroxy-5,6,4'-trimethoxyflavone	Flavonoids	--	--	0.0496415	-0.0162746	0.0522412
Zmyn000230	2-Dehydro-3-deoxy-L-arabinonate*	Others	C00684	ko00053,ko01100	0.00637631	-0.0518286	0.0522194
pmp001287	N-Benzylmethylene isomethylamine	Alkaloids	--	--	-0.0283706	0.0438376	0.0522171
Lmmn000806	Dimethylmalonic acid*	Organic acids	--	--	0.0510649	-0.0108569	0.0522063
Lmmn002164	Monomethyl succinate*	Organic acids	--	--	0.0510649	-0.0108569	0.0522063
mws0473	2-Methylsuccinic acid*	Organic acids	--	--	0.0510649	-0.0108569	0.0522063
Zmhn003269	6-Hydroxyrhein	Quinones	--	--	0.049617	-0.016222	0.0522016
pmc0066	2'-Deoxyinosine-5'-monophosphate	Nucleotides and derivatives	C06196	ko00230	-0.0521052	0.00289594	0.0521856
Lmbn000612	1-Pyrroline-4-hydroxy-2-carboxylic acid	Organic acids	C04282	ko00330,ko01100	0.0519399	0.00481806	0.0521628
Lmtn002796	Dihydrokaempferol-7-O-glucoside	Flavonoids	--	--	0.043681	-0.0284859	0.0521486
mws0154	Shikimic acid	Organic acids	C00493	ko00400,ko01100,ko01110,ko01230,ko01240	0.0518654	-0.00440201	0.0520519
MWSmce338	N-Hydroxypipecolic acid	Alkaloids	--	--	0.0501411	-0.0137883	0.0520024
Hmln002806	5-O-Caffeoylshikimic acid	Phenolic acids	C10434	ko00940,ko00941,ko00945,ko01100,ko01110	0.0443226	0.0270853	0.0519433
MWSslk254	Kaempferol-3-O-glucorhamnoside*	Flavonoids	--	--	0.0243969	-0.0458225	0.0519125
Hmgp002327	3-amino-2-naphthoic acid	Alkaloids	--	--	0.0509701	-0.00959879	0.051866
mws0193	L-Homocitrulline	Amino acids and derivatives	C02427	--	0.0510017	0.0094248	0.0518652
MWSHY0168	Eupatilin (5,7-Dihydroxy-3',4',6-Trimethoxyflavone)*	Flavonoids	C10040	--	0.0500415	-0.0136126	0.0518599
pmb0862	LysoPC 12:0	Lipids	--	--	-0.0443124	-0.0269167	0.0518468
MWS0952	Dihydrosphingosine-1-Phosphate	Lipids	C01120	ko00600,ko01100	0.0518204	0.00108464	0.0518318
mws1349	Dihydrosphingosine	Lipids	C00836	ko00600,ko01100	0.049362	-0.0157239	0.0518059
Zmap009745	Ayanin (3',5-Dihydroxy-3,4',7-Trimethoxyflavone)	Flavonoids	C04444	ko00944	0.0506697	-0.0106363	0.051774
pme0282	Phthalic acid	Phenolic acids	C01606	ko01100,ko02010	0.0375246	-0.0354955	0.0516529
mws0913	Kaempferol-3-O-galactoside (Trifolin)*	Flavonoids	C12626	ko00944	0.0481258	-0.0184266	0.0515329
pme2074	Jasmonoyl-L-Isoleucine	Amino acids and derivatives	C18699	ko04075	-0.0387897	-0.0337996	0.0514495
Lmyn000160	Mucic acid Dimethyl Ester	Phenolic acids	--	--	0.0511557	-0.00538508	0.0514383
Jmyp000635	L-Azetidine-2-carboxylic acid	Alkaloids	--	--	0.0512794	-0.00382968	0.0514222
mws4176	L-Alanyl-L-Phenylalanine	Amino acids and derivatives	--	--	-0.031421	-0.0406932	0.0514122
mws0089	Kaempferol-7-O-glucoside*	Flavonoids	--	--	0.0483888	-0.0173698	0.0514119
Hmqp006235	LysoPC 18:4	Lipids	--	--	-0.0193998	0.0475464	0.0513518
mws1200	4-Hydroxycinnamic Acid Methyl Ester	Phenolic acids	--	--	0.0512958	-0.000757273	0.0513014
pme2828	4-Nitrophenol	Phenolic acids	C00870	--	-0.0498577	0.0119765	0.051276
MWSHY0162	Quercetin-3-O-sophoroside (Baimaside)	Flavonoids	C12667	ko00944	0.0450525	-0.0244625	0.0512654
mws1436	1,18-Octadecanediol	Lipids	--	--	0.050647	-0.00787943	0.0512562
Hmbp001276	Gallacetophenone	Phenolic acids	--	--	-0.0448593	0.0247212	0.0512201
MWSmce089	p-Coumaroyltyramine*	Alkaloids	--	--	-0.0490052	-0.0147503	0.0511769
pmp000682	Matairesinol-4'-O-glucoside (Matairesinoside)	Lignans and Coumarins	--	--	-0.0402406	-0.0315236	0.0511179
MWS5136	Mono-Methyl Glutarate*	Organic acids	--	--	0.0506107	-0.00638412	0.0510117
Zmwp005562	cis-N-p-Coumaroyltyramine*	Alkaloids	--	--	-0.0495182	-0.0114272	0.0508196
pmp000786	Eupatorin; 3',5-Dihydroxy-4',6,7-Trimethoxyflavone*	Flavonoids	--	--	0.0491138	-0.012904	0.0507807
MWSmce609	L-Aspartic acid	Amino acids and derivatives	C00049	ko00220,ko00250,ko00260,ko00261,ko00270,ko00300,ko00340,ko00410,ko00460,ko00710,ko00760,ko00770,ko00970,ko01100,ko01110,ko01200,ko01210,ko01230,ko01240,ko02010	0.0458879	-0.0215871	0.050712
Jmzn006005	3,4-Methylenedioxy cinnamyl alcohol	Lignans and Coumarins	--	--	0.0504581	-0.00486509	0.0506921
pmb2507	2-Deoxyribose-1-phosphate	Nucleotides and derivatives	C00672	ko00030,ko00240,ko01100	0.0501803	-0.00710474	0.0506808
mws1050	O-Acetylserine	Amino acids and derivatives	C00979	ko00270,ko00908,ko00920,ko01100,ko01110,ko01200,ko01230,ko04122	0.0505231	0.00126576	0.0505389
Lmpp003465	Myricetin-3-O-glucoside*	Flavonoids	--	--	0.0428121	0.0267309	0.050472
pma0702	N1,N8-Bis(sinapoyl)spermidine	Alkaloids	C21170	--	-0.0500054	-0.00684596	0.0504719
pmp000593	Luteolin-7-O-rutinoside*	Flavonoids	--	--	0.0248688	-0.0438432	0.0504052
MWSHY0080	Luteolin-7-O-neohesperidoside (Lonicerin)*	Flavonoids	C12630	ko00944	0.0251822	-0.0434985	0.0502619
Lmjp002764	Umckalin (7-hydroxy-5,6-dimethoxycoumarin)	Lignans and Coumarins	--	--	-0.0342695	0.0365724	0.0501193
MWStz167	9-Methoxycamptothecine	Alkaloids	--	--	0.0498388	0.00391385	0.0499922
MWSHY0050	Kaempferol-3-O-rutinoside(Nicotiflorin)*	Flavonoids	C21833	ko00944,ko01110	0.0236153	-0.0436625	0.0496397
MWS4312	Butanone acid	Organic acids	--	--	0.0487503	-0.00894383	0.0495639
Hmqp002567	4-Hydroxycinnamic acid p-hydroxyphenethylamine*	Phenolic acids	--	--	-0.0487699	-0.00879773	0.0495571
Lmjp002867	Kaempferol-3-O-neohesperidoside*	Flavonoids	--	--	0.0270106	-0.0415235	0.0495356
HJAP005	Laricitrin-3-O-glucoside*	Flavonoids	--	--	-0.0204915	0.0449791	0.0494269
pme3163	D-Sedoheptuiose 7-phosphate	Others	--	--	0.0484101	-0.00973491	0.0493792
mws0102	Indole-5-carboxylic acid*	Alkaloids	--	--	0.0332184	-0.0364751	0.0493346
MWS2430	13-methylmyristic acid	Lipids	--	--	0.0479042	-0.0110384	0.0491595
Lmhp010908	LysoPC 19:1	Lipids	--	--	0.0437329	-0.0224405	0.0491543
pme3382	N-Acetyl-L-threonine	Amino acids and derivatives	--	--	0.0447759	0.0196807	0.0489102
Lmhp007598	LysoPC 19:2(2n isomer)	Lipids	--	--	-0.0277878	0.0401877	0.0488591
mws0263	5-Oxo-L-Proline*	Amino acids and derivatives	C01879	ko00480,ko01100	0.0478896	-0.00929592	0.0487835
MWS0813	5-Oxoproline*	Amino acids and derivatives	C02237	ko01100	0.0478896	-0.00929592	0.0487835
pme0264	Thymidine	Nucleotides and derivatives	C00214	ko00240,ko01100	-0.0385897	-0.0294402	0.0485375
pmn001423	Roseoside	Others	--	--	-0.0485268	0.000680794	0.0485316
pmp000579	Diosmetin-7-O-galactoside*	Flavonoids	--	--	0.0480973	-0.00622161	0.048498
Lmsp004670	Kaempferol-3-O-glucoside-7-O-rhamnoside*	Flavonoids	--	--	0.0247338	-0.0414064	0.0482312
pme3186	DL-Glyceraldehyde-3-phosphate	Organic acids	C00661	--	0.0465795	0.0121395	0.0481354
Lmqn000780	Uridine 5'-diphospho-N-acetylglucosamine	Nucleotides and derivatives	C00043	ko00520,ko00524,ko01100	0.0475922	0.00700841	0.0481055
Hmpp002612	Luteolin-7-O-gentiobioside	Flavonoids	--	--	0.0406033	-0.0257844	0.0480985
HX1349	dihydro-4-hydroxy-5-hydroxymethyl-2(3H)-furanone	Others	--	--	0.0454854	0.0152018	0.0479585
pmb0323	N-Caffeoylputrescine	Alkaloids	C03002	--	0.0293365	0.0377226	0.0477873
MWS2001	2-Hydroxy-3,5-dinitrobenzoic acid	Phenolic acids	C11319	--	-0.0112573	0.0463579	0.0477052
HJN090	Butin-7-O-glucoside*	Flavonoids	--	--	0.0473387	-0.00552046	0.0476595
Lmbn002160	8-Hydroxypinoresinol	Lignans and Coumarins	--	--	-0.0476076	0.00111983	0.0476207
NK10246260	2,4-Dihydroxyquinoline	Alkaloids	C16716	--	-0.0385129	0.0275297	0.0473406
HJN110	3-Hydroxylup-20(29)-en-28-oic acid (Betulinic acid)*	Terpenoids	C08619	--	-0.0371242	0.0293711	0.0473378
Ymjm000116	6-O-Acetylarbutin	Phenolic acids	--	--	0.0462402	-0.00951286	0.0472086
Zmpn003368	13S-Hydroxy-9Z,11E,15Z-octadecatrienoic acid	Lipids	C16316	ko00592	0.042683	-0.020167	0.0472075
pmb0856	LysoPE 18:1(2n isomer)	Lipids	--	--	-0.035012	-0.0316577	0.0472022
Lmhp008589	LysoPE 18:3(2n isomer)	Lipids	--	--	-0.0468195	0.00462583	0.0470475
ML10176345	3-Dehydroshikimic acid	Organic acids	C02637	ko00400,ko01100,ko01110,ko01230,ko01240	0.0460363	-0.00882565	0.0468746
HJN003	1-O-Sinapoyl-β-D-glucose	Phenolic acids	C01175	ko00940	-0.0468171	-0.00224747	0.0468711
Lmdp004892	Kaempferol-3-O-(6''-malonyl)galactoside*	Flavonoids	--	--	0.0330619	-0.0330413	0.0467421
Lmdp002969	Myricetin-3-O-galactoside*	Flavonoids	--	--	0.0377585	0.0275482	0.0467398
mws0572	5-Methylcytosine	Nucleotides and derivatives	C02376	ko00240,ko01100	0.0407297	-0.0228486	0.0467008
Lmjp007790	5-Hydroxy-3,7,4'-trimethoxyflavone	Flavonoids	--	--	0.0295188	0.0359905	0.0465475
pmn001689	9-Hydroxy-12-oxo-15(Z)-octadecenoic acid	Lipids	C21924	ko00592,ko01110	0.0359131	-0.0291818	0.0462745
Cmsp002787	3,4'-Dihydroxy-3',5'-dimethoxypropiophenone	Phenolic acids	--	--	-0.0289251	0.0361141	0.0462697
mws1478	Nicotine	Alkaloids	C00745	ko00960,ko01110	-0.0419919	-0.0182557	0.0457886
pmn001710	Rosmarinic acid-3'-O-glucoside	Phenolic acids	--	--	-0.045251	-0.00678149	0.0457564
pmb0494	Sinapoylputrescine	Alkaloids	--	--	-0.0306692	0.0334138	0.0453551
ML10179289	2-Phenylethanol	Phenolic acids	C05853	ko00360	0.0416341	-0.0170232	0.0449798
mws0639	2,3-Dihydroxybenzoic Acid*	Phenolic acids	C00196	ko01110	-0.0422538	-0.0148945	0.0448021
pmb0736	Tricin-7-O-Glucoside	Flavonoids	--	--	0.0275768	-0.034895	0.0444763
Lmtn003096	Secoisolariciresinol 4-O-glucoside	Lignans and Coumarins	--	--	-0.0415346	-0.015839	0.0444522
Lmtn001630	2-Glucosyloxy-2-phenylacetic acid amide	Alkaloids	--	--	0.040942	0.0158298	0.0438957
pmn001727	N-(4-O-(Glucosyl)-E-feruloyl)-tyramine	Alkaloids	--	--	-0.0433567	0.00632551	0.0438157
Lmbn001609	2-Acetyl-2-Hydroxybutanoic Acid	Organic acids	C06006	ko00290,ko01100,ko01110,ko01210,ko01230	0.0419897	0.0120094	0.0436733
Lmtp003948	3',5',5,7-Tetrahydroxy-4'-methoxyflavanone-3'-O-glucoside	Flavonoids	--	--	0.0429831	0.00695871	0.0435427
Zmxp003107	Luteolin-7,3'-di-O-glucoside	Flavonoids	--	--	0.0429778	-0.00438511	0.043201
Rfmb25702	Pinoresinol-4-O-(6''-acetyl)glucoside	Lignans and Coumarins	--	--	-0.0390818	0.0176391	0.042878
Lmbn014696	Pimaric acid	Terpenoids	C09159	--	0.0357125	-0.0233978	0.0426947
MWSHY0104	Luteolin-7-O-glucoside (Cynaroside)*	Flavonoids	C03951	ko00944	0.024725	-0.0347183	0.0426225
Jmwn002620	Vanillic Acid-4-O-Glucuronide	Phenolic acids	--	--	-0.0376341	-0.019365	0.0423241
Lmhp008744	1-α-Linolenoyl-glycerol-2,3-di-O-glucoside	Lipids	--	--	-0.018845	-0.0378716	0.0423012
pme3005	N,N-Dimethylformamide	Alkaloids	C03134	--	0.02526	0.0337917	0.0421895
Jmwp003339	2-Phenylethy-1-O-β-D-glucoside	Phenolic acids	--	--	0.0408779	0.00965506	0.0420026
mws0043	5,6,7,8,3',4'-Hexamethoxyflavone	Flavonoids	--	--	-0.0417216	-0.000520763	0.0417249
MWSHY0135	Isorhamnetin-3-O-rutinoside (Narcissin)*	Flavonoids	--	--	-0.0340233	0.024124	0.0417079
Lmmp002963	6-C-Methylquercetin-3-O-rutinoside	Flavonoids	--	--	-0.0351836	0.0218336	0.0414076
mws2213	Cinnamic acid	Phenolic acids	C00423	ko00130,ko00360,ko00940,ko00998,ko01100,ko01110	0.0298961	0.0284461	0.041267
mws1336	4-Aminobenzoic acid	Phenolic acids	C00568	ko00790,ko01100,ko01240	0.0367896	-0.0185602	0.0412063
pme0026	L-Lysine	Amino acids and derivatives	C00047	ko00300,ko00310,ko00780,ko00960,ko00970,ko01100,ko01110,ko01210,ko01230,ko02010	-0.0191771	0.0361691	0.0409385
pme0193	L-Glutamine	Amino acids and derivatives	C00064	ko00220,ko00230,ko00240,ko00250,ko00630,ko00750,ko00910,ko00970,ko01100,ko01230,ko01240,ko02010	-0.0192057	0.0360211	0.0408213
pme2836	5-Hydroxytryptophol	Alkaloids	--	--	0.039999	-0.00780149	0.0407527
MWS4525	6-O-methylguanine	Nucleotides and derivatives	--	--	0.0402801	0.00546972	0.0406497
mws1417	Indole-3-carboxylic acid*	Alkaloids	C19837	--	0.0374397	-0.0153223	0.0404538
Lhqp101805	Skimmin (7-Hydroxycoumarin-7-O-glucoside)	Lignans and Coumarins	--	--	-0.0255219	0.0312622	0.0403571
Lmmp001410	Dihydrocaffeoylputrescine	Alkaloids	--	--	0.0214207	0.0339355	0.0401306
mws0232	Riboflavin (Vitamin B2)	Others	C00255	ko00740,ko01100,ko01110,ko01240,ko02010	0.0393691	-0.00666356	0.039929
MWSHY0064	Isorhamnetin-3-O-neohesperidoside*	Flavonoids	--	--	-0.0353031	0.0180504	0.03965
Lmbn003524	9-Oxononanoic acid	Organic acids	C16322	ko00592,ko01110	-0.0245893	0.0309762	0.0395494
Lhcp090205	Loliolide	Terpenoids	--	--	-0.0389766	-0.0037003	0.0391518
pme3443	Sinapinaldehyde	Phenolic acids	C05610	ko00940,ko01100,ko01110	-0.0379131	-0.00734023	0.0386172
Hmcp002207	Isorhamnetin-7-O-glucoside (Brassicin)*	Flavonoids	--	--	-0.0183538	-0.0338995	0.0385492
Lmbp001216	L-Dihomomethionine	Amino acids and derivatives	C17217	ko00966,ko01210	-0.0258038	0.0282661	0.0382729
Zmjp004610	5,4'-Dihydroxy-3,6,7,3'-tetramethoxyflavone-4'-O-glucoside	Flavonoids	--	--	0.0284248	-0.0248718	0.03777
pmp000589	Quercetin-7-O-(6''-malonyl)glucoside	Flavonoids	--	--	0.0201846	-0.0318709	0.0377249
HJAP120	Rhamnetin-3-O-Rutinoside*	Flavonoids	--	--	-0.0337847	0.0162975	0.0375102
MWS2984	8-Azaguanine	Nucleotides and derivatives	--	--	-0.0219528	0.0301577	0.0373016
MWSslk208	Kaurenoic Acid	Terpenoids	C11874	ko00904,ko01100,ko01110	0.0299643	-0.0220463	0.0372008
YC512118	Oleamide (9-Octadecenamide)	Lipids	C19670	--	0.033517	-0.015606	0.0369721
pmb0130	Acetryptine	Alkaloids	--	--	0.0351569	-0.00990284	0.036525
mws0823	3-Methyl-2-Oxobutanoic acid	Organic acids	C00141	ko00280,ko00290,ko00770,ko00966,ko01100,ko01110,ko01210,ko01230,ko01240	-0.0222245	0.028757	0.0363441
pmb0296	1-Oleoyl-Sn-Glycerol	Lipids	--	--	-0.0246761	0.026067	0.0358943
pme2117	Adenosine 5'-diphosphate	Nucleotides and derivatives	C00008	ko00190,ko00195,ko00230,ko00908,ko01100,ko01110,ko01240	0.0349867	0.00753876	0.0357896
Zmpn000199	D-Galactaric acid*	Others	C00879	ko00053,ko01100	-0.00759482	0.0348574	0.0356752
Hmgp002804	N1,N10-Dihydrocaffeoylspermidine	Alkaloids	--	--	0.0300286	-0.019122	0.0356001
Lmmp002914	Bis(Dihydrocaffeoyl)spermidine	Alkaloids	--	--	0.0296638	-0.0191878	0.0353287
Lmqn008288	3-Hydroxyoctadecanoic Acid	Lipids	--	--	0.0240935	-0.0246645	0.0344795
Lhcp090202	3-(Acetyloxy)-13,15-dihydroxyoleanan-12-one	Terpenoids	--	--	-0.0330526	0.00900699	0.0342578
Hmbp002498	Scopoletin-7-O-xylosyl(1→6)glucoside	Lignans and Coumarins	--	--	-0.0164756	-0.028754	0.0331397
Lmyp000435	Nicotine-N-glucuronide*	Alkaloids	--	--	-0.0323492	0.00624342	0.0329462
Zmdp001857	γ-Glutamyltyrosine	Amino acids and derivatives	--	--	-0.0188314	0.026955	0.0328815
Lmbp002592	Kaempferol-3,7-O-diglucoside	Flavonoids	--	--	-0.0230941	0.0233537	0.0328441
Lmjp002906	Rhamnetin-3-O-Glucoside	Flavonoids	--	--	-0.0289653	-0.0148252	0.0325388
Lmjp003834	6-O-p-Methoxycinnamoylcatalpol	Terpenoids	--	--	-0.0210921	0.0244513	0.0322915
pma6640	3'-O-Methyltricetin-7-O-glucoside	Flavonoids	--	--	-0.0273944	-0.0163558	0.0319056
MWS2066	1-Naphthol*	Phenolic acids	C11714	--	-0.0207085	0.0234188	0.0312615
mws0180	2,5-Dihydroxybenzoic acid; Gentisic Acid*	Phenolic acids	C00628	ko00350,ko01100	-0.0307888	0.00126872	0.0308149
Cmsp003083	Dehydrodiconiferyl alcohol-4-O-glucoside	Lignans and Coumarins	--	--	-0.0129805	-0.0267908	0.0297698
MWS1875	2-Naphthol*	Phenolic acids	C11713	--	-0.0199251	0.0221066	0.0297609
Lmsp003161	Kaempferol-3-O-sophoroside-7-O-rhamnoside*	Flavonoids	--	--	-0.0287233	0.00528362	0.0292052
pmp001105	Kaempferol-3-O-neohesperidoside-7-O-glucoside*	Flavonoids	--	--	-0.0291824	-0.000771675	0.0291926
Lmhp007840	LysoPC 19:2	Lipids	--	--	-0.0216188	0.0193121	0.0289885
pmn001726	N1-Caffeoyl-N10-dihydrocaffeoylspermidine	Alkaloids	--	--	0.0271038	0.00885991	0.0285152
Lmfn000604	6-O-Galloyl-β-D-glucose*	Phenolic acids	--	--	0.0219583	-0.0171856	0.0278838
Lmsn001014	1-O-Galloyl-β-D-glucose*	Phenolic acids	C01158	--	0.0219583	-0.0171856	0.0278838
Hmln000659	3-O-Galloyl-D-glucose*	Phenolic acids	--	--	0.0219583	-0.0171856	0.0278838
GQ512004	N1-Dihydrocaffeoyl-N10-coumaroylspermidine	Alkaloids	--	--	0.0210814	0.0146061	0.0256469
HJAP064	Isorhamnetin-3-O-(6''-malonyl)glucoside	Flavonoids	--	--	-0.0205639	0.0122252	0.0239234
pma0584	Caffeoylspermidine	Alkaloids	--	--	0.0182067	-0.0136609	0.0227619
Lmmp003112	Caffeoyl-dihydrocaffeoyl spermidine	Alkaloids	--	--	0.0204071	-0.00737492	0.0216989
Lmmp003167	Bis(Caffeoyl)Spermidine	Alkaloids	--	--	0.0201169	-0.00018426	0.0201178
pmb0819	3-Indoleacetonitrile	Alkaloids	C02938	ko00380,ko01100	-0.0151925	-0.0114526	0.0190256
mws2212	Caffeic acid	Phenolic acids	C01197	ko00940,ko01100,ko01110	-0.00824966	-0.0158106	0.0178334

## Sheet: pro
ID	KO	KEGG_map	loading_1	loading_2	length
A0A1S3XT40	--	--	-0.00231237	0.0221721	0.0222923
A0A1S4D2V5	K01723	ko00592,ko01100,ko01110	-0.00361952	0.0219488	0.0222452
A0A1S3YKG1	K01285	--	-0.00346232	0.021956	0.0222273
A0A1S3XM12	K12309	ko00052,ko00511,ko00531,ko00600,ko00604,ko01100	-0.00405242	0.0218244	0.0221975
A0A1S4D4H3	--	--	-0.00447927	0.0217137	0.0221708
A0A1S4APQ9	K12309	ko00052,ko00511,ko00531,ko00600,ko00604,ko01100	-0.00308481	0.0219511	0.0221668
A0A1S3XC34	--	--	-0.00521432	0.0215105	0.0221335
A0A1S3Y5X8	--	--	-0.00591378	0.0212841	0.0220904
A0A1S3X4H4	K00555	--	0.00367314	-0.0217776	0.0220852
A0A1S3ZX82	K00140	ko00280,ko00410,ko00562,ko00640,ko01100,ko01200	-0.00480369	0.0215485	0.0220774
A0A1S4C526	K22390	--	-0.00528367	0.0214297	0.0220714
A0A1S4C354	K00454	ko00591,ko00592,ko01100,ko01110	-0.00207745	0.0219622	0.0220602
O49908	--	--	-0.00240546	0.0219172	0.0220488
A0A1S4D3U3	K00924	--	-0.00384563	0.0217096	0.0220475
A0A1S4BGQ7	K01191	ko00511	-0.00485372	0.0215032	0.0220442
A0A1S3ZEW7	--	--	-0.00199168	0.021954	0.0220442
A0A1S4CZK4	K13420	ko04016,ko04626	-0.00354734	0.0217381	0.0220257
A0A1S3XRI8	K19791	--	-0.00400385	0.0216584	0.0220254
A0A1S3XK13	K01904	ko00130,ko00940,ko01100,ko01110	-0.00309238	0.0217994	0.0220176
A0A1S3YUT4	K08232	ko00053,ko01100	-0.00106835	0.0219911	0.022017
A0A1S4DIC4	K14496	ko04016,ko04075	-0.00417782	0.0216134	0.0220134
A0A1S4DD03	K01307	ko00790,ko01240	-0.0049085	0.0214576	0.0220119
A0A1S3ZNE8	K01191	ko00511	-0.00269121	0.0218436	0.0220088
H2ESL0	K14496	ko04016,ko04075	-0.00338422	0.0217452	0.022007
A0A1S3YHW1	K01301	--	-0.005338	0.021346	0.0220033
A0A1S4BE42	--	--	-0.00559487	0.0212738	0.0219972
A0A1S4C9J7	K16290	--	-0.00390363	0.0216427	0.0219919
A0A1S4AAH6	K02210	ko03030	0.00338655	-0.0217268	0.0219891
A0A1S3ZA35	K20628	--	-0.00445758	0.0215225	0.0219792
A0A1S3YN99	--	--	-0.00264875	0.0218144	0.0219746
A0A1S4BH15	K02540	ko03030	0.00556943	-0.0212564	0.0219739
A0A1S4DCI9	K12309	ko00052,ko00511,ko00531,ko00600,ko00604,ko01100	-0.00220241	0.0218612	0.0219719
A0A1S3Z4G7	K19893	ko00500,ko01100	-0.00298513	0.0217612	0.021965
A0A1S3YUS4	K01191	ko00511	-0.00441771	0.021498	0.0219472
A0A1S4CZ29	K01426	ko00330,ko00360,ko00380,ko01100	-0.00596797	0.0211099	0.0219373
A0A1S3Y2V5	K00454	ko00591,ko00592,ko01100,ko01110	-0.00242151	0.0218	0.0219341
A0A1S3YI80	K01301	--	-0.00563456	0.0211953	0.0219315
A0A1S4ARK2	--	--	-0.000846769	0.0219085	0.0219248
A0A1S4CDJ2	K13420	ko04016,ko04626	-0.00483504	0.0213797	0.0219196
A0A1S4CJY5	K06215	ko00750,ko01100,ko01240	0.0065675	-0.0209092	0.0219164
A0A1S4A3V1	K07407	ko00052,ko00561,ko00600,ko00603,ko01100	-0.00398799	0.0215504	0.0219162
A0A1S3XQ01	--	--	-0.0043823	0.0214653	0.0219081
A0A1S4BPZ9	K14504	ko04075	-0.00355098	0.0216172	0.0219069
A0A1S4BDJ9	K22683	--	-0.00489046	0.0213536	0.0219065
A0A1S4AAP6	K02433	ko00970,ko01100	-0.00578381	0.0211286	0.021906
A0A1S4AQ81	--	--	-0.00687554	0.0207976	0.0219047
A0A1S3YG82	--	--	-0.00274112	0.0217291	0.0219013
A0A1S4BVR8	K00924	--	-0.00341015	0.0216326	0.0218997
A0A1S3YYA2	--	--	-0.00367918	0.0215852	0.0218965
A0A1S4DKD1	K05350	ko00460,ko00500,ko00940,ko01100,ko01110	-0.0046183	0.0213974	0.0218901
A0A1S3YHQ6	K01213	ko00040,ko01100	-0.00508431	0.0212914	0.0218901
A0A1S4A5R8	--	--	-0.00146411	0.0218405	0.0218895
A0A1S4CK65	--	--	-0.00444838	0.021429	0.0218858
A0A1S3YGL3	K00852	ko00030,ko01100	-0.00410924	0.0214904	0.0218798
A0A1S3YY00	--	--	-0.0036463	0.021567	0.021873
A0A1S4CVY1	--	--	-0.00201644	0.0217797	0.0218729
A0A1S3ZDU0	--	--	-0.00362834	0.0215606	0.0218638
A0A1S4DB19	--	--	-0.00570531	0.0210987	0.0218564
A0A1S4CCX4	K16296	--	-0.00484563	0.0213078	0.0218519
A0A1S3XVH0	K02433	ko00970,ko01100	-0.00329591	0.0216	0.02185
A0A1S3YBE7	K24917	--	-0.00326788	0.0216012	0.021847
A0A1S4CEE8	K01366	--	-0.00190383	0.0217632	0.0218463
A0A1S4B9V9	--	--	-0.0040291	0.021468	0.0218428
A0A1S3YFS8	--	--	-0.00494599	0.0212741	0.0218415
A0A1S4D0S8	--	--	-0.00584891	0.0210377	0.0218356
A0A1S3ZEE9	--	--	-0.00653677	0.0208294	0.021831
A0A1S4A7I0	--	--	-0.00288494	0.0216393	0.0218308
A0A1S3YN86	K01126	ko00564	-0.00485649	0.0212798	0.0218269
A0A1S4DMX7	K05681	ko02010	-0.00270673	0.0216476	0.0218162
A0A1S4DCY7	--	--	-0.00509055	0.0212134	0.0218156
A0A1S3Z4T5	K05349	ko00460,ko00500,ko00940,ko01100,ko01110	-0.00286397	0.0216245	0.0218134
A0A1S4AVA3	K20628	--	-0.00557135	0.0210896	0.0218131
A0A1S4AEJ7	--	--	-0.00597568	0.0209765	0.021811
A0A0H3U4Y9	K13420	ko04016,ko04626	-0.00540089	0.0211316	0.0218109
A0A1S3Y354	--	--	-0.00439709	0.0213599	0.0218078
A0A1S4DSM6	K01723	ko00592,ko01100,ko01110	-0.00590895	0.0209902	0.0218061
A0A1S3ZRM1	K16871	ko00250,ko00650,ko01100	-0.00622546	0.0208982	0.0218057
A0A1S4C159	K01191	ko00511	-0.00172697	0.0217367	0.0218052
A0A1S4DCH4	K18368	ko00940,ko01100,ko01110	-0.00544328	0.0211137	0.021804
A0A1S3XQE4	K10525	ko00592,ko01100,ko01110	-0.00313396	0.0215766	0.021803
A0A1S4DJ87	K07407	ko00052,ko00561,ko00600,ko00603,ko01100	-0.00558533	0.0210705	0.0217982
A0A1S4BJB5	K00430	ko00940,ko01100,ko01110	-0.00515393	0.0211789	0.021797
A0A1S3Z835	K01723	ko00592,ko01100,ko01110	-0.00410916	0.021405	0.0217958
A0A1S4D5A3	K19891	ko00500,ko01100	-0.00617331	0.0208999	0.0217925
A0A1S4A3U1	K13430	ko04626	-0.00216131	0.0216744	0.0217819
A0A1S3XWU4	--	--	-0.0066393	0.0207417	0.0217784
A0A1S4DE48	K22683	--	-0.00195614	0.0216893	0.0217774
A0A077D9R7	K00016	ko00010,ko00270,ko00620,ko00640,ko01100,ko01110	-0.00150536	0.0217229	0.021775
A0A0H3U5M2	--	--	-0.00254567	0.0216246	0.021774
A0A1S4CDZ9	--	--	-0.0027684	0.0215941	0.0217708
A0A1S3Z858	K14641	ko00230,ko00240,ko01100	-0.00244416	0.0216317	0.0217693
A0A1S4CLM5	K12373	ko00511,ko00513,ko00520,ko00531,ko00603,ko00604,ko01100	-0.00297023	0.0215621	0.0217657
A0A1S4BW89	K20069	--	-0.00619168	0.0208651	0.0217644
A0A1S4CIZ4	K13260	ko00943,ko01100,ko01110	-0.00507764	0.0211522	0.0217531
A0A1S4C130	K09872	--	-0.00648775	0.0207546	0.021745
A0A1S3Z712	--	--	-0.00257078	0.0215909	0.0217435
A0A1S4D815	K19891	ko00500,ko01100	-0.00274597	0.0215649	0.0217391
A0A1S4ARC5	K00121	ko00010,ko00071,ko00350,ko00620,ko01100,ko01110,ko01200	-0.00390313	0.0213822	0.0217355
A0A1S4AK10	K14173	ko00909,ko01110	-0.00540947	0.0210511	0.021735
A0A0A8WH11	K09872	--	-0.00642652	0.0207514	0.0217237
A0A1S3X0J2	K00799	ko00480,ko01100	-0.00121787	0.0216891	0.0217233
A0A1S4DGV5	K14173	ko00909,ko01110	-0.00106823	0.0216948	0.0217211
A0A1S3YZZ2	K06677	--	0.00097422	-0.0216968	0.0217187
A0A1S3X916	K22683	--	-0.00170395	0.0216477	0.0217147
A0A1S4AXA8	--	--	-0.00158369	0.0216539	0.0217117
A0A1S3ZFP6	K13430	ko04626	-0.00528758	0.0210576	0.0217113
A0A1S4BGH4	K00423	ko00053,ko01100	-0.00177488	0.0216385	0.0217112
A0A1S3XVS9	--	--	-0.00622292	0.0207992	0.0217102
A0A1S4CN68	--	--	-0.00295874	0.0215014	0.021704
A0A059TCM2	--	--	-0.0020944	0.0216023	0.0217036
A0A1S3XP86	K00430	ko00940,ko01100,ko01110	-0.000540379	0.0216949	0.0217016
A0A1S4BEY8	K13065	ko00940,ko00941,ko00945,ko01100,ko01110	-0.00364552	0.0213812	0.0216898
A0A1S3ZD81	K01904	ko00130,ko00940,ko01100,ko01110	-0.00127413	0.0216516	0.021689
A0A1S3ZPN7	K01915	ko00220,ko00250,ko00630,ko00910,ko01100,ko01230	-0.00248671	0.0215388	0.0216819
A0A1S4AP96	--	--	-0.000843853	0.0216532	0.0216696
O24146	K01904	ko00130,ko00940,ko01100,ko01110	-0.00466273	0.021161	0.0216686
A0A1S3YHS4	K01285	--	-0.000747447	0.0216422	0.0216551
A0A1S3XEH2	K01184	ko00040,ko01100	-0.00463344	0.0211529	0.0216544
A0A1S4AU86	K07407	ko00052,ko00561,ko00600,ko00603,ko01100	-0.00394764	0.0212912	0.021654
A0A1S4BRE3	K01205	ko00531,ko01100	-0.000835482	0.021636	0.0216521
A0A1S4ABL6	K19882	--	-0.00275016	0.0214767	0.0216521
A0A1S4BXF0	K16871	ko00250,ko00650,ko01100	-0.00575624	0.0208695	0.0216488
A0A1S4DC09	--	--	-0.00258675	0.0214936	0.0216487
A0A1S3Z138	K12309	ko00052,ko00511,ko00531,ko00600,ko00604,ko01100	-0.00615931	0.0207503	0.0216452
A0A1S4B7V7	K03098	--	-0.00542185	0.0209513	0.0216415
A0A1S4A9Z1	K13495	ko00908	-0.00404769	0.0212542	0.0216362
A0A1S4BXR6	K01802	--	-0.00254239	0.0214832	0.0216331
A0A1S4B070	K01051	ko00040,ko01100	-0.00652186	0.0206219	0.0216286
A0A1S3Z790	K00620	ko00220,ko01100,ko01110,ko01210,ko01230	-0.00233057	0.0214982	0.0216242
A0A1S3YP91	K00703	ko00500,ko01100,ko01110	-0.000892906	0.0216029	0.0216213
A0A1S4AES5	K19791	--	-0.00245783	0.0214798	0.0216199
D2CNC7	--	--	-0.00630044	0.0206787	0.0216172
A0A1S4C158	K05399	--	-0.00333814	0.0213555	0.0216148
A0A1S3WXF8	--	--	-0.00510115	0.0210014	0.021612
A0A1S4ANJ7	K08059	--	-0.00375092	0.0212716	0.0215997
A0A1S4CHV0	K01179	ko00500,ko01100	-0.00741459	0.0202842	0.0215969
A0A1S3YDI9	--	--	-0.00345338	0.0213172	0.0215951
A0A1S4CAQ1	K22390	--	-0.00322566	0.0213362	0.0215786
A0A1S3ZAF4	K16609	--	0.00482985	-0.0210277	0.0215753
A0A1S4A5L0	K08967	ko00270,ko01100	-0.00395201	0.0212097	0.0215747
A0A1S3Y739	K05894	ko00592,ko01100,ko01110	-0.0045573	0.0210836	0.0215705
A0A1S3YZV1	K15042	--	0.0073169	-0.0202825	0.0215619
A0A1S4ANR6	K02212	ko03030	0.00651772	-0.020553	0.0215617
A0A1S4D9K1	K13420	ko04016,ko04626	-0.00687291	0.0204366	0.0215613
A0A1S4BJ72	--	--	-0.00488939	0.0209908	0.0215528
A0A1S4DHQ4	--	--	-0.00512093	0.0209355	0.0215527
A0A1S3ZAB7	K14753	--	0.00362463	-0.0212448	0.0215518
A0A1S3Y048	K00430	ko00940,ko01100,ko01110	-0.000798769	0.0215366	0.0215514
A0A1S3ZV79	--	--	-0.0068501	0.0204295	0.0215474
A0A1S4BUT1	--	--	-0.00206462	0.021446	0.0215452
O24145	K01904	ko00130,ko00940,ko01100,ko01110	-0.0018168	0.0214671	0.0215438
A0A1S3X8M4	--	--	-0.000988423	0.0215209	0.0215436
P14170	--	--	-0.00746852	0.0202054	0.0215415
A0A1S4A6S4	K01835	ko00010,ko00030,ko00052,ko00230,ko00500,ko00520,ko01100,ko01110	-0.00694915	0.0203889	0.0215406
A0A1S4BVF5	--	--	-0.000216388	0.0215376	0.0215387
A0A1S4A1C1	K07025	--	-0.00206986	0.0214382	0.0215379
A0A1S3XZN2	--	--	-0.00342345	0.0212627	0.0215365
D2CNC6	--	--	-0.00722778	0.0202853	0.0215345
A0A1S4CNL6	K24028	--	-0.00209946	0.0214303	0.0215329
A0A1S4B008	K12373	ko00511,ko00513,ko00520,ko00531,ko00603,ko00604,ko01100	-0.00045225	0.0215282	0.0215329
A0A1S4AAQ3	K14493	ko04075	-0.000214489	0.0215309	0.021532
A0A1S4A393	K19891	ko00500,ko01100	-0.00593344	0.020695	0.0215288
A0A1S3X298	K15718	ko00591	-0.00223721	0.0214036	0.0215202
A0A1S4DD85	K03327	--	-0.00214869	0.0214125	0.02152
A0A1S3YG63	K08232	ko00053,ko01100	-0.00187935	0.0214356	0.0215178
A0A1S4A422	K03809	ko00130,ko01100,ko01110,ko01240	-0.00315663	0.0212838	0.0215166
P29060	K01183	ko00520,ko01100	-0.00546522	0.0208096	0.0215153
A0A1S3X0N1	K16871	ko00250,ko00650,ko01100	-0.00140918	0.0214634	0.0215096
A0A1S4APB4	K07407	ko00052,ko00561,ko00600,ko00603,ko01100	-0.0058585	0.0206963	0.0215095
A0A1S4C6Z6	--	--	-0.00615543	0.0206079	0.0215076
A0A1S3X5K0	K23490	--	-0.00617551	0.0206009	0.0215066
A0A1S4A5V0	K00924	--	-0.00471681	0.0209827	0.0215064
A0A1S3XBG6	K07407	ko00052,ko00561,ko00600,ko00603,ko01100	-0.00712128	0.020292	0.0215053
A0A1S3X4V1	K12593	ko03018	0.00606455	-0.0206321	0.021505
A0A1S3XWX3	--	--	-0.00108417	0.0214772	0.0215045
A0A1S4CYG2	--	--	-0.00220697	0.0213906	0.0215041
A0A1S4D1N7	K00422	ko00350,ko00950,ko01100,ko01110	-0.00029523	0.0214983	0.0215004
A0A1S4DEL6	K00028	ko00620,ko00710,ko01100,ko01200	-0.00501966	0.0209026	0.0214969
A0A1S3YR22	K01304	--	0.00755655	-0.0201217	0.0214938
A0A1S4APC4	K00913	ko00562,ko01100,ko04070	-0.00144552	0.0214445	0.0214931
A0A1S3Y789	K06617	ko00052,ko01100	0.000278598	0.0214898	0.0214916
A0A1S3YRJ5	--	--	-0.000589478	0.021483	0.021491
A0A1S3XQ99	--	--	-0.00670457	0.0204088	0.0214819
A0A1S4A0M7	K00588	ko00940,ko00941,ko00945,ko01100,ko01110	-0.00662858	0.0204239	0.0214726
A0A1S4CA99	K01047	ko00564,ko00565,ko00590,ko00591,ko00592,ko01100,ko01110	-0.00334313	0.0212108	0.0214726
A0A1S3Y916	--	--	-0.00638936	0.0204929	0.0214658
A0A1S4CQL6	--	--	-0.00747127	0.0201186	0.0214611
A0A1S3XP88	K01723	ko00592,ko01100,ko01110	0.000275884	0.0214537	0.0214554
A0A1S4ALQ2	--	--	-0.00567996	0.0206882	0.0214538
A0A1S3YI10	K15920	ko00520,ko01100	-0.00223715	0.0213353	0.0214523
A0A1S4A7Z3	K23877	--	-0.00605358	0.0205788	0.0214507
A0A1S3Z404	--	--	0.000816418	0.0214291	0.0214446
A0A1S4APL7	K24935	--	0.00801378	-0.0198909	0.0214445
A0A1S4A2T4	--	--	-0.00469578	0.0209168	0.0214374
A0A1S3Y758	K24273	--	-0.00669634	0.0203604	0.0214333
A0A1S4B3U4	--	--	-0.00761873	0.0200332	0.021433
A0A1S3Z159	K01784	ko00052,ko00520,ko01100	-0.00525487	0.0207737	0.021428
A0A1S3XHJ0	--	--	-0.000622929	0.0214181	0.0214271
A0A1S3ZVD8	K01194	ko00500,ko01100,ko01110	-0.00445894	0.0209575	0.0214266
A0A1S4APB0	K01047	ko00564,ko00565,ko00590,ko00591,ko00592,ko01100,ko01110	-0.0071139	0.0202072	0.0214229
A0A1S3YWV9	--	--	-0.00610705	0.0205326	0.0214215
A0A1S4BLS6	--	--	-0.000355674	0.0214176	0.0214205
A0A1S4AW79	K01051	ko00040,ko01100	-0.00556791	0.0206735	0.0214102
A0A1S4C456	--	--	-0.00165577	0.0213435	0.0214076
A0A1S4BA03	K01079	ko00260,ko01100,ko01110,ko01200,ko01230	-0.00208024	0.0213015	0.0214029
A0A1S3Z197	K09872	--	-0.000271179	0.0214	0.0214017
A0A1S4BJC6	K17545	--	0.00660878	-0.0203524	0.0213985
A0A1S3ZME8	--	--	-0.00193585	0.0213107	0.0213984
A0A1S3ZZU7	K01051	ko00040,ko01100	-0.00345538	0.0211175	0.0213983
A0A1S3Y7K8	K19893	ko00500,ko01100	-0.0058335	0.0205868	0.0213973
A0A1S3XCI1	K20547	ko00520,ko01100,ko04016	-0.000420305	0.0213921	0.0213962
A0A1S3XLT7	K13496	ko00908,ko01110	-0.0010006	0.0213698	0.0213932
A0A075F9G5	--	--	-0.0018617	0.0213052	0.0213864
A0A1S4DGG9	--	--	0.000276514	0.0213841	0.0213859
A0A1S4AWK3	K22683	--	0.000203005	0.0213834	0.0213844
A0A1S4DMV8	K07407	ko00052,ko00561,ko00600,ko00603,ko01100	-0.000276832	0.0213826	0.0213844
A0A1S4ACZ3	K01285	--	-0.00256057	0.0212293	0.0213832
A0A1S3X115	K00275	ko00750,ko01100,ko01240	-0.00252205	0.0212309	0.0213801
A0A1S3ZGA9	K00422	ko00350,ko00950,ko01100,ko01110	-0.00690964	0.0202324	0.0213797
A0A1S4AG55	K20069	--	-0.0020814	0.0212781	0.0213797
A0A1S3Z402	K14493	ko04075	-0.00701696	0.0201953	0.0213796
A0A1S4CJ89	K01513	ko00230,ko00240,ko00500,ko00740,ko00760,ko00770,ko01100,ko01110	-0.00284028	0.0211899	0.0213794
A0A1S4CAG6	--	--	0.00133237	0.0213366	0.0213782
A0A1S4AF69	K00852	ko00030,ko01100	-0.00261083	0.021215	0.0213751
A0A1S3YGW3	K17098	--	-0.00575386	0.0205858	0.0213748
A0A1S4CU51	K22390	--	-0.000746179	0.0213614	0.0213744
Q2WGN6	K01126	ko00564	-0.00388431	0.0210163	0.0213722
A0A1S4C0C3	K01183	ko00520,ko01100	-0.00108809	0.0213423	0.02137
A0A1S4AMD8	--	--	-0.00712439	0.0201462	0.0213689
Q9MBD6	K22547	--	0.000327376	0.0213635	0.021366
A0A1S3ZRB3	K10393	--	0.00132634	-0.0213214	0.0213626
A0A1S4CYQ0	K12385	--	-0.00550357	0.020641	0.0213621
P93364	K23260	ko00940,ko01110	-0.00483585	0.0208063	0.0213609
P07053	K13449	ko04016,ko04075,ko04626	-0.00684118	0.0202297	0.0213551
A0A1S3Y7M5	K13811	ko00230,ko00261,ko00450,ko00920,ko01100,ko01110	-0.00549973	0.0206325	0.0213529
A0A1S3ZYU5	K00924	--	-0.000312872	0.0213481	0.0213504
A0A1S4A9X2	K16054	ko00270,ko01100	-0.00333128	0.0210885	0.02135
A0A1S4CSY2	K20547	ko00520,ko01100,ko04016	-0.00225115	0.0212299	0.0213489
A0A1S4B6I1	K01728	ko00040,ko01100	-0.00664569	0.020277	0.0213383
A0A1S4B5R1	K02209	ko03030	0.00799447	-0.0197835	0.0213377
A0A1S4CZX0	K01184	ko00040,ko01100	-0.00332383	0.0210758	0.0213363
A0A1S4C7S2	K13126	ko03013,ko03015,ko03018	0.00266742	-0.0211665	0.0213339
A0A1S4BUP5	K01183	ko00520,ko01100	-0.00235817	0.0211982	0.0213289
A0A1S4C8V8	K03671	--	-0.00647795	0.020315	0.0213229
Q589Y3	K13496	ko00908,ko01110	-0.00789875	0.0198014	0.0213187
P17514	K20547	ko00520,ko01100,ko04016	-0.00667484	0.0202437	0.0213158
A0A1S3ZF72	K00924	--	-0.00297941	0.0211038	0.0213131
A0A1S4DJZ6	K06675	--	0.00826926	-0.0196428	0.0213124
A0A1S4AJ81	K20093	--	0.00579593	-0.0205087	0.021312
Q03199	--	--	-0.00341826	0.021036	0.0213119
A0A1S4DE88	K19892	ko00500,ko01100	-0.00809887	0.0197129	0.0213118
A0A1S4A990	--	--	-0.00269744	0.0211364	0.0213078
A0A1S4BHC9	K05933	ko00270,ko01100,ko01110	-0.00749586	0.0199453	0.0213073
A0A1S3ZT70	K19891	ko00500,ko01100	-0.00280484	0.0211183	0.0213037
A0A1S4DRQ3	--	--	-0.00582738	0.0204911	0.0213036
A0A1S4CKZ4	--	--	-0.00219742	0.0211892	0.0213028
A0A0A8WK04	K09872	--	-0.000129557	0.0212945	0.0212949
A0A1S4B1M3	K13466	ko04626	-0.00787707	0.0197808	0.0212915
A0A1S4CQI1	K00430	ko00940,ko01100,ko01110	-0.00221154	0.0211722	0.0212874
A0A1S4ARP3	--	--	-0.00245885	0.0211433	0.0212858
A0A1S4DEP5	K19891	ko00500,ko01100	-0.00601593	0.020415	0.0212829
A0A1S3YCH0	--	--	-0.000658065	0.0212723	0.0212825
A0A1S4BT19	K01800	ko00350,ko01100	-7.3197e-05	0.0212819	0.021282
A0A1S3YD81	K01784	ko00052,ko00520,ko01100	-0.00804834	0.0196979	0.0212787
A0A1S3YQE6	K16296	--	-0.00379196	0.0209361	0.0212768
A0A1S4B581	K22390	--	-0.00463425	0.0207653	0.0212762
A0A1S4CJZ0	K01723	ko00592,ko01100,ko01110	-0.00787183	0.0197655	0.0212754
A0A1S4BPM7	--	--	-0.00149258	0.021215	0.0212675
A0A1S4C6S8	K01079	ko00260,ko01100,ko01110,ko01200,ko01230	0.0010465	0.0212402	0.021266
A0A1S3XXA7	K06215	ko00750,ko01100,ko01240	0.00520032	-0.0206203	0.0212659
A0A1S4DHC8	--	--	-0.00099782	0.0212412	0.0212647
A0A1S3XBK7	--	--	-0.00677563	0.0201531	0.0212616
Q43792	K05933	ko00270,ko01100,ko01110	-0.00463659	0.0207437	0.0212556
A0A1S3YET6	--	--	-0.00457421	0.0207538	0.0212519
A0A1S4CA77	K16818	ko00564,ko00592,ko01100,ko01110	8.83122e-05	0.0212502	0.0212504
T2BRU8	K16292	--	-0.00497835	0.0206537	0.0212452
A0A1S4AAQ6	K13416	ko04016,ko04075,ko04626	-0.00760616	0.0198365	0.0212448
A0A1S4A0N1	--	--	-0.00129109	0.0212051	0.0212444
A0A1S4B7K9	K19791	--	-0.00152515	0.0211883	0.0212432
A0A1S4CYK9	K13466	ko04626	-0.00332974	0.0209801	0.0212427
A0A1S4AUV2	--	--	-0.00807488	0.0196427	0.0212377
A0A1S3XMN2	--	--	-0.00328315	0.0209796	0.021235
A0A1S4BNE4	K16290	--	-0.00616858	0.0203184	0.0212341
A0A1S4DE73	--	--	-0.00131243	0.0211898	0.0212304
A0A1S4AM34	K02542	ko03030	0.0076776	-0.0197924	0.0212293
Q43576	K01183	ko00520,ko01100	-0.00414563	0.0208177	0.0212265
A0A1S4BDB2	--	--	0.000191115	0.0212254	0.0212262
A0A1S4BWL9	--	--	-0.00176148	-0.0211519	0.0212251
A0A1S4BHB8	--	--	0.00147198	0.0211713	0.0212224
Q6RYA0	--	--	0.00112951	0.0211805	0.0212106
A0A1S4ALZ9	K01307	ko00790,ko01240	0.000769946	0.0211917	0.0212057
A0A1S4CQA3	K17609	--	-0.00219028	0.0210912	0.0212046
A0A1S4AQD0	K17098	--	-0.00660692	0.020141	0.021197
P29062	--	--	-0.00796366	0.0196414	0.0211944
A0A1S4CV91	--	--	0.000429182	0.0211865	0.0211909
A0A1S4C5C8	K01051	ko00040,ko01100	-0.00545298	0.0204758	0.0211894
A0A1S3YFR1	K16818	ko00564,ko00592,ko01100,ko01110	4.3424e-05	0.021187	0.021187
A0A1S4ATD0	--	--	-0.000368427	0.0211831	0.0211863
A0A1S3X1R1	--	--	-0.00327112	0.0209306	0.0211846
A0A1S4CMT1	--	--	-0.00147852	0.021131	0.0211827
A0A1S4BBI5	K01673	ko00910,ko01100	0.000279001	0.0211807	0.0211825
A0A1S3ZRV9	K20547	ko00520,ko01100,ko04016	-0.00682473	0.0200488	0.0211786
P09042	K13449	ko04016,ko04075,ko04626	-0.00534015	0.0204911	0.0211755
A0A1S3XIY1	K01262	--	-0.0084897	0.0193948	0.0211715
A0A1S4A6J2	K00430	ko00940,ko01100,ko01110	-0.00856934	0.0193573	0.0211693
A0A1S4AYF3	K22390	--	0.000125908	0.0211664	0.0211668
A0A1S3XZC0	K09645	--	0.000547434	0.0211544	0.0211615
A0A1S4C9C5	--	--	0.000771217	0.021147	0.0211611
O24132	K17098	--	-0.00836569	0.0194264	0.0211512
A0A1S4BIL8	K14293	ko03013	0.000387189	-0.0211443	0.0211478
A0A1S3ZD96	--	--	-0.00205814	0.0210438	0.0211442
A0A1S3Y7G1	K23232	ko00902,ko01100,ko01110	-0.0010973	0.0211145	0.021143
A0A1S4DRB5	K00058	ko00260,ko00270,ko01100,ko01110,ko01200,ko01230	-0.00288473	0.0209425	0.0211402
A0A1S4CH11	K01051	ko00040,ko01100	-0.00131781	0.0210983	0.0211394
A0A1S4AM35	--	--	-0.00215559	0.0210272	0.0211374
A0A1S3WXT2	K16296	--	-0.00213678	0.0210273	0.0211356
A0A1S4CVY7	K09838	ko00906,ko01100,ko01110	-0.00837594	0.0194032	0.0211338
A0A1S3YKU4	K01057	ko00030,ko01100,ko01110,ko01200	0.000104067	0.0211316	0.0211319
A0A1S3X6M0	K15718	ko00591	-0.00396833	0.0207558	0.0211317
A0A1S3XR14	K15028	--	0.00894193	-0.0191433	0.0211288
A0A1S4BDZ8	--	--	-0.00344419	0.0208456	0.0211282
A0A1S3ZYP2	K05605	ko00280,ko00410,ko00640,ko01100,ko01200	-0.00704909	0.0199044	0.0211158
A0A1S4BBJ4	K08518	--	-0.00573228	0.0203226	0.0211156
A0A1S4CH20	K01079	ko00260,ko01100,ko01110,ko01200,ko01230	-0.00721886	0.0198416	0.021114
A0A1S3ZA22	--	--	-0.00599041	0.0202443	0.021112
A0A1S3XM86	K06228	--	0.00470347	-0.0205778	0.0211085
A0A1S4A735	--	--	0.000877547	0.021089	0.0211073
A0A1S3ZMF2	K05929	ko00564	0.00367143	-0.0207836	0.0211054
A0A1S4C5P9	K15030	--	0.00446947	-0.0206226	0.0211014
A0A1S4CDL2	K03926	--	5.79803e-06	0.0210998	0.0210998
A0A1S3ZG70	--	--	-0.00710713	0.0198637	0.0210969
A0A1S4DC34	K08232	ko00053,ko01100	-0.00872333	0.0192056	0.0210939
A0A1S4BYP6	--	--	0.00113401	0.0210592	0.0210897
A0A1S3ZP51	K19747	--	-0.000218249	0.0210837	0.0210848
A0A1S4D9D3	K01915	ko00220,ko00250,ko00630,ko00910,ko01100,ko01230	-0.0085804	0.0192567	0.0210818
A0A1S3XXN3	--	--	-0.00321422	0.0208349	0.0210814
A0A1S4BB73	K00430	ko00940,ko01100,ko01110	-0.00696599	0.0198894	0.021074
A0A1S4C8R0	K12587	ko03018	0.00281895	-0.0208755	0.021065
A0A1S3Z3Y1	--	--	-0.00744053	0.0197067	0.0210645
A0A1S3YLM0	--	--	-0.00248324	0.0209157	0.0210626
A0A1S3X5S4	K13496	ko00908,ko01110	-0.00334282	0.0207942	0.0210612
A0A1S3X216	K00422	ko00350,ko00950,ko01100,ko01110	0.000662327	0.0210507	0.0210611
A0A1S3XWI1	K01759	ko00620,ko01100	-0.00268921	0.0208808	0.0210533
C3RSF4	K01366	--	-0.00662552	0.0199811	0.021051
A0A1S4BYA3	--	--	0.000229559	0.0210491	0.0210503
A0A1S4C647	K01285	--	4.25675e-05	0.0210491	0.0210491
A0A1S3YWA0	--	--	-0.00819488	0.0193814	0.0210427
A0A1S4CUI3	--	--	-0.00258156	0.0208828	0.0210417
A0A1S3Z183	--	--	-0.000481452	0.0210358	0.0210413
A0A1S3Z2T8	K01051	ko00040,ko01100	-0.00848136	0.0192516	0.021037
A0A1S3ZBJ0	K00058	ko00260,ko00270,ko01100,ko01110,ko01200,ko01230	-0.00773801	0.0195612	0.0210361
P23547	K19891	ko00500,ko01100	-0.00803778	0.0194349	0.0210314
A0A1S4BVK0	K15730	ko00590,ko01100	0.00553097	-0.0202873	0.0210277
A0A1S4CY66	--	--	-0.00550383	0.0202876	0.0210209
A0A1S4BUU1	--	--	-0.00818475	0.0193567	0.021016
A0A1S4B010	--	--	-0.0061903	0.0200835	0.0210159
A0A1S3YQT0	--	--	-0.00809644	0.0193881	0.0210108
A0A1S3XS26	K01759	ko00620,ko01100	0.00221468	0.0208937	0.0210107
A0A1S4DBM2	--	--	0.000870056	0.0209902	0.0210082
A0A1S4CYI4	--	--	-0.000894268	0.020989	0.021008
A0A1S4CQ01	--	--	-0.00154663	0.0209438	0.0210008
A0A1S3XPN7	--	--	-0.00815444	0.0193511	0.0209991
E3W9R1	--	--	-0.00722176	0.0197153	0.0209964
A0A1S3WZJ1	K22390	--	0.00155257	0.0209316	0.0209891
A0A1S4BNT4	K02133	ko00190,ko01100	-0.00237851	0.020853	0.0209883
A0A1S4BAK7	K12309	ko00052,ko00511,ko00531,ko00600,ko00604,ko01100	-0.00119259	0.0209507	0.0209846
A0A1S4D6J2	K19882	--	-0.00473964	0.0204422	0.0209844
A0A1S4D2V8	K18787	--	0.00201643	-0.0208812	0.0209783
A0A1S4CPP6	--	--	-0.000919913	0.0209554	0.0209756
A0A1S4AZA4	K16871	ko00250,ko00650,ko01100	-0.00233119	0.0208353	0.0209653
A0A1S4BAF0	K03145	--	0.00648879	-0.0199327	0.0209622
A0A1S4D465	--	--	-0.00542031	0.0202466	0.0209596
P29061	K01183	ko00520,ko01100	-0.000179895	0.0209547	0.0209554
A0A1S3WXJ7	K09579	--	0.00127087	-0.0209157	0.0209543
A0A1S4CX53	K18787	--	-0.000400501	-0.0209457	0.0209495
A0A1S4CTC6	K12309	ko00052,ko00511,ko00531,ko00600,ko00604,ko01100	-0.000878294	0.0209308	0.0209493
A0A1S3YXM2	--	--	-0.000312485	0.0209452	0.0209475
A0A1S3YYQ1	K01205	ko00531,ko01100	-0.00529911	0.0202581	0.0209397
A0A1S3YF34	--	--	0.00051869	0.0209328	0.0209392
A0A1S3ZA09	K20628	--	-0.000270412	0.0209374	0.0209392
A0A1S3ZE07	K06674	--	0.00331981	-0.0206706	0.0209355
A0A1S3Z5W0	K09646	--	-0.00736445	0.0195952	0.0209334
A0A1S4AFU0	--	--	-0.00389512	0.0205607	0.0209264
A0A1S3ZQF3	K01051	ko00040,ko01100	-0.00331832	0.0206584	0.0209232
A0A1S4A3D7	K00852	ko00030,ko01100	-0.00361568	0.0205919	0.0209069
A0A1S3ZXL7	K02685	ko03030	0.00765512	-0.0194447	0.0208973
A0A1S3YPY3	--	--	0.00169889	0.0208241	0.0208933
A0A1S4BBK3	--	--	-0.0072754	0.0195768	0.020885
A0A1S4CXY3	--	--	0.000854983	0.0208652	0.0208827
A0A1S3Z4R9	K05894	ko00592,ko01100,ko01110	0.000743483	0.0208676	0.0208808
A0A1S3XWH6	--	--	0.00185419	0.0207901	0.0208727
Q50LG5	K00430	ko00940,ko01100,ko01110	0.00154886	0.0208149	0.0208724
A0A1S3ZQ83	--	--	-0.00550951	0.0201294	0.0208698
A0A1S4CUF8	--	--	-0.00461396	0.0203509	0.0208674
A0A1S3YT57	K00294	ko00250,ko00330,ko01100	0.00137381	0.0208216	0.0208669
A0A1S4DBM7	K07517	ko00071	-0.00335317	0.0205935	0.0208647
A0A1S3X4T8	K01074	ko00062,ko01100,ko01212	-0.00770898	0.0193852	0.0208618
A0A1S3X362	K19882	--	-0.00470603	0.0203224	0.0208602
A0A1S4DJT1	--	--	3.39846e-05	0.0208597	0.0208597
A0A1S3ZLJ6	K01785	ko00010,ko00052,ko01100,ko01110	0.00164607	0.020791	0.0208561
A0A1S3XTH4	K13449	ko04016,ko04075,ko04626	-0.00474481	0.0203076	0.0208545
A0A1S3XYS3	K10527	ko00071,ko00592,ko01100,ko01110,ko01212	0.000110887	0.0208505	0.0208508
A0A1S3X4Q4	K23047	--	-0.00166237	-0.020779	0.0208453
A0A1S3XZH9	--	--	-0.00241266	0.020701	0.0208411
A0A1S4A8Y2	--	--	0.00745613	-0.0194561	0.0208359
A0A1S4B987	K02540	ko03030	0.00402636	-0.0204417	0.0208345
A0A1S4DHG3	K14855	--	0.00732894	-0.0195026	0.0208343
A0A1S4ADU6	K06892	ko00940,ko01110	-0.00532533	0.0201418	0.0208339
A0A1S3XK16	--	--	-0.0091749	0.0187037	0.0208329
A0A1S3XH13	--	--	-0.00663136	0.0197472	0.0208309
A0A1S4DN45	K13416	ko04016,ko04075,ko04626	-0.00705781	0.0195979	0.02083
A0A1S4ATY4	K01725	ko00910,ko01100	0.00174637	0.020748	0.0208214
A0A1S4AJI1	K01262	--	-0.00102495	0.0207949	0.0208202
A0A1S3ZP36	K10526	ko00592,ko01100,ko01110	0.00170557	0.0207501	0.0208201
A0A1S4AAE2	K01373	ko04626	-0.00783608	0.0192811	0.0208126
A0A1S4C3B3	--	--	-0.00637785	0.0198022	0.0208039
A0A1S3YWW9	--	--	0.00167198	0.0207309	0.0207982
A0A1S4DQ11	--	--	-0.00655089	0.0197323	0.0207913
A0A1S3X0M4	K22390	--	0.00270799	0.0206086	0.0207858
A0A1S4DPS3	K00924	--	-0.00625324	0.0198104	0.0207739
A0A1S4A6H4	K10527	ko00071,ko00592,ko01100,ko01110,ko01212	0.00144245	0.0207162	0.0207663
A0A1S3X7T9	K00924	--	0.00134959	0.020717	0.0207609
A0A1S3YRS6	K16297	--	-0.000398986	0.0207538	0.0207576
A0A1S4BLU9	--	--	-0.00719567	0.0194694	0.0207566
A0A1S4CEC2	--	--	-0.00858428	0.0188907	0.0207497
A0A1S4CK57	K21604	--	0.00211455	0.0206367	0.0207448
A0A1S3XNC2	K00422	ko00350,ko00950,ko01100,ko01110	0.00175223	0.020657	0.0207312
A0A1S4A9H2	K00121	ko00010,ko00071,ko00350,ko00620,ko01100,ko01110,ko01200	-0.00419002	0.0203029	0.0207307
A0A1S3X9L9	--	--	-0.000160316	0.0207256	0.0207262
A0A1S4AF86	K14085	ko00010,ko00053,ko00071,ko00260,ko00280,ko00310,ko00330,ko00340,ko00380,ko00410,ko00561,ko00620,ko01100,ko01110	0.00292632	0.0205162	0.0207238
A0A1S4A9Y0	--	--	0.00153454	0.0206656	0.0207225
A0A1S3YC25	K02210	ko03030	0.00596032	-0.0198415	0.0207174
P24091	K20547	ko00520,ko01100,ko04016	-0.00831029	0.0189764	0.0207163
A0A1S4B2Q9	--	--	0.00133282	0.0206708	0.0207137
A0A1S4DQX8	K01522	ko00230,ko01100	0.00156457	0.0206541	0.0207132
A0A1S4BZR5	K22736	--	0.00151096	0.0206567	0.0207119
A0A1S3YXS6	--	--	-0.00430745	0.0202566	0.0207095
A0A1S3ZMF4	K01209	ko00520,ko01100	-0.00713776	0.0194369	0.0207061
A0A1S3X4H9	--	--	-0.00723762	0.0193905	0.0206973
A0A1S3YXX8	K00423	ko00053,ko01100	0.00266251	0.0205236	0.0206956
A0A1S4CG77	K18151	ko00230,ko01100	0.000656145	0.0206733	0.0206837
A0A1S4BBQ4	K22390	--	0.00287102	0.0204833	0.0206836
A0A1S4AK47	K18592	ko00430,ko00460,ko00480,ko00590,ko01100	0.00283634	0.0204879	0.0206833
A0A1S4A7P7	K19892	ko00500,ko01100	0.00224678	0.0205568	0.0206793
A0A1S4AWV6	K01184	ko00040,ko01100	-0.00839798	0.0188932	0.0206756
A0A1S4DAJ5	K00827	ko00250,ko00260,ko00270,ko00280,ko01100,ko01110	0.00273456	0.0204845	0.0206662
A0A1S3Z0B7	K01835	ko00010,ko00030,ko00052,ko00230,ko00500,ko00520,ko01100,ko01110	-0.00915908	0.0185216	0.0206625
A0A1S4B8P7	K00609	ko00240,ko00250,ko01100,ko01240	0.0023322	0.0205299	0.020662
A0A1S4CP24	--	--	0.000495046	0.0206537	0.0206596
A0A1S4CCM9	K02516	ko03013	0.00162503	-0.0205927	0.0206567
A0A1S3X1H3	K22683	--	0.00131655	0.0206141	0.0206561
A0A1S4B3V1	K03236	ko03013	-0.0024562	-0.0205088	0.0206553
A0A1S4CZK0	K22757	--	0.00125585	0.0206109	0.0206491
A0A1S4CMB7	K00432	ko00480,ko00590,ko01100	-0.00621539	0.0196848	0.0206427
A0A1S4C0F0	K00430	ko00940,ko01100,ko01110	0.000687409	0.0206268	0.0206383
A0A1S3Y6C1	--	--	0.00165314	0.0205652	0.0206316
A0A1S3X530	K01184	ko00040,ko01100	-0.00739201	0.0192602	0.02063
A0A1S4DFE6	K00454	ko00591,ko00592,ko01100,ko01110	-0.00623307	0.0196611	0.0206255
A0A1S4AU61	--	--	-0.00893052	0.0185846	0.020619
A0A1S3X3Q5	--	--	0.00203523	0.0205178	0.0206185
A0A1S3X4L0	K00432	ko00480,ko00590,ko01100	-0.0075775	0.0191746	0.0206176
A0A1S4C922	K19366	ko04144	-0.00703384	0.0193801	0.0206171
A0A1S3ZNV6	K13051	ko00250,ko00460,ko01100,ko01110	0.00185832	0.0205323	0.0206162
A0A1S3XNL8	K00430	ko00940,ko01100,ko01110	0.00107054	0.0205876	0.0206154
A0A1S3ZPF2	K09955	--	-0.00787082	0.019049	0.020611
A0A1S3ZXX1	K13449	ko04016,ko04075,ko04626	0.00139752	0.0205623	0.0206097
A0A1S3YAR9	K21604	--	0.0013649	0.0205585	0.0206037
A0A1S4CTD1	--	--	0.00204493	0.0204937	0.0205954
A0A1S3Z6Q6	--	--	-6.32106e-05	0.0205944	0.0205945
A0A1S4B4A8	--	--	-0.00903196	0.0185079	0.0205942
A0A1S4B7Z0	K19893	ko00500,ko01100	-0.0047583	0.0200303	0.0205877
I3VFF2	--	--	-0.00723627	0.0192665	0.0205806
A0A1S3ZM21	K01785	ko00010,ko00052,ko01100,ko01110	-0.00236351	0.0204437	0.0205799
A0A1S3Z5E4	K16818	ko00564,ko00592,ko01100,ko01110	0.00228955	0.0204519	0.0205796
A0A1S3ZIV1	K20784	ko00514	-0.00770879	0.0190618	0.0205615
T2D261	K07964	ko00531,ko01100	-0.000717995	0.0205472	0.0205597
A0A1S3XR71	K01673	ko00910,ko01100	0.00169144	0.02049	0.0205597
A0A1S3XHR3	--	--	0.000855006	0.0205418	0.0205596
A0A1S4DQN5	K13495	ko00908	-0.00616479	0.0196131	0.0205592
A0A1S3WZN5	K01184	ko00040,ko01100	-0.00355914	0.0202451	0.0205555
A0A1S4AKF2	--	--	0.00520876	-0.0198814	0.0205524
A0A1S3ZQN7	K13416	ko04016,ko04075,ko04626	-0.00576998	0.0197227	0.0205494
A0A1S4ABX6	K06678	--	-0.000276592	-0.0205449	0.0205468
A0A1S3ZJT1	K09528	--	-0.00182377	-0.0204629	0.020544
A0A1S3YCX7	K14506	ko04075	0.0005721	0.0205303	0.0205382
A0A076KX83	--	--	-0.00665459	0.0194296	0.0205376
A0A1S4DKS2	K03327	--	-0.000131784	0.0205361	0.0205366
A0A1S3YC84	K00558	ko00270,ko01100	0.00827931	-0.0187915	0.0205345
A0A1S3XIW2	--	--	-0.00244594	0.0203845	0.0205307
A0A1S4BA35	K07466	ko03030,ko03420,ko03430,ko03440	0.00127091	0.0204875	0.0205269
A0A0R4WFW8	--	--	-0.0075669	0.0190769	0.0205228
A0A1S3YTG1	K02684	ko03030	0.00125315	-0.0204794	0.0205177
A0A1S3ZC77	K03521	--	0.00247733	0.0203643	0.0205144
A0A1S4AZ48	K17506	--	-0.00801941	0.0188811	0.0205136
A0A1S4C0U6	K19892	ko00500,ko01100	-0.00868562	0.0185827	0.0205123
A0A1S4C0P9	K06041	ko01100	-0.000740597	-0.0204979	0.0205113
A0A1S3YPA6	K08235	--	-0.00949275	0.0181776	0.020507
P13046	--	--	-0.00955741	0.0181374	0.0205014
A0A1S3ZG01	--	--	-0.00066653	0.0204858	0.0204967
A0A1S3YJY7	K08057	ko04141,ko04145	-0.00650156	0.0194362	0.0204948
A0A1S4AAJ0	K23877	--	0.000770106	0.0204766	0.0204911
A0A1S4B468	K10400	--	0.00617407	-0.0195376	0.02049
A0A1S4CP55	--	--	-0.00181319	0.020408	0.0204884
A0A1S3Z4L3	K16054	ko00270,ko01100	-0.0049486	0.0198806	0.0204872
A0A1S4DCM1	K08901	ko00195	-0.0017688	0.0204098	0.0204863
A0A1S3Z8X7	K06677	--	0.00025591	-0.0204787	0.0204803
A0A1S4B0R7	--	--	-0.00321673	0.0202246	0.0204788
Q03663	K00799	ko00480,ko01100	-0.00205188	0.0203715	0.0204746
A0A1S4B4Q5	K14948	--	0.00645131	-0.0194251	0.0204684
A0A1S4C2D3	--	--	-0.00202828	0.0203668	0.0204675
A0A1S3ZKV5	--	--	0.00306392	0.0202348	0.0204655
A0A1S4CYT1	K03671	--	-0.00417218	0.0200339	0.0204637
A0A1S3Z658	--	--	0.00341554	-0.0201719	0.0204591
A0A1S4AVE2	--	--	0.000432621	0.0204508	0.0204554
A0A1S3X3N9	K15104	--	-0.00940781	0.018152	0.0204451
A0A1S4CWP3	--	--	-0.00139578	0.0203791	0.0204268
A0A1S3X6W9	K00895	ko00010,ko00030,ko00051,ko01100,ko01110	-0.00266003	-0.0202523	0.0204262
A0A1S4AUB3	K19891	ko00500,ko01100	0.00178488	0.0203479	0.0204261
A0A1S3Z6E8	K01728	ko00040,ko01100	-0.0097001	0.0179673	0.0204185
A0A1S3ZTB5	K11206	--	0.0021642	0.0203021	0.0204171
A0A1S4AAF4	K02212	ko03030	0.00713411	-0.0191299	0.0204169
A0A1S3Y602	--	--	-0.00298148	0.0201952	0.0204141
A0A1S3Y0Y5	K01051	ko00040,ko01100	-0.0034207	0.0201219	0.0204106
A0A1S4CEX5	K08245	--	0.00316129	0.0201618	0.0204081
A0A1S4AM65	--	--	-0.00816218	0.0187029	0.0204063
A0A1S4BTZ5	--	--	-0.00365578	0.0200721	0.0204023
A0A1S3XGJ1	--	--	-0.00672497	0.0192602	0.0204005
A0A1S3X3C0	K01934	ko00670,ko01100	0.000441006	0.0203913	0.0203961
A0A1S3ZK80	K08245	--	0.000665911	0.0203786	0.0203895
A0A1S3YKV8	K00975	ko00500,ko00520,ko01100,ko01110	-0.00626156	0.0194018	0.0203872
A0A1S3ZP75	K01051	ko00040,ko01100	0.00322496	0.02013	0.0203867
A0A1S3XZI2	K00799	ko00480,ko01100	0.00140531	0.0203356	0.0203841
A0A1S3X9T7	K01166	--	-0.000634371	0.0203742	0.0203841
A0A1S3ZLV7	--	--	-0.0100529	0.0177286	0.0203805
A0A1S3YJK2	K09490	ko03060,ko04141	2.2061e-05	0.0203788	0.0203788
A0A1S3XSX3	K18368	ko00940,ko01100,ko01110	-0.00911851	0.0182179	0.0203725
A0A1S4DQ09	K12309	ko00052,ko00511,ko00531,ko00600,ko00604,ko01100	-0.00120196	0.0203347	0.0203702
A0A1S3Z421	--	--	0.00127472	0.02033	0.0203699
A0A1S4AMN3	K00140	ko00280,ko00410,ko00562,ko00640,ko01100,ko01200	-0.00604454	0.0194511	0.0203687
A0A1S3WZC3	K00558	ko00270,ko01100	0.00961453	-0.0179518	0.0203643
A0A1S3Z556	K02209	ko03030	0.00893443	-0.0182961	0.020361
A0A1S4ARL8	K17744	ko00053,ko01100,ko01110,ko01240	0.00210925	0.0202512	0.0203607
A0A1S3XIC3	--	--	-0.0081947	0.0186196	0.0203431
A7WPL6	K22395	ko00940,ko01100,ko01110	0.00206408	0.0202381	0.0203431
A0A1S4BQW8	--	--	-0.00101202	-0.0203142	0.0203394
A0A1S4B2R4	K01051	ko00040,ko01100	-0.00983574	0.0178001	0.0203368
A0A1S4D087	K06013	ko00900,ko01110	0.00028529	-0.0203338	0.0203359
A0A1S4CMI5	K10775	ko00360,ko00940,ko01100,ko01110	2.67857e-05	0.020335	0.0203351
A0A1S3YNA4	K01184	ko00040,ko01100	-0.000930681	0.0203097	0.020331
A0A1S4C1L4	--	--	0.002695	0.0201489	0.0203284
A0A1S3YYU5	K13108	--	0.00137175	0.0202819	0.0203282
A0A1S4C743	--	--	-0.00169871	-0.0202512	0.0203224
A0A1S4D206	K17098	--	-0.00992663	0.0177251	0.0203155
A0A1S4BZD6	K14169	ko04122	0.00137251	-0.0202656	0.020312
A0A1S4AKB6	--	--	-0.00439656	0.0198219	0.0203036
A0A059TCI1	--	--	0.00242579	0.0201566	0.020302
A0A1S4CMM9	K13430	ko04626	-0.00399429	0.0198976	0.0202946
A0A1S4B918	K19893	ko00500,ko01100	0.00345607	0.0199964	0.0202928
A0A1S4BZ22	K08900	--	-0.00655234	0.0192004	0.0202876
A0A1S3XYN8	K15718	ko00591	-0.00941528	0.0179664	0.020284
A0A1S4A9C7	K00026	ko00020,ko00270,ko00620,ko00630,ko00710,ko01100,ko01110,ko01200	0.00118032	0.0202488	0.0202832
A0A1S4D841	K01464	ko00240,ko00410,ko00770,ko01100	0.0015017	0.0202225	0.0202782
A0A1S3XIB3	K00430	ko00940,ko01100,ko01110	-0.00522149	0.0195924	0.0202762
A0A1S3Y235	--	--	0.00128425	0.0202329	0.0202736
A0A1S4BS42	K00422	ko00350,ko00950,ko01100,ko01110	-0.00317307	0.0200108	0.0202608
A0A1S3YPV4	K10755	ko03030,ko03420,ko03430	-0.0055969	0.0194646	0.0202533
A0A1S3Y3L0	--	--	-0.0025701	0.0200856	0.0202494
A0A1S4BC06	K19996	--	-0.00722401	0.0189075	0.0202406
A0A1S3Y8H0	K22390	--	0.00234243	0.0200967	0.0202327
A0A1S4BXQ0	K20628	--	-0.00885825	0.0181842	0.0202271
A0A1S4A2B1	--	--	0.00285732	0.0200225	0.0202253
A0A1S4DB33	K03841	ko00010,ko00030,ko00051,ko00710,ko01100,ko01110,ko01200	-0.00560048	0.0194246	0.0202159
A0A1S4C8K4	K14085	ko00010,ko00053,ko00071,ko00260,ko00280,ko00310,ko00330,ko00340,ko00380,ko00410,ko00561,ko00620,ko01100,ko01110	0.000612845	0.0201981	0.0202074
A0A1S3X854	K19525	--	-0.0057904	0.0193589	0.0202063
A0A1S4AQL0	--	--	-0.00130986	0.0201605	0.020203
A0A1S4CNI7	K12373	ko00511,ko00513,ko00520,ko00531,ko00603,ko00604,ko01100	-0.00345571	0.0199033	0.0202011
A0A1S3X5Q1	K01227	ko00511	-0.00977431	0.0176705	0.0201937
A0A1S3XHV4	K20628	--	-0.00924857	0.01795	0.0201926
O23792	K22683	--	-0.0101658	0.0174419	0.0201882
A0A1S3ZAF7	K13458	ko04626	-0.000468494	-0.0201746	0.02018
A0A1S3XZ59	--	--	-0.00323292	0.0199191	0.0201798
A0A1S4B4H7	--	--	-0.000464686	-0.0201721	0.0201775
A0A1S3ZJ81	K12606	ko03018	-0.00206643	-0.02007	0.0201761
A0A1S4DRP0	K16871	ko00250,ko00650,ko01100	0.00269876	0.019984	0.0201654
A0A1S3ZXL1	K15920	ko00520,ko01100	0.00328537	0.019895	0.0201644
A0A1S4A2M2	K01057	ko00030,ko01100,ko01110,ko01200	0.00229487	0.0200325	0.0201635
A0A1S3ZPM9	K00059	ko00061,ko00780,ko01100,ko01110,ko01212,ko01240	-0.00935303	0.0178482	0.0201504
A0A1S4BWT9	K00924	--	-0.00229996	0.0200137	0.0201454
A0A1S3XMG6	K00924	--	-0.00948841	0.017766	0.020141
A0A1S3YKK2	K00430	ko00940,ko01100,ko01110	0.00263919	0.0199659	0.0201395
A0A1S3ZQP6	K00422	ko00350,ko00950,ko01100,ko01110	0.00322476	0.0198788	0.0201387
A0A1S4CS87	--	--	-0.0101916	0.0173686	0.0201379
A0A1S4A8X3	--	--	-0.00826839	0.0183621	0.0201379
A0A1S4APS5	--	--	-0.0051132	0.0194618	0.0201223
A0A1S4BNW6	--	--	-0.00932396	0.0178287	0.0201196
A0A1S3YHK8	K17098	--	-0.00735873	0.0187229	0.0201171
A0A1S4A5Q8	--	--	-0.0067764	0.018941	0.0201167
A0A1S3YME6	K10405	--	0.0056609	-0.019301	0.020114
A0A1S4C004	K00382	ko00010,ko00020,ko00260,ko00280,ko00310,ko00380,ko00620,ko00630,ko00640,ko01100,ko01110,ko01200,ko01240	0.00329233	0.0198421	0.0201134
A0A1S4CK52	--	--	0.000668671	0.0200995	0.0201106
A0A1S4C7X3	--	--	0.000301905	0.0201077	0.02011
A0A1S4CZN2	K14493	ko04075	-0.00295971	0.0198906	0.0201096
A0A1S4BMF2	--	--	0.00356843	0.0197891	0.0201083
A0A1S3Y0U6	--	--	0.0028043	0.0199104	0.0201069
A0A1S4CTR0	K02320	ko03030	-0.00163842	-0.0200373	0.0201042
A0A1S3ZM15	--	--	-0.00876046	0.0180946	0.0201037
A0A1S3X8J3	K16297	--	-0.0100077	0.0174333	0.0201016
A0A1S3YJW9	K11420	ko00310,ko01100	0.00290625	-0.0198866	0.0200978
A0A1S4D0N7	--	--	0.000921969	0.0200727	0.0200938
A0A1S3ZMB9	K01626	ko00400,ko01100,ko01110,ko01230	0.00234324	0.0199509	0.0200881
A0A1S4BYQ8	K16296	--	0.00305709	0.0198504	0.0200845
A0A1S4BXD8	--	--	0.00324961	0.0198146	0.0200793
V9TLJ9	K05894	ko00592,ko01100,ko01110	0.00389828	0.0196951	0.0200772
A0A1S4B9H0	--	--	-4.18267e-05	0.020076	0.0200761
A0A1S4ACU6	K01934	ko00670,ko01100	-0.0024644	0.0199232	0.0200751
A0A1S4A7D6	--	--	-0.00273333	0.019888	0.0200749
A0A1S4AAA5	K14493	ko04075	-0.00238543	0.0199295	0.0200717
A0A1S4BEY2	--	--	-0.00817752	0.0183294	0.0200709
A0A1S4BNW5	K00688	ko00500,ko01100,ko01110	-0.00462586	0.0195295	0.0200698
A0A1S3ZBM2	--	--	0.00107617	0.0200409	0.0200698
A0A1S4AQI9	K22395	ko00940,ko01100,ko01110	0.00353692	0.0197552	0.0200693
A0A1S4DF21	K00454	ko00591,ko00592,ko01100,ko01110	-0.00936302	0.0177505	0.0200686
A0A1S3WXP7	K13430	ko04626	-0.00377532	0.0197095	0.0200678
A0A1S4BJQ4	--	--	0.00342353	0.0197707	0.020065
A0A1S3XID4	K05349	ko00460,ko00500,ko00940,ko01100,ko01110	0.00388786	0.0196788	0.0200592
A0A1S3WZC0	K03671	--	0.000274458	0.0200484	0.0200503
A0A1S4CW50	--	--	-0.00945536	0.0176681	0.0200391
P25872	K10775	ko00360,ko00940,ko01100,ko01110	0.0025749	0.0198703	0.0200365
A0A1S4AUR6	K00924	--	-0.00403279	0.0196135	0.0200238
A0A1S3YLV1	K19996	--	-0.00913602	0.0178113	0.0200178
A0A1S3ZNC3	--	--	0.003724	0.01966	0.0200096
A0A1S4DAM2	K22390	--	0.00209623	0.0198944	0.0200045
A0A1S4ABT5	K04382	ko03015,ko04136	-0.00963826	0.0175293	0.0200043
A0A1S3ZIM4	K01785	ko00010,ko00052,ko01100,ko01110	0.00170841	0.0199289	0.020002
A0A1S4B2X1	--	--	0.000316201	0.0199984	0.0200009
A0A1S3Z5T3	K01363	--	0.003484	0.019693	0.0199988
A0A1S4A1J0	K10695	--	-0.00745795	0.0185527	0.0199956
A0A1S3Z2S3	--	--	-0.0050315	0.0193516	0.019995
A0A1S3XY47	K15920	ko00520,ko01100	0.00268954	0.0198098	0.0199916
A0A1S3Z2K1	K09580	ko04141	0.00376864	0.0196309	0.0199893
A0A1S4CHV4	K00895	ko00010,ko00030,ko00051,ko01100,ko01110	-0.00408341	-0.0195666	0.0199881
A0A1S4DGJ7	--	--	-0.00426133	0.0195207	0.0199804
A0A1S3XKH0	K01723	ko00592,ko01100,ko01110	0.000222747	0.0199666	0.0199678
A0A1S3Y2R1	K09832	ko00100,ko01100,ko01110	0.00892898	-0.0178585	0.0199663
A0A1S4BT05	--	--	0.00228185	0.0198351	0.019966
Q03198	--	--	-0.00749614	0.0184974	0.0199586
A0A1S4D9Q7	K00766	ko00400,ko01100,ko01110,ko01230	0.00635942	-0.0189123	0.0199529
A0A1S4DNN1	K22390	--	0.00411617	0.0195164	0.0199457
A0A1S3XTC5	--	--	-0.0058473	0.0190661	0.0199426
A0A1S3ZHV2	--	--	-0.00682355	0.0187342	0.0199382
A0A1S3ZFA1	--	--	0.00296776	0.0197108	0.019933
A0A1S4BEV6	K13065	ko00940,ko00941,ko00945,ko01100,ko01110	0.00190491	0.019841	0.0199322
A0A1S3XGG7	K00948	ko00030,ko00230,ko01100,ko01110,ko01200,ko01230	0.00425227	0.019462	0.0199212
A0A1S3XY03	K22048	--	-0.00803369	0.0182293	0.0199211
A0A1S4B6W3	K13201	--	-0.00422803	-0.019467	0.0199208
A0A1S3YP51	K09645	--	0.00395944	0.0195223	0.0199198
A0A1S4A5E1	K08059	--	0.000569134	0.0199071	0.0199152
A0A1S4CMZ0	K18577	--	0.00326272	0.0196435	0.0199126
A0A1S3YZ57	K13989	ko04141	-0.000277428	-0.0199087	0.0199106
A0A1S4AIC6	K05350	ko00460,ko00500,ko00940,ko01100,ko01110	0.00369918	0.0195628	0.0199094
A0A1S3Z260	K13430	ko04626	0.00115545	0.019867	0.0199006
A0A1S3Y5H2	K22683	--	0.00343344	0.0195968	0.0198953
A0A1S4BLN4	--	--	-0.00980281	0.0173069	0.0198903
A0A1S4CRI3	K17098	--	-0.00976237	0.0173262	0.0198872
A0A1S4BLV4	K13430	ko04626	-0.010126	0.0171141	0.0198854
A0A1S3XAK6	--	--	-0.00450729	0.0193619	0.0198796
A0A0R4WFE9	--	--	0.00296359	0.0196534	0.0198756
A0A1S3Z894	K06675	--	0.00601448	-0.0189403	0.0198723
A0A1S4CMF2	K17525	--	0.000538174	0.0198599	0.0198672
A0A1S3YHF6	K18787	--	0.00974683	-0.01731	0.0198654
A0A1S3Y187	K00430	ko00940,ko01100,ko01110	-0.0103318	0.0169643	0.0198629
A0A1S3ZWA1	K01126	ko00564	0.00406664	0.0194408	0.0198616
A0A1S3Y9B8	K13416	ko04016,ko04075,ko04626	-0.00134368	0.0198141	0.0198596
A0A1S3XK73	K00430	ko00940,ko01100,ko01110	-0.00769169	0.0183035	0.019854
P30109	K00799	ko00480,ko01100	-0.00290723	0.0196385	0.0198525
A0A1S3YRN0	--	--	0.00145761	-0.0197963	0.0198499
A0A1S4CSA0	--	--	0.00367268	0.0195008	0.0198437
A0A1S3ZKD3	K17964	--	0.00395842	-0.0194443	0.0198431
A0A1S3Z4V2	K00799	ko00480,ko01100	-0.00436887	0.0193529	0.0198399
A0A1S3Y0A8	--	--	-0.00323217	0.0195736	0.0198387
A0A1S3X9U2	K11294	--	0.00956478	-0.0173778	0.0198361
A0A1S4BL32	K05605	ko00280,ko00410,ko00640,ko01100,ko01200	0.00193978	0.0197381	0.0198332
A0A1S4CEL4	K17278	--	-0.00921154	0.0175598	0.0198293
F1T160	K22395	ko00940,ko01100,ko01110	0.00344525	0.0195267	0.0198283
A0A1S4AWR8	K10744	ko03030	0.00812866	-0.0180855	0.0198283
A0A1S4CNK7	--	--	-0.00984082	0.0172119	0.0198265
A0A1S4CK56	--	--	-0.0100682	0.0170781	0.019825
P17513	K20547	ko00520,ko01100,ko04016	-0.00964582	0.0173148	0.0198203
A0A1S3XC15	K01728	ko00040,ko01100	-0.010759	0.0166422	0.0198171
A0A1S4C6R2	K01673	ko00910,ko01100	0.00222009	0.0196841	0.0198089
A0A1S4A5C7	--	--	-0.00991947	0.0171452	0.0198079
A0A1S4BAH9	K20628	--	0.000804893	0.0197906	0.019807
A0A1S4DK66	K08245	--	0.00181413	0.0197235	0.0198068
A0A1S3ZEU1	--	--	0.0040441	-0.0193889	0.0198062
A0A1S4CAB4	K20628	--	-0.00844209	0.0179104	0.0198003
A0A1S3XWD8	--	--	-0.00766882	0.0182523	0.0197979
P25871	--	--	-0.010729	0.0166266	0.0197878
A0A1S4CTQ7	--	--	0.00370707	0.0194353	0.0197856
A0A1S3ZQD1	--	--	-0.00993331	0.0171083	0.0197829
A0A1S4CZ78	K13420	ko04016,ko04626	0.00378964	0.0194086	0.0197751
A0A1S3ZDP9	K01895	ko00010,ko00620,ko00630,ko00640,ko01100,ko01110,ko01200	-0.00983925	0.0171422	0.0197653
A0A1S3XJ27	K05349	ko00460,ko00500,ko00940,ko01100,ko01110	0.00296434	0.0195411	0.0197647
A0A1S3XQU9	K19882	--	-0.0108815	0.0164919	0.0197583
A0A1S4B7N6	K16055	ko00500,ko01100,ko01110	-0.00699769	0.0184724	0.0197534
A0A1S3ZD46	--	--	-0.000755879	-0.0197366	0.019751
A0A1S3XCE7	K03695	--	0.00986148	-0.0170976	0.0197377
A0A1S4CVJ0	--	--	0.00280666	0.0195361	0.0197367
A0A1S4DBY7	--	--	-0.00757345	0.0182189	0.0197304
A0A1S3YQ36	--	--	-0.00243633	0.0195751	0.0197261
A0A1S4ADM4	--	--	-0.00149056	0.019667	0.0197234
A0A1S4D8A7	K22390	--	-0.0064936	0.0186165	0.0197165
A0A1S4C539	K01051	ko00040,ko01100	-0.0107356	0.0165361	0.0197154
A0A1S4CAI1	--	--	0.00407849	0.0192877	0.0197142
A0A1S4C582	--	--	-0.0107459	0.0165168	0.0197048
A0A1S4AL55	K06676	--	0.00230154	-0.0195653	0.0197002
A0A1S3XEY0	--	--	0.00237548	0.0195533	0.0196971
A0A1S4ART4	--	--	0.00325136	0.0194158	0.0196862
A0A1S4AQY8	--	--	-0.00634794	0.0186292	0.019681
A0A1S4ACT7	K16250	--	0.00549491	-0.0188966	0.0196793
A0A1S3XTC0	K16290	--	0.0029333	0.0194568	0.0196767
A0A1S4BMA0	--	--	-0.00791669	0.0180136	0.0196765
A0A1S4BC16	--	--	0.00340489	0.0193787	0.0196756
Q9XIV9	K00430	ko00940,ko01100,ko01110	0.0105712	-0.0165914	0.019673
A0A1S4DEJ9	K00419	ko00190,ko01100	-0.0043539	0.0191835	0.0196714
A0A1S4AAA4	K03255	--	0.0102262	-0.0168019	0.0196692
A0A1S4D121	--	--	-0.00632608	0.018624	0.0196691
A0A1S4CJX9	K00799	ko00480,ko01100	-0.00893697	0.0175176	0.0196656
A0A077DBJ9	--	--	0.0103546	-0.0167182	0.0196651
A0A1S4DQT4	--	--	0.00996498	-0.0169511	0.0196632
A0A1S3Y459	K18663	--	-0.0040998	-0.0192288	0.019661
A0A1S4A153	K13420	ko04016,ko04626	-0.00897615	0.0174874	0.0196565
A0A1S3XVI3	K03426	ko00760,ko01100,ko04146	0.00845859	-0.0177431	0.0196562
A0A1S4B7I7	K03247	ko03013	-0.004166	-0.0192075	0.0196541
A0A1S3YGJ1	K01051	ko00040,ko01100	-0.00961936	0.0171355	0.0196509
Q6QND3	K06215	ko00750,ko01100,ko01240	-0.00253252	-0.0194827	0.0196466
A0A1S3YZV5	K00472	ko00330,ko01100	0.0044338	0.0191359	0.0196428
A0A1S4BU76	--	--	-0.00912743	0.0173909	0.0196406
A0A1S3YIL4	K18635	--	-0.000209296	0.0196319	0.0196331
A0A1S4A4X5	K03348	ko04120	0.000692341	-0.0196188	0.019631
A0A1S3ZBS6	K25166	--	0.0103784	-0.0166482	0.0196182
A0A1S3X1Q3	--	--	-0.00142077	-0.0195639	0.0196154
A0A1S4D6Z4	K00588	ko00940,ko00941,ko00945,ko01100,ko01110	0.00458962	0.019069	0.0196136
A0A1S3Y0M1	--	--	0.00333287	0.0193282	0.0196135
A0A059TCI3	--	--	0.00355023	0.0192893	0.0196133
A0A1S3ZTB4	K13412	ko04626	0.00182728	-0.0195277	0.019613
A0A1S3Z7Y5	--	--	0.00941867	-0.0172016	0.0196114
A0A1S3YT33	--	--	-0.0107047	0.0164314	0.0196108
A0A1S4AAW5	K16290	--	-0.0044402	0.0190988	0.0196081
Q9AT54	K23260	ko00940,ko01110	-0.000843562	0.01959	0.0196081
A0A1S3XG61	K14753	--	0.00191625	-0.0195122	0.0196061
A0A1S3Y8G8	K17098	--	-0.0106	0.0164929	0.0196055
A0A1S3Y747	--	--	0.00415054	0.0191365	0.0195814
A0A1S4C3W4	K00924	--	0.000999196	0.0195545	0.01958
A0A1S4DPI6	--	--	0.0071431	-0.0182239	0.0195738
A0A1S4CUW0	K20102	--	0.00987772	-0.0168959	0.0195715
A0A1S3YUZ7	K09529	--	0.00525089	-0.0188487	0.0195664
A0A1S3XQH6	K22390	--	-0.00481926	0.0189628	0.0195656
A0A1S4AJ04	--	--	-0.0106883	0.016382	0.0195604
P46440	K00799	ko00480,ko01100	-0.002126	0.0194393	0.0195552
A0A1S4BEZ8	K00430	ko00940,ko01100,ko01110	-0.010967	0.0161896	0.0195545
A0A1S3ZNU1	K13034	ko00270,ko00460,ko00920,ko01100,ko01110,ko01200,ko01230	-0.00747622	0.0180674	0.0195531
A0A1S4DNN6	--	--	0.00379824	0.0191772	0.0195497
A0A1S3Z8J6	--	--	0.0031855	0.019288	0.0195493
A0A1S4AWI6	K10775	ko00360,ko00940,ko01100,ko01110	0.00341054	0.0192492	0.019549
A0A1S4AA82	K01304	--	0.00561044	-0.0187252	0.0195476
A0A1S4A169	--	--	0.00516009	-0.0188532	0.0195466
A0A1S4BYK5	--	--	0.00396302	0.0191364	0.0195425
A0A1S4CK91	K19825	--	-0.0108573	0.0162484	0.0195421
A0A1S3ZIQ9	K12309	ko00052,ko00511,ko00531,ko00600,ko00604,ko01100	-0.00199257	0.0194381	0.01954
A0A1S4B1A6	K00103	ko00053,ko01100,ko01240	0.00205822	0.0194307	0.0195394
A0A1S4C8P8	--	--	-0.0102161	0.0166516	0.0195357
A0A1S4CJV5	K05399	--	-0.00271059	0.0193455	0.0195345
A0A1S4BK90	K00326	ko00520	-0.00721072	0.0181547	0.0195343
A0A1S4BH20	K02978	ko03010	0.00784252	-0.0178887	0.0195323
A0A1S4BNE5	--	--	0.00328081	0.0192503	0.0195279
A0A1S3YH29	--	--	-0.0108015	0.0162659	0.0195257
A0A1S3XY27	K01179	ko00500,ko01100	-0.0038682	0.019137	0.019524
A0A1S3Y7Y9	K01890	ko00970	-0.00129036	-0.0194792	0.0195219
A0A1S3YJU7	--	--	-0.0043358	0.0190331	0.0195207
A0A1S4BUX0	--	--	-0.00965184	0.016943	0.0194993
A0A1S3YET8	K13430	ko04626	-0.000387745	0.0194832	0.0194871
A0A1S3XMV3	K05894	ko00592,ko01100,ko01110	-0.000625848	0.0194759	0.0194859
A0A1S3YT49	--	--	0.00550573	-0.0186898	0.0194838
A0A1S3XY97	K11353	ko00190,ko01100	0.00259735	0.0193067	0.0194806
A0A1S4BHF1	--	--	0.00172047	0.0194033	0.0194794
A0A1S4BB60	K14506	ko04075	-0.00682751	0.0182422	0.019478
A0A1S4BUU7	--	--	0.00429549	0.018998	0.0194775
A0A1S3XC70	--	--	-0.00819352	0.01767	0.0194772
A0A1S3Y6I9	--	--	-0.00504566	0.0188116	0.0194765
A0A1S4AQ08	K00469	ko00053,ko00562,ko01100	-0.00660773	0.0183144	0.01947
A0A1S4B7R8	--	--	0.00426919	0.018995	0.0194688
A0A1S4C2V6	K25186	--	0.00150477	-0.0193977	0.0194559
A0A1S3XY89	K01476	ko00220,ko00330,ko01100,ko01110,ko01230	0.00432844	0.0189671	0.0194547
A0A1S4DEZ2	K00344	--	-0.0101359	0.0166034	0.0194528
A0A1S3X6F1	K23877	--	-0.00552305	0.0186512	0.0194517
A0A1S3Z7Q9	--	--	0.00110758	0.0194202	0.0194517
A0A1S4DK72	K24140	--	0.00230281	0.0193149	0.0194517
A0A1S4CAF2	--	--	-0.0103216	0.0164798	0.0194453
A0A1S4A721	--	--	-0.000485038	-0.0194375	0.0194436
A0A1S3Y0C9	K06892	ko00940,ko01110	-0.0104853	0.0163735	0.019443
A0A1S4AFH1	K01126	ko00564	0.00463784	0.0188802	0.0194415
A0A1S3X5C8	--	--	0.00474976	-0.0188384	0.019428
A0A1S4CA06	K05019	ko03013	0.00906826	-0.0171797	0.0194262
Q42952	--	--	-0.0105511	0.0163109	0.019426
Q0H8W0	K01179	ko00500,ko01100	-0.0108649	0.016095	0.0194189
A0A1S3XNM5	--	--	0.00077176	0.0194017	0.0194171
A0A0C4FST6	--	--	-0.00711149	0.0180675	0.0194167
A0A1S3YGP9	K13430	ko04626	0.00397604	0.0190022	0.0194137
A0A1S3Z8X9	K02541	ko03030	0.0113178	-0.0157516	0.019396
A0A1S4ACF6	--	--	0.00356029	0.0190636	0.0193932
A0A1S4AAL1	K01803	ko00010,ko00051,ko00562,ko00710,ko01100,ko01110,ko01200,ko01230	0.00348258	0.0190708	0.0193861
A0A1S3ZDF4	K09872	--	-0.0105488	0.0162621	0.0193839
A0A1S3YC63	K14677	ko00220,ko01100,ko01110,ko01210,ko01230	0.00498561	0.0187264	0.0193787
A0A1S4DPX1	--	--	0.00240998	0.0192247	0.0193752
A0A1S4DEY3	K13679	ko00500,ko01100,ko01110	0.00547383	0.0185845	0.0193739
A0A1S4D4T2	K04708	ko00600,ko01100	-0.000737024	0.0193566	0.0193706
A0A1S4BY02	K11436	--	0.00646419	-0.018257	0.0193676
A0A1S4C430	K17508	--	-0.00676634	0.0181449	0.0193654
A0A1S4C8B7	--	--	0.00224304	0.0192345	0.0193648
A0A1S4D8X3	K19893	ko00500,ko01100	-0.0110908	0.015868	0.0193598
A0A1S4CG87	K09955	--	-0.00949598	0.0168677	0.019357
A0A1S4BB59	K13065	ko00940,ko00941,ko00945,ko01100,ko01110	-0.00223786	0.0192205	0.0193504
A0A1S3ZE97	K00006	ko00564,ko01110	0.00908344	-0.0170851	0.0193497
A0A1S3XY66	K19791	--	0.00531087	0.0186062	0.0193493
A0A1S3YYW3	--	--	0.00406312	0.0189131	0.0193446
A0A1S4BLL1	K01209	ko00520,ko01100	-0.00823197	0.0175025	0.0193418
A0A1S3Z936	--	--	-0.00141628	0.0192888	0.0193408
A0A1S4B4C9	--	--	0.0108845	-0.0159843	0.0193383
A0A1S3ZLY8	K01051	ko00040,ko01100	-0.00962072	0.0167705	0.0193341
A0A1S3XZS1	K00844	ko00010,ko00051,ko00052,ko00500,ko00520,ko01100,ko01110,ko01200	-0.000977704	0.0193078	0.0193325
A0A1S3XBW7	--	--	0.0010677	0.0192945	0.019324
A0A1S4CBJ3	K22399	--	0.0106517	-0.0161231	0.0193239
A0A1S4AS83	--	--	0.0113783	-0.0156137	0.0193198
P35513	K10775	ko00360,ko00940,ko01100,ko01110	0.00420056	0.0188563	0.0193185
A0A1S3XV63	--	--	0.00525849	0.0185859	0.0193155
A0A1S4BLH2	--	--	0.00746286	-0.0178133	0.0193134
A0A1S3WZF4	K01184	ko00040,ko01100	0.00163653	0.0192428	0.0193122
A0A1S3YCH9	K11517	ko00630,ko01100,ko01110,ko01200,ko04146	0.00371984	0.0189486	0.0193103
A0A1S3YCH2	K00457	ko00130,ko00350,ko00360,ko01100,ko01240	0.00533698	0.0185395	0.0192924
A0A1S3X2B6	--	--	0.0106145	-0.0161098	0.0192923
A0A1S4A0S5	K03504	ko03030,ko03410,ko03420,ko03430,ko03440	0.010583	-0.016127	0.0192894
A0A1S4DFW8	K03809	ko00130,ko01100,ko01110,ko01240	-0.00240156	0.0191366	0.0192867
A0A1S3ZLB5	K20093	--	0.00735336	-0.017825	0.0192822
A0A1S4CV80	--	--	0.00404969	0.0188495	0.0192796
A0A1S4BF59	K19891	ko00500,ko01100	0.00497774	0.0186224	0.0192762
A0A1S4DNK8	K15535	--	-0.0103177	0.0162819	0.0192758
A0A1S3ZZP8	K00059	ko00061,ko00780,ko01100,ko01110,ko01212,ko01240	0.00327953	0.0189938	0.0192749
A0A1S3YX65	K00574	--	0.00961688	-0.0167004	0.0192714
A0A1S3XBD0	K00434	ko00053,ko00480,ko01100	0.0018901	0.0191783	0.0192713
A0A1S3X8R5	K00558	ko00270,ko01100	-0.00443877	-0.0187529	0.0192711
A0A1S3Z7M7	--	--	-0.0093722	0.016823	0.0192575
A0A1S4D1T0	K13065	ko00940,ko00941,ko00945,ko01100,ko01110	0.0107667	-0.0159642	0.0192556
A0A1S4BQH2	K00975	ko00500,ko00520,ko01100,ko01110	-0.00743064	0.017756	0.0192481
A0A1S4C4R0	K16297	--	0.00529315	0.0185048	0.019247
A0A1S3XJQ4	K00472	ko00330,ko01100	0.00381087	0.0188637	0.0192448
A0A075F955	--	--	0.00031851	0.0192411	0.0192437
A0A1S3X690	--	--	-0.00475265	0.0186447	0.0192409
A0A1S3XZ38	--	--	-0.00106103	0.0192061	0.0192354
A0A1S4BWK4	K13412	ko04626	-0.00826984	0.0173619	0.0192308
A0A1S3XA11	K22395	ko00940,ko01100,ko01110	0.00461365	0.0186658	0.0192276
A0A1S3Z0W1	K18592	ko00430,ko00460,ko00480,ko00590,ko01100	-0.0101385	0.0163333	0.0192241
A0A1S3XX77	K14506	ko04075	0.00287186	0.0190067	0.0192224
Q9ZP87	K14759	ko00130,ko01100,ko01110,ko01240	-0.00825154	0.0173562	0.0192179
A0A1S3ZTW0	--	--	-0.00755866	0.0176657	0.0192148
A0A1S4D1G1	K12373	ko00511,ko00513,ko00520,ko00531,ko00603,ko00604,ko01100	-0.0103271	0.0161993	0.0192111
A0A1S3X845	K03809	ko00130,ko01100,ko01110,ko01240	-0.009448	0.0167185	0.0192035
A0A1S4A4E3	--	--	-0.0112893	0.0155301	0.0191998
A0A1S3X676	--	--	0.00136117	0.0191467	0.0191951
A0A1S4AKN6	K18156	--	0.00475959	0.0185893	0.019189
A0A1S4CT36	K19222	ko00130,ko01100,ko01110,ko01240	0.00283587	0.0189748	0.0191856
A0A1S4DRA9	K11252	--	-0.00369627	0.0188252	0.0191846
A0A1S3YHX9	--	--	0.00425963	0.0186998	0.0191788
A0A1S4BAM9	K11820	ko00380,ko00966,ko01100,ko01110,ko01210	0.0107403	-0.0158889	0.0191784
Q9AYN9	K04368	ko04626	0.00660159	-0.0180011	0.0191734
A0A1S3X835	--	--	0.0103619	-0.0161292	0.0191708
A0A1S4C6K3	--	--	-0.00963736	0.0165692	0.0191681
A0A1S3XGN7	K01674	ko00910,ko01100	-0.00945153	0.0166739	0.0191664
Q5QJB2	--	--	0.00362655	0.018817	0.0191633
A0A1S4D3H6	K01803	ko00010,ko00051,ko00562,ko00710,ko01100,ko01110,ko01200,ko01230	0.00510458	0.0184704	0.0191628
A0A1S3WZD9	K00472	ko00330,ko01100	0.00370657	0.0188005	0.0191624
A0A1S4BUY6	K10526	ko00592,ko01100,ko01110	0.00493334	0.0185154	0.0191614
A0A1S3WZ93	--	--	0.0115899	-0.0152587	0.0191612
A0A1S4BB63	K13179	--	-0.00400957	-0.0187351	0.0191593
A0A1S3Y0B9	K13051	ko00250,ko00460,ko01100,ko01110	-0.00286625	0.0189435	0.0191591
A0A1S4C729	K09705	--	0.00325468	0.0188784	0.0191569
A0A1S3ZIM5	--	--	-0.00899494	0.0169136	0.0191567
A0A1S3Y7P7	K00422	ko00350,ko00950,ko01100,ko01110	0.0056621	0.018296	0.0191521
A0A1S4BNF4	K08956	--	0.00242573	-0.0189974	0.0191517
A0A1S3ZZW9	K16297	--	-0.00427262	0.0186665	0.0191493
A0A1S4C9B8	K13691	--	-0.00771391	0.0175215	0.0191444
A0A1S3XLG8	K13430	ko04626	-0.00338875	0.0188409	0.0191432
A0A1S4D3E6	K00940	ko00230,ko00240,ko01100,ko01110,ko01240,ko04016	0.00630335	-0.0180741	0.0191417
A0A1S4CSB7	K01051	ko00040,ko01100	-0.000172589	0.0191361	0.0191368
A0A1S4D1J4	--	--	0.0103262	-0.0161014	0.0191281
P45733	K10775	ko00360,ko00940,ko01100,ko01110	0.00437081	0.0186207	0.0191268
A0A1S4DF05	K13508	ko00561,ko00564,ko01100,ko01110	0.010889	-0.0157131	0.0191173
A0A1S3ZI53	K18422	--	-0.00535686	-0.0183411	0.0191074
A0A1S4CCH1	K13126	ko03013,ko03015,ko03018	0.00488597	-0.018468	0.0191034
A0A1S3XSV4	K01735	ko00400,ko01100,ko01110,ko01230	0.00569854	0.0182287	0.0190987
A0A1S3X0R5	--	--	0.00279366	0.0188877	0.0190931
Q9FYT8	K07760	--	0.0111423	-0.0154957	0.0190858
A0A1S4BRW7	K14759	ko00130,ko01100,ko01110,ko01240	-0.00989426	0.0163199	0.019085
A0A1S3Z9E2	--	--	-0.0033652	0.0187807	0.0190799
E3W9P4	--	--	0.00427253	0.0185943	0.0190788
A0A1S3YKP0	K22983	--	-0.0114313	0.0152691	0.0190741
A0A1S3XXE6	K22531	--	-0.00531087	0.0183196	0.0190739
A0A1S4AUH4	K14398	ko03015	-0.00223753	-0.0189403	0.019072
A0A1S3XS86	K03695	--	0.0101081	-0.016167	0.0190669
A0A1S3XJ14	K00001	ko00010,ko00071,ko00350,ko00620,ko01100,ko01110	-0.00339374	-0.0187609	0.0190654
A0A1S4C7R5	K13430	ko04626	-0.0111244	0.0154814	0.0190638
A0A1S4ABI9	--	--	-0.00726833	0.0176219	0.019062
A0A1S4DQ54	--	--	-0.010851	0.0156708	0.0190609
A0A1S4DIR5	K22390	--	-0.00240505	0.0189068	0.0190592
A0A1S4CRI8	K12349	ko00600,ko01100	-0.0115345	0.015172	0.0190587
A0A1S3YSP4	K00799	ko00480,ko01100	0.010903	-0.0156306	0.0190576
P08252	K20547	ko00520,ko01100,ko04016	-0.0114502	0.0152321	0.0190558
A0A1S3X313	--	--	0.00432035	0.018558	0.0190542
A0A1S4A4Y0	K17525	--	0.00494667	0.0183992	0.0190526
A0A1S4DIM4	K13963	--	0.00582609	0.0181366	0.0190494
A0A1S4A3Y3	K19893	ko00500,ko01100	0.00476656	0.0184351	0.0190413
A0A1S3ZEX6	K02140	ko00190,ko01100	-0.00489257	-0.0184013	0.0190406
A0A1S3ZAS3	K05278	ko00941,ko01100,ko01110	0.0026589	-0.0188494	0.019036
A0A1S3XUF6	K17969	--	-0.00283345	-0.0188183	0.0190304
A0A1S4B1X3	--	--	0.00509821	0.0183347	0.0190303
A0A1S3XSZ5	K00103	ko00053,ko01100,ko01240	0.00281577	0.0188189	0.0190284
A0A1S4CGU6	K01761	ko00270,ko00450,ko01100	0.00444059	0.0185007	0.0190262
A0A1S4B9P5	--	--	-0.00301431	0.0187669	0.0190075
A0A1S3ZI54	K08245	--	0.00311025	0.0187494	0.0190056
A0A1S4DLJ4	--	--	0.00508165	0.0182959	0.0189885
A0A1S4CMJ7	K11274	--	0.0117122	-0.0149447	0.0189874
A0A076L2G1	K01011	ko00270,ko00920,ko01100,ko04122	0.00508946	0.0182922	0.018987
A0A1S4D554	K01051	ko00040,ko01100	-0.00619764	0.0179464	0.0189864
A0A1S4CAV2	K00430	ko00940,ko01100,ko01110	0.0115215	-0.0150901	0.0189857
A0A1S3XYI2	K01213	ko00040,ko01100	-0.00884125	0.0167985	0.0189831
A0A1S4BT66	--	--	-0.0105718	0.0157658	0.0189821
A0A1S4BQT3	--	--	0.0113995	-0.0151707	0.0189763
A0A1S4D5J1	K14799	--	-0.00575666	-0.0180808	0.0189751
A0A1S4C2U3	--	--	0.000406426	0.0189704	0.0189748
Q711R1	K10525	ko00592,ko01100,ko01110	0.000767699	0.0189588	0.0189744
F2ZAM1	--	--	0.00197992	0.0188677	0.0189713
A0A1S3X6Q5	K10583	ko04120	0.0099045	-0.0161797	0.0189705
A0A1S3ZRN4	K22757	--	0.00426851	0.0184839	0.0189704
A0A1S4BHD3	K20102	--	0.0035732	-0.0186265	0.0189661
A0A1S4BJH5	K02201	ko00770,ko01100,ko01240	0.00544895	0.0181533	0.0189534
A0A1S3X239	K13993	ko04141	0.0115639	-0.0150135	0.0189507
A0A1S3ZA04	--	--	0.0117641	-0.0148558	0.0189496
A0A1S3ZHU5	K01807	ko00030,ko00710,ko01100,ko01110,ko01200,ko01230	0.00557174	0.0181108	0.0189485
A0A1S4DR86	K01640	ko00072,ko00280,ko00650,ko01100,ko01110,ko04146	-0.011179	0.0152944	0.0189444
A0A1S4B308	--	--	-0.0116802	0.014912	0.0189419
A0A1S3YWN2	--	--	-0.0037593	0.0185647	0.0189415
A0A1S4AJP9	--	--	0.0117753	-0.0148358	0.018941
A0A1S4B934	--	--	-0.0113923	0.015123	0.0189338
A0A1S4BD91	K01051	ko00040,ko01100	0.00483542	0.0183021	0.0189301
A0A1S4CLG6	K17098	--	-0.0107483	0.0155818	0.0189293
A0A1S4C0J1	--	--	0.0045273	0.0183796	0.018929
A0A1S3XTR0	K13260	ko00943,ko01100,ko01110	-0.001497	0.0188682	0.0189275
A0A1S4C3K0	K00688	ko00500,ko01100,ko01110	-0.0112288	0.0152365	0.0189271
A0A1S4BRZ6	--	--	-0.0116217	0.0149378	0.0189262
O24160	K14431	ko04075	0.00114311	0.0188901	0.0189247
A0A1S3Z4C1	K07152	--	0.00219517	0.0187968	0.0189246
A0A1S3Z9T2	K24634	--	0.011088	-0.0153355	0.0189241
A0A1S3ZTV2	K05019	ko03013	0.0102697	-0.0158921	0.0189216
A0A1S4B5K5	K16297	--	-0.00987608	0.0161333	0.0189161
A0A1S4D920	K02151	ko00190,ko01100,ko04145	0.00422212	0.0184308	0.0189083
A0A1S4C127	K00430	ko00940,ko01100,ko01110	-0.0117525	0.0148117	0.0189078
A0A1S3XU49	K14677	ko00220,ko01100,ko01110,ko01210,ko01230	0.00403445	0.0184723	0.0189077
A0A1S3ZJV3	K13993	ko04141	0.0115765	-0.0149477	0.0189063
A0A0M4K6A0	--	--	0.00460204	-0.0183308	0.0188997
A0A1S4CC76	K13525	ko04141	-0.00545777	-0.0180937	0.018899
A0A1S3Z2K7	K01968	ko00280,ko01100	-0.0112642	0.0151751	0.0188988
A0A1S4D570	K19825	--	-0.011245	0.0151848	0.0188952
A0A1S4CE43	K00943	ko00240,ko01100	0.00891661	-0.016657	0.0188934
A0A1S3ZB78	K18835	ko04626	9.12791e-05	0.0188891	0.0188893
A0A1S4AKG8	--	--	-0.00840961	0.0169067	0.0188828
A0A1S3XMM3	--	--	-0.0037326	-0.0185074	0.01888
A0A1S4BX09	K17609	--	-0.0108657	0.0154369	0.0188776
A0A1S4C870	K00924	--	-0.00894527	0.0166212	0.0188754
A0A1S3XUJ1	K19892	ko00500,ko01100	-0.00445229	0.0183378	0.0188706
A0A1S4CZ94	K00469	ko00053,ko00562,ko01100	-0.00715611	0.0174589	0.0188685
Q3Y625	--	--	0.00461125	0.0182867	0.0188592
A0A1S4CP92	K16871	ko00250,ko00650,ko01100	0.00424474	0.0183666	0.0188508
A0A1S3ZZV0	K00434	ko00053,ko00480,ko01100	0.00466195	0.0182624	0.0188481
A0A1S4BDS9	K07904	ko04144	-0.00751639	0.0172828	0.0188465
A0A1S4CWX6	K00487	ko00130,ko00940,ko00941,ko00945,ko01100,ko01110	0.00463278	0.018267	0.0188453
A0A1S4DIE0	K14823	--	-0.00238609	-0.0186898	0.0188415
A0A1S4DAI4	K00799	ko00480,ko01100	-0.0115002	0.0149231	0.0188402
A0A076L1Z5	--	--	-0.0114996	0.0149219	0.0188389
A0A1S4ANL1	K00794	ko00740,ko01100,ko01110,ko01240	0.00584511	0.0179088	0.0188386
A0A1S4D6P6	K03695	--	0.0108512	-0.0153969	0.0188364
A0A1S3YWR0	K14156	ko00564,ko01100	0.00541743	0.0180393	0.0188352
A0A1S4ANZ1	K00820	ko00250,ko00520,ko01100	0.00599975	-0.0178508	0.0188321
A0A1S4BWY8	K05929	ko00564	0.00997923	-0.0159666	0.0188286
A0A1S3ZK76	K01735	ko00400,ko01100,ko01110,ko01230	0.00592853	0.0178704	0.0188281
A0A1S4D1P6	K16290	--	-0.0116383	0.0147958	0.0188246
A0A1S3Z8Q0	--	--	-0.0115355	0.0148728	0.018822
A0A1S4DP25	--	--	0.00353192	0.0184804	0.0188149
A0A1S3ZT94	K00430	ko00940,ko01100,ko01110	-0.0116807	0.0147454	0.0188113
A0A1S3YQI1	K01079	ko00260,ko01100,ko01110,ko01200,ko01230	-0.00434513	0.0182981	0.018807
A0A1S4DKZ0	--	--	0.00316866	0.0185376	0.0188065
A0A1S3ZYX6	K01184	ko00040,ko01100	0.0033335	0.0185083	0.0188061
A0A1S3Z710	--	--	0.0028353	-0.0185882	0.0188032
A0A1S4A8A6	K05349	ko00460,ko00500,ko00940,ko01100,ko01110	0.00615288	0.0177665	0.0188017
A0A1S4AWU6	K01783	ko00030,ko00040,ko00710,ko01100,ko01110,ko01200,ko01230	0.004962	0.0181316	0.0187983
A0A1S4DBZ6	K00797	ko00270,ko00330,ko00480,ko01100	0.00595869	0.0178229	0.0187926
A0A1S3ZJX0	K02303	ko00860,ko01100,ko01110,ko01240	-0.000939766	0.0187659	0.0187895
A0A1S4CYY0	--	--	0.00615088	0.0177541	0.0187894
P25317	K00799	ko00480,ko01100	-0.00946049	0.0162299	0.018786
A0A1S4D293	K15920	ko00520,ko01100	0.00441746	0.0182581	0.0187849
Q09K05	K17822	--	-0.0016522	-0.0187106	0.0187834
A0A1S4BEG4	K13201	--	0.0109906	-0.0152305	0.018782
A0A1S4ANS4	K14797	--	0.00281491	-0.0185686	0.0187808
A0A1S3XSW3	K13065	ko00940,ko00941,ko00945,ko01100,ko01110	0.00854098	-0.016726	0.0187805
Q40588	K00423	ko00053,ko01100	0.0048182	0.0181492	0.0187779
A0A1S4B8G2	K14293	ko03013	0.0104276	-0.0156161	0.0187776
Q08196	--	--	0.00565447	0.0179046	0.0187763
A0A1S4B514	K07517	ko00071	7.71617e-05	0.0187748	0.0187749
A0A1S3ZZ77	--	--	0.0113552	-0.0149493	0.0187729
A0A1S4BT29	K15472	ko00909,ko01110	-0.0116349	0.0147301	0.0187709
A0A1S3ZA83	K00759	ko00230,ko01100	0.0113902	-0.0149174	0.0187688
A0A1S3Y0M0	K09495	--	0.0113618	-0.0149335	0.0187643
A0A1S3X2Q9	K05666	ko02010	-0.00760322	0.0171497	0.0187596
A0A1S3Z0D1	K01426	ko00330,ko00360,ko00380,ko01100	0.00312673	0.0184955	0.018758
A0A1S4AVS9	K01193	ko00052,ko00500,ko01100,ko01110	-0.000584967	0.0187474	0.0187565
A0A1S4D4P1	K00827	ko00250,ko00260,ko00270,ko00280,ko01100,ko01110	0.000956652	0.0187309	0.0187553
A0A1S3ZKG7	K16585	--	0.00844325	-0.0167454	0.0187536
A0A1S3Y7T6	K00800	ko00400,ko01100,ko01110,ko01230	-0.00244106	0.0185926	0.0187521
A0A1S4BB21	K19882	--	-0.0117817	0.0145837	0.0187482
A0A1S3ZXT8	--	--	-0.00260978	0.0185615	0.0187441
A0A1S4DIN9	K17761	ko00250,ko00650,ko01100	-0.0112967	0.0149457	0.0187346
A0A1S4BWL1	K00703	ko00500,ko01100,ko01110	-0.00496107	0.0180628	0.0187317
A0A1S4AE85	K03283	ko03040,ko04141,ko04144	0.0119183	-0.0144506	0.0187314
A0A1S4AIB3	K14272	ko00220,ko00250,ko00260,ko00630,ko00710,ko01100,ko01110,ko01200,ko01210,ko01230	-0.00618146	0.0176755	0.0187252
A0A1S3XNP2	K00966	ko00051,ko00520,ko01100,ko01110,ko01240	-0.011088	0.0150893	0.0187252
A0A1S4BAR7	K00028	ko00620,ko00710,ko01100,ko01200	-0.0113631	0.0148809	0.0187232
A0A1S3Z1K5	K15920	ko00520,ko01100	-0.00359533	0.0183746	0.0187231
A0A1S3YU96	--	--	-0.0103738	0.0155716	0.0187107
A0A1S3XME2	K00924	--	-0.00696795	0.0173434	0.0186908
A0A1S4DIY5	K07964	ko00531,ko01100	0.00489271	0.0180379	0.0186897
A0A1S3Z2Y0	K03671	--	-0.00499385	0.0180097	0.0186892
A0A1S4AAA0	--	--	-0.00201677	-0.0185776	0.0186868
A0A1S4BQT6	--	--	-0.0108063	0.0152408	0.0186831
A0A1S4ABX1	--	--	-0.00127254	-0.0186383	0.0186817
A0A1S4AGA0	--	--	-0.00793042	0.0169128	0.0186798
A0A1S3XB52	K08245	--	-0.00865743	0.0165503	0.0186779
A0A1S3XL14	K11271	--	0.000534664	-0.0186681	0.0186758
A0A1S4A9Z7	K13430	ko04626	-0.00395297	0.0182474	0.0186707
A0A1S4DA13	--	--	0.00317803	0.0183961	0.0186686
A0A1S3ZJZ9	K01265	--	-0.00608643	-0.017648	0.0186681
A0A1S4C1A2	K13449	ko04016,ko04075,ko04626	0.00536053	0.01788	0.0186663
A0A1S3XPT5	K13832	ko00400,ko01100,ko01110,ko01230	0.00428804	0.0181623	0.0186616
A0A1S3YSA6	K01620	ko00260,ko01100,ko01110,ko01230	0.00521532	0.0179171	0.0186607
A0A1S4AQD2	K01194	ko00500,ko01100,ko01110	-0.000462553	0.0186483	0.018654
A0A1S3XZ08	K00224	ko00592,ko01110	0.00583001	0.017716	0.0186507
A0A1S4C132	K13216	--	0.00401355	0.0182109	0.018648
A0A1S3YTV1	K00968	ko00440,ko00564,ko01100	-0.00480561	-0.018018	0.0186478
A0A1S4CTP5	K23260	ko00940,ko01110	-0.00283023	0.0184308	0.0186468
A0A1S3YZ76	--	--	-0.0108722	0.0151363	0.0186363
A0A1S3YXH8	--	--	0.00576001	0.0177213	0.0186339
A0A1S3YEE3	K00924	--	-0.0089934	0.0163172	0.0186314
A0A1S3Z8N5	K09553	--	0.0111288	-0.0149376	0.0186274
A0A1S4ALD8	K03695	--	0.0117666	-0.0144375	0.0186252
A0A1S3Y1A3	K09528	--	-0.00357198	-0.0182762	0.018622
A0A1S3YDK7	--	--	0.0119917	-0.0142448	0.0186203
A0A1S4A204	K23541	--	-0.00493315	-0.0179496	0.0186152
A0A1S3Z7X6	K01176	ko00500,ko01100,ko01110	-0.0119388	0.0142823	0.018615
A0A1S3Z8U2	--	--	0.00616562	0.0175633	0.0186141
A0A1S4DC36	--	--	-0.00590484	-0.0176514	0.0186129
A0A1S4BMX0	--	--	0.011644	-0.0145193	0.0186117
A0A1S4B7A5	K23408	--	0.00651575	-0.0174322	0.0186101
A0A1S4A2U3	--	--	0.00360416	0.0182551	0.0186075
A0A1S3X014	K22588	ko00380,ko01100,ko01110	0.0115675	-0.0145705	0.0186039
A0A1S4ABH3	--	--	0.0028266	0.018386	0.018602
A0A1S4A4K2	K13832	ko00400,ko01100,ko01110,ko01230	0.00466134	0.0180074	0.0186009
A0A1S3XGF1	K01051	ko00040,ko01100	-0.00927609	0.0161229	0.0186009
A0A1S4DP51	K17046	--	0.0118362	-0.0143483	0.0186002
B2CDE1	K16292	--	-0.0119595	0.0142456	0.0186001
A0A1S3XJS5	K10752	--	0.0107407	-0.0151821	0.0185973
A0A1S4DME1	K23735	ko00785,ko01100,ko01240	-0.0110506	0.0149567	0.0185962
A0A1S4BQU5	K13993	ko04141	0.0104629	-0.0153618	0.0185865
A0A1S4ACF7	--	--	0.0057474	0.0176718	0.0185829
A0A1S4AGQ4	--	--	-0.0117605	0.0143858	0.0185812
A0A1S3X0M2	--	--	-0.0092127	0.0161343	0.0185793
A0A1S3XBZ5	K00162	ko00010,ko00020,ko00620,ko01100,ko01110,ko01200	0.00251654	-0.0184062	0.0185775
A0A1S3YLS5	K11517	ko00630,ko01100,ko01110,ko01200,ko04146	0.00422447	0.0180835	0.0185704
A0A1S4AVT9	K01412	--	0.00511905	0.0178496	0.0185692
A0A1S4B848	--	--	-0.00288824	0.0183407	0.0185668
A0A1S4BCH4	--	--	-0.0116643	0.0144399	0.0185625
A0A1S3ZME1	K15920	ko00520,ko01100	0.00585344	0.0176146	0.0185617
A0A1S3YZT7	--	--	0.00560446	0.0176882	0.0185548
A0A1S4BE89	K03036	ko03050	0.0116685	-0.0144262	0.0185544
A0A1S4CV95	K09060	--	0.00864283	-0.0164134	0.0185499
A0A1S3ZYV1	K12259	ko00330,ko00410,ko01100	-0.00415949	-0.0180727	0.0185452
A0A1S4CK84	K22683	--	-0.00842526	0.0165016	0.018528
A0A1S3XHG4	K01835	ko00010,ko00030,ko00052,ko00230,ko00500,ko00520,ko01100,ko01110	-0.00362118	0.0181675	0.0185249
A0A1S4A0N6	K19525	--	-0.00980642	0.0157095	0.018519
A0A076L1Z7	K07304	--	0.00951816	-0.0158834	0.018517
A0A1S4DET3	--	--	-0.0019945	0.0184027	0.0185105
A0A1S4AUS0	K13418	--	-0.00672016	0.0172465	0.0185095
A0A1S3X455	--	--	0.00352083	-0.0181698	0.0185078
A0A1S3YFL6	K03145	--	-0.000781108	-0.0184901	0.0185066
A0A1S4DRQ6	K00457	ko00130,ko00350,ko00360,ko01100,ko01240	0.00503749	0.0178065	0.0185054
A0A075F933	--	--	0.00561282	0.0176309	0.0185028
A0A1S4D738	K13201	--	-0.00522922	-0.0177473	0.0185017
A0A1S4C8J3	K00844	ko00010,ko00051,ko00052,ko00500,ko00520,ko01100,ko01110,ko01200	-0.0118408	0.0142161	0.0185014
A0A1S4D140	K10781	ko00061,ko01100,ko01212	0.0113572	-0.0145967	0.0184945
A0A1S3XFQ0	K23643	--	0.00640158	-0.0173477	0.0184911
A0A1S4A9J5	--	--	0.00981013	-0.015673	0.01849
A0A1S3Y8X8	K23877	--	0.00573282	0.0175768	0.0184881
A0A1S4DK77	K13415	ko04075	-0.0108242	0.0149844	0.018485
A0A1S3XDE1	K00811	ko00220,ko00250,ko00270,ko00330,ko00350,ko00360,ko00400,ko00950,ko00960,ko01100,ko01110,ko01210,ko01230	0.00615226	0.0174279	0.018482
A0A1S4DJF0	K01363	--	0.00220978	0.0183466	0.0184792
A0A1S4B4P0	--	--	0.0116657	-0.0143303	0.0184783
A0A1S4AI25	K23398	--	-0.00292398	-0.0182416	0.0184744
A0A1S3ZIF8	--	--	0.00343557	0.0181519	0.0184742
A0A1S4B0F7	--	--	-0.0114605	0.0144884	0.0184731
A0A1S4C777	--	--	-0.0119618	0.0140745	0.0184709
A0A1S3ZVI0	K13449	ko04016,ko04075,ko04626	0.0056223	0.0175937	0.0184702
A0A1S4CPT1	K00924	--	-0.0118257	0.0141855	0.0184682
A0A1S3YYK9	K24983	--	0.00661616	-0.0172369	0.018463
A0A1S3YB67	K23387	--	-0.00570456	-0.0175578	0.0184613
A0A1S4BFP9	--	--	0.00444182	0.017917	0.0184593
A0A1S3XCG6	--	--	-0.00336875	-0.0181402	0.0184503
A0A1S4BDN4	K01817	ko00400,ko01100,ko01110,ko01230	0.00963683	-0.0157278	0.0184454
A0A1S3Z4N1	K00430	ko00940,ko01100,ko01110	0.0101893	-0.0153748	0.0184447
A0A1S4BIA9	K01193	ko00052,ko00500,ko01100,ko01110	-0.0016721	0.0183625	0.0184385
A0A1S4BCP8	K23541	--	-0.00319406	0.0181588	0.0184376
A0A1S3Y4P0	K10406	--	-0.00563009	-0.0175557	0.0184364
A0A1S4AP46	--	--	-0.0109366	0.0148389	0.0184338
A0A1S4DFV0	K14721	ko03020	0.00255115	-0.0182554	0.0184328
Q94IQ1	K00430	ko00940,ko01100,ko01110	0.00534576	0.0176353	0.0184278
A0A1S4D715	--	--	0.00535234	0.0176268	0.0184215
A0A1S3XQ27	--	--	-0.0104001	0.0152027	0.0184196
A0A1S4BAT6	K00430	ko00940,ko01100,ko01110	-0.0121046	0.0138828	0.0184188
A0A1S4BMJ4	--	--	0.00544739	0.0175825	0.018407
A0A1S3ZNU8	K00109	ko00650,ko01100	-0.00620312	0.0173285	0.0184053
A0A1S4ATS7	K22390	--	0.00378113	0.0180117	0.0184043
A0A1S3XB37	K16298	--	0.00594987	0.01741	0.0183986
A0A1S3Z956	K06874	--	-0.00555593	-0.0175375	0.0183966
A0A1S3X1D8	--	--	0.0058308	0.0174452	0.0183938
A0A1S3Y726	K19891	ko00500,ko01100	-0.0100896	0.0153758	0.0183906
A0A1S4AE64	K19517	ko00562,ko01100,ko01110	0.000101174	-0.0183851	0.0183854
A0A1S4BT60	K17609	--	-0.00944591	0.0157715	0.0183838
A0A1S3ZRS5	K00924	--	-0.011996	0.0139302	0.0183836
A0A1S4AUN1	--	--	0.0109824	-0.0147419	0.0183831
Q9XEN8	K17098	--	0.00558592	0.0175136	0.0183828
A0A1S4BKU4	K10744	ko03030	0.00903412	-0.0160024	0.0183764
A0A1S3Z1G9	K19783	--	-0.00344653	-0.0180496	0.0183757
A0A1S3YG70	K17098	--	-0.0121488	0.0137849	0.0183743
A0A1S4ASZ5	--	--	-0.0116173	0.0142351	0.0183739
A0A1S4A5S7	K08967	ko00270,ko01100	0.00657909	0.0171525	0.0183709
A0A1S4D0X6	--	--	-0.0120252	0.0138861	0.0183693
A0A1S3Z8S2	--	--	-0.0110887	0.0146401	0.0183655
A6N8J1	K13415	ko04075	-0.0109206	0.0147618	0.0183622
A0A1S3X8G0	K06892	ko00940,ko01110	-0.0115134	0.0143037	0.0183618
A0A1S4CWU8	K01230	ko00510,ko00513,ko01100,ko04141	-0.00423695	0.0178622	0.0183578
A0A1S4CNP0	K00811	ko00220,ko00250,ko00270,ko00330,ko00350,ko00360,ko00400,ko00950,ko00960,ko01100,ko01110,ko01210,ko01230	0.0066713	0.0170984	0.0183538
A0A1S4A583	K09518	ko04141	-0.00596248	-0.0173573	0.0183529
A0A1S3Z7D6	--	--	-0.0104452	0.0150829	0.0183465
A0A1S4A9L4	K11294	--	0.000338656	-0.018343	0.0183462
A0A1S4AMB9	K13430	ko04626	-0.000456233	0.0183355	0.0183412
A0A1S4CD44	--	--	-0.0115623	0.0142373	0.0183408
A0A1S4B1B0	K03283	ko03040,ko04141,ko04144	0.0103209	-0.0151593	0.0183392
A0A1S3XHP5	K11275	--	0.00802661	-0.0164861	0.0183362
A0A1S4DFD9	--	--	0.00607677	0.0172952	0.0183317
A0A1S3Z0T4	K20093	--	0.00829101	-0.0163429	0.0183257
A0A1S4AJW7	K13993	ko04141	0.0111678	-0.014523	0.0183204
A0A1S3Y3N2	K11303	--	0.00778218	-0.0165842	0.0183193
A0A1S3Y6D3	K01807	ko00030,ko00710,ko01100,ko01110,ko01200,ko01230	0.00634454	0.0171774	0.0183116
A0A1S4AXN2	K22683	--	0.0116139	-0.0141566	0.018311
A0A1S3YVH7	--	--	-0.000907318	0.0182875	0.01831
A0A1S4B9M5	K13648	ko00520,ko01100	0.00626673	0.0172036	0.0183095
A0A0A8WK76	K09872	--	-0.0121848	0.0136635	0.0183074
A0A1S3Y1L6	--	--	0.00592906	0.0173163	0.0183033
A0A1S3Y7V6	K11262	ko00061,ko00620,ko00640,ko01100,ko01110,ko01212	0.00678475	-0.016999	0.018303
A0A1S4DJD5	--	--	-0.0120275	0.0137925	0.0183001
A0A1S4BPU1	K14768	--	0.00599058	-0.0172909	0.0182993
A0A1S3X8Z6	K03283	ko03040,ko04141,ko04144	0.00646161	-0.0171193	0.0182982
A0A1S3WZ99	--	--	0.0111801	-0.0144853	0.0182981
A0A1S3XB74	K00797	ko00270,ko00330,ko00480,ko01100	0.00604809	0.0172648	0.0182935
A0A1S3Y8V8	K21888	ko00053,ko00480,ko01100	0.0047686	0.0176483	0.0182812
A0A1S3XCA7	K15104	--	-0.0116317	0.014101	0.0182794
A0A1S4A695	K17497	ko00051,ko00520,ko01100,ko01110,ko01240	-0.010799	0.0147482	0.0182792
A0A1S3XQ43	K15507	--	0.0112639	-0.0143947	0.0182779
A0A1S4CBD8	K00279	ko00908	0.000661352	0.018263	0.018275
A0A1S3YDQ5	K17782	--	-0.00713469	0.0168244	0.0182747
A0A1S4DDD5	K04392	ko04145	0.00913314	-0.0158197	0.0182668
A0A1S3Y9Z8	K20793	--	0.0117259	-0.0140025	0.0182639
A0A1S3XJ89	--	--	0.00662075	0.0170148	0.0182576
A0A1S4CMY2	K22377	--	-0.0058024	-0.0173095	0.0182562
Q9SLN8	K19825	--	0.0053754	0.0174413	0.0182508
A0A1S3Y5V4	--	--	0.0114496	-0.0142107	0.0182493
A0A1S4BB49	K07562	ko03008,ko03013	-0.00407384	-0.0177873	0.0182479
A0A1S3ZZI4	K24140	--	0.00558521	0.017372	0.0182477
A0A1S4CTN2	K05349	ko00460,ko00500,ko00940,ko01100,ko01110	-0.00590232	0.0172646	0.0182456
A0A1S3XLB0	K05544	--	0.0061101	-0.0171851	0.018239
A0A1S3X2J8	K02537	--	0.0118715	-0.0138437	0.0182367
A0A1S3Z2A4	--	--	0.0112458	-0.0143543	0.0182349
A0A1S3XCT4	K15397	ko00062,ko01100,ko01110,ko04626	0.0117253	-0.013965	0.0182347
A0A1S4DAX8	K19892	ko00500,ko01100	-0.011335	0.0142812	0.0182328
A0A1S3Y6K4	K16298	--	0.00593544	0.0172366	0.0182299
A0A1S3Y573	K23232	ko00902,ko01100,ko01110	0.00035083	0.0182244	0.0182277
A0A1S4DBY3	K00979	ko01100	-0.0103307	0.015016	0.0182265
A0A1S3XR99	K14638	--	0.0016278	0.0181511	0.018224
A0A1S4BFB0	K01011	ko00270,ko00920,ko01100,ko04122	0.00724299	0.0167221	0.0182233
A0A1S4B4N5	--	--	0.00179489	-0.0181267	0.0182154
A0A1S4CII4	K09553	--	0.0121997	-0.0135248	0.018214
A0A1S3XE58	--	--	-0.0105248	0.0148626	0.0182117
A0A1S4DQB3	--	--	-0.00483632	-0.0175572	0.0182112
A0A1S3Y9P7	K00558	ko00270,ko01100	0.0118995	-0.0137753	0.0182033
A0A1S3YKQ1	K11437	--	0.00777428	-0.016456	0.0182
A0A1S3Y6A7	--	--	0.0121128	-0.0135796	0.0181969
A0A1S4BS82	K18532	ko00230,ko01100,ko01110,ko01240,ko03008	0.00134849	-0.0181419	0.018192
A0A1S3XCF5	K23977	ko00270,ko01100	0.00555981	0.0173209	0.0181913
A0A1S4ANR5	K01595	ko00620,ko00710,ko01100,ko01200	-0.011921	0.01374	0.0181906
Q9LRI2	K01366	--	-0.00227319	0.0180369	0.0181796
A0A1S3ZSN3	K01889	ko00970	-0.00512	-0.0174384	0.0181745
A0A1S3ZYC0	K13993	ko04141	0.0110114	-0.0144533	0.01817
A0A1S3ZGG0	--	--	-0.00273971	-0.0179605	0.0181682
A0A1S4DLM9	K16297	--	0.00683337	0.016833	0.0181672
A0A1S3ZXU9	K10743	ko03030	0.0102246	-0.0150078	0.0181597
E1AWP1	K13993	ko04141	0.0120449	-0.0135903	0.0181597
A0A1S3XN13	K00261	ko00220,ko00250,ko00910,ko01100,ko01200	-0.0118196	0.0137805	0.018155
A0A1S4DFX8	--	--	0.00607547	0.0171044	0.0181514
A0A1S3YV94	--	--	0.0121513	-0.0134814	0.0181494
A0A1S3YDP0	K07375	ko04145	-0.00664073	-0.0168903	0.0181489
A0A1S3ZQM9	K01809	ko00051,ko00520,ko01100,ko01110,ko01240	-0.0123833	0.0132591	0.0181424
A0A1S3XCX7	--	--	-0.0122721	0.0133599	0.0181408
A0A1S4A3M7	K22772	ko00944,ko01110	0.00649966	0.0169319	0.0181366
A0A1S4AJK1	K16818	ko00564,ko00592,ko01100,ko01110	0.00445795	0.017578	0.0181345
A0A1S4CFV6	--	--	-0.00865273	0.0159347	0.0181324
A0A1S4CS57	K16297	--	0.00706587	0.0166952	0.0181289
A0A1S3Y9S7	--	--	0.0117325	-0.0138194	0.0181281
A0A1S4DBB1	K22312	--	-0.00508683	0.0173925	0.0181211
A0A1S3ZJN8	K09753	ko00940,ko01100,ko01110	-0.00226596	-0.0179753	0.0181176
A0A1S3XUU6	K03242	ko03013	-0.00553049	-0.0172502	0.0181151
A0A1S4C0M3	--	--	-0.000138401	-0.0181049	0.0181054
A0A1S3X3P0	--	--	0.0026273	-0.0179122	0.0181039
A0A1S4CVQ6	K01728	ko00040,ko01100	-0.011655	0.0138481	0.0181
A0A1S4BQE9	K24935	--	0.00569705	-0.0171786	0.0180987
A0A1S4BJI3	K12891	ko03040	0.0114371	-0.0140264	0.0180983
A0A1S4BLV8	--	--	0.0113014	-0.0141321	0.0180953
A0A1S4BN71	K12836	ko03040	-0.00694819	-0.0167027	0.0180902
A0A1S4D6I8	K11374	--	-0.00613806	-0.0170152	0.0180884
A0A1S4BB05	--	--	-0.0111782	0.0142208	0.0180882
A0A1S3ZB23	K10638	--	-0.00153659	-0.0180192	0.0180846
A0A1S4BXF7	--	--	-0.00858679	0.0159132	0.0180821
A0A1S4D3I5	K19825	--	0.00678804	0.0167564	0.0180791
A0A1S4CP77	K00162	ko00010,ko00020,ko00620,ko01100,ko01110,ko01200	-0.0111633	0.0142169	0.0180759
A0A1S4CPN2	K00382	ko00010,ko00020,ko00260,ko00280,ko00310,ko00380,ko00620,ko00630,ko00640,ko01100,ko01110,ko01200,ko01240	0.00672691	0.0167771	0.0180755
A0A1S4AZR2	--	--	-0.012454	0.0130945	0.0180712
A0A1S3YVC4	--	--	0.00617302	0.0169828	0.0180699
A0A1S3YR25	--	--	-0.00964771	0.0152761	0.0180676
A0A1S3YQX9	K23113	--	-0.00192317	-0.0179626	0.0180652
A0A1S4AYB2	K08246	ko00100,ko01100,ko01110	0.00439136	-0.01752	0.0180619
P49730	K10808	ko00230,ko00240,ko00480,ko01100	0.0117789	-0.0136806	0.0180527
A0A1S4BVV8	K19001	--	0.0118395	-0.0136244	0.0180499
A0A1S3XC77	K03522	--	0.00675101	0.0167366	0.0180469
A0A1S4DEU5	K08245	--	0.00689568	0.016675	0.0180446
A0A1S4AG02	--	--	-0.0111445	0.0141904	0.0180435
A0A1S3XK57	K14945	--	0.00936382	-0.0154194	0.0180399
A0A1S4CXQ9	--	--	0.00625346	0.016904	0.0180236
A0A1S3Y7Q9	K00469	ko00053,ko00562,ko01100	-0.00795919	0.0161693	0.0180221
A0A1S3YB08	--	--	0.00565222	0.0171119	0.0180212
A0A1S4D199	--	--	0.00617852	0.0169272	0.0180195
E1U7Y3	--	--	0.0114935	-0.0138751	0.0180172
A0A1S3ZR33	K15400	ko00073	0.011149	-0.0141521	0.0180162
A0A1S3ZRR0	K13993	ko04141	0.0107117	-0.0144829	0.0180137
A0A1S3Y6Z4	K23314	--	-0.00101243	-0.0179846	0.0180131
A0A1S4DM44	--	--	0.0116023	-0.0137727	0.0180083
A0A1S3ZYL5	--	--	-0.0116625	0.0137157	0.0180038
A0A1S3YSU1	K18587	--	0.00597467	0.016983	0.0180033
A0A1S4ATM7	K23260	ko00940,ko01110	0.0117548	-0.0136348	0.0180023
A0A1S3YTD9	--	--	-0.0117132	0.0136682	0.0180005
A0A1S4DDD1	K22683	--	0.00365525	0.0176244	0.0179995
A0A1S4AHG4	K22588	ko00380,ko01100,ko01110	0.00749577	-0.0163631	0.0179982
E3W9P8	--	--	0.011917	-0.0134874	0.0179979
A0A1S4D0C6	K11979	--	-0.00428396	-0.017476	0.0179934
A0A1S3ZU41	--	--	0.00624168	0.0168716	0.0179892
A0A1S3YSM5	--	--	0.0087533	-0.0157149	0.0179883
A0A1S3Y381	--	--	0.0113379	-0.0139638	0.0179871
A0A1S3X0K7	--	--	-0.0125058	0.0129229	0.0179832
A0A1S4AH42	--	--	-0.00752035	-0.0163342	0.0179823
A0A1S4C8X3	K11108	ko03008	0.00420498	-0.0174821	0.0179807
A0A1S4B247	K10589	ko04120	-0.00721409	-0.0164643	0.0179755
A0A1S4B6C0	K00616	ko00030,ko01100,ko01110,ko01200,ko01230	0.00665068	0.0166993	0.0179749
A0A1S3ZHV8	K00759	ko00230,ko01100	0.011964	-0.0134096	0.017971
Q42962	K00927	ko00010,ko00710,ko01100,ko01110,ko01200,ko01230	0.00683792	0.0166188	0.0179706
A0A1S3XBA2	K19996	--	0.0106404	-0.0144721	0.0179628
Q9SQK1	K14431	ko04075	0.00694494	0.0165644	0.0179614
A0A1S3Z4P1	--	--	-0.00980583	0.0150387	0.0179532
A0A1S4DF18	K00767	ko00760,ko01100,ko01240	0.00700859	0.0165275	0.0179521
A0A1S4A708	K01937	ko00240,ko01100,ko01240	0.0113654	-0.0138909	0.0179479
A0A1S3ZJH0	--	--	-0.00896087	0.0155469	0.0179445
A0A1S4ALI5	K07407	ko00052,ko00561,ko00600,ko00603,ko01100	0.00634657	0.0167839	0.0179437
A0A1S3YYH8	--	--	0.00883255	-0.0156183	0.0179429
A0A1S3X117	--	--	0.0120821	-0.0132636	0.0179416
A0A1S3YQA3	K00876	ko00240,ko01100	-0.00641654	-0.016751	0.0179379
A0A1S4DBL8	--	--	0.00181079	0.0178426	0.0179342
A0A1S4A7U8	K12900	ko03040	-0.000656334	-0.017922	0.0179341
A0A1S4C2X5	K19791	--	-0.00176754	0.0178461	0.0179334
A0A1S3YQQ8	--	--	-0.00627111	-0.0167996	0.0179319
A0A1S4AWU1	K24140	--	0.007348	0.0163559	0.0179307
A0A1S4BRJ8	--	--	-0.00278546	0.0177113	0.017929
A0A1S4CBH7	K14641	ko00230,ko00240,ko01100	0.00451756	0.0173402	0.017919
A0A1S3YFH7	K00924	--	0.00638057	0.0167326	0.0179079
A0A1S4AJW8	--	--	-0.0110119	0.0141111	0.0178993
A0A1S3ZF69	K16298	--	-0.00224911	0.0177572	0.0178991
A0A1S4CIS0	--	--	-0.012088	0.0131976	0.0178968
A0A1S4BNK8	--	--	-0.0125551	0.0127483	0.0178928
A0A1S3ZDU2	--	--	0.00380798	0.0174827	0.0178926
A0A1S3Y684	K09250	--	0.0031899	-0.0176043	0.017891
A0A1S4CA29	K05275	ko00750,ko01100	-0.0117041	0.013531	0.0178906
A0A1S4BDC5	--	--	0.00694235	0.0164883	0.0178902
A0A1S4BH61	K09562	ko04141	0.0100768	-0.014782	0.01789
A0A1S4CR99	K14574	ko03008	-0.0074193	-0.0162779	0.017889
A0A1S4ATI8	K12462	--	0.011445	-0.0137452	0.0178863
A0A1S4C4X2	K09497	--	-0.00107028	-0.0178495	0.0178816
A0A1S3X366	K10755	ko03030,ko03420,ko03430	-0.00591312	-0.016866	0.0178725
A0A1S3X9C2	K23398	--	0.00834359	-0.0158031	0.0178704
A0A1S3XZS4	--	--	0.00761844	-0.0161644	0.0178698
A0A1S3XVS4	K18726	--	-0.00184381	-0.0177729	0.0178683
A0A1S3XXM3	K01803	ko00010,ko00051,ko00562,ko00710,ko01100,ko01110,ko01200,ko01230	0.00595293	0.0168427	0.0178638
A0A1S4A614	K11434	--	-0.00372377	-0.0174657	0.0178582
A0A1S4BU64	K09841	ko00906,ko01100,ko01110	-0.0125242	0.0127283	0.0178568
A0A1S4C206	K20102	--	0.0106334	-0.0143449	0.0178562
A0A1S3X9E2	K00975	ko00500,ko00520,ko01100,ko01110	0.00515359	0.0170961	0.017856
A0A1S4D0Q6	K14379	ko00740,ko01100	-0.0044508	0.017289	0.0178527
A0A1S3Y5A9	K02133	ko00190,ko01100	-0.00539664	0.0170168	0.017852
A0A1S3ZHQ4	K01728	ko00040,ko01100	-0.0126447	0.0126008	0.0178513
A0A1S3YCL6	K10251	ko00062,ko01040,ko01100,ko01110,ko01212	0.0118216	-0.0133717	0.017848
A0A1S3ZLH1	K05933	ko00270,ko01100,ko01110	-0.00142849	0.0177888	0.017846
A0A1S4BV28	K18857	ko00010,ko00071,ko00350,ko00592,ko00620,ko01100,ko01110	-0.0126962	0.0125358	0.0178421
A0A1S4B436	--	--	0.00584731	0.0168563	0.0178417
A0A1S4D9M3	K06943	ko03008	0.000100188	-0.0178412	0.0178414
A0A1S4AQB6	K01194	ko00500,ko01100,ko01110	-0.0124807	0.0127485	0.0178407
A0A1S4C4C9	K19891	ko00500,ko01100	-0.00864446	0.0156042	0.0178387
A0A1S3ZRV5	K14652	ko00740,ko00790,ko01100,ko01110,ko01240	0.0113566	-0.0137506	0.017834
A0A1S4ACF1	K05933	ko00270,ko01100,ko01110	-0.0123982	0.0128168	0.0178321
A0A1S3ZUZ9	K03691	ko00514	-0.00847439	0.0156861	0.0178289
A0A1S3XH44	--	--	-0.0118627	0.013309	0.0178284
A0A1S3Z7J6	K01626	ko00400,ko01100,ko01110,ko01230	0.00745036	0.0161968	0.0178282
A0A1S3Z4M7	K22522	--	0.0108965	-0.0141094	0.0178272
A0A1S3Z3I3	K13172	--	-0.00382898	-0.0174047	0.0178209
A0A1S3ZDW0	K11434	--	0.0121684	-0.013018	0.0178196
A0A1S4AZK0	K01673	ko00910,ko01100	0.0081649	-0.0158378	0.0178185
A0A1S4ADR8	--	--	0.0118942	-0.013261	0.0178136
A0A1S4CQU8	K12741	ko03040	-0.00220681	-0.0176764	0.0178136
A0A1S3Y793	K12607	ko03018	-0.0070743	-0.0163459	0.0178111
A0A1S4CAC1	--	--	0.00653463	0.016568	0.0178101
A0A1S4A3R7	--	--	-0.0103154	0.0145086	0.0178018
A0A1S3Z3S3	K01669	--	0.0102341	-0.0145652	0.0178011
P11965	K00430	ko00940,ko01100,ko01110	-0.0125192	0.0126469	0.0177953
A0A1S3ZEZ8	--	--	-0.0123094	0.0128494	0.017794
A0A1S4BEX7	--	--	0.00656642	0.0165354	0.0177915
A0A1S4DB73	--	--	-0.0117691	0.0133411	0.0177904
A0A1S3XW71	--	--	-0.0102619	0.0145266	0.0177856
A0A1S3ZVB3	K12890	ko03040	0.00982135	-0.0148253	0.0177833
A0A1S4CN07	--	--	0.00729535	-0.0162168	0.0177822
P40691	K05275	ko00750,ko01100	-0.0120809	0.0130478	0.0177819
A0A1S3XSD1	K11296	--	0.0115586	-0.0135107	0.0177803
A0A1S4C913	K07556	--	0.0110981	-0.0138882	0.0177778
Q40593	K09839	ko00906,ko01100,ko01110	0.00357549	0.0174116	0.017775
A0A1S4ABZ1	K05906	ko00900,ko01110	0.00321258	0.0174775	0.0177703
P32026	--	--	0.00649938	0.0165374	0.0177688
A0A1S4CI21	--	--	-0.0075664	0.0160738	0.0177656
A0A1S3X4G1	K01092	ko00562,ko01100,ko01110,ko04070	0.00610429	0.0166829	0.0177646
A0A1S4DHF8	K08518	--	-0.012199	0.0129135	0.0177644
A0A1S3Z7G6	--	--	-0.00344576	-0.0174262	0.0177636
A0A1S3WXW8	K03754	ko03013	0.0103057	-0.014463	0.0177591
A0A1S3Z5X3	K13430	ko04626	-0.0123058	0.0127983	0.0177547
A0A1S4AFK4	K19893	ko00500,ko01100	0.00668892	0.0164423	0.0177508
A0A1S3Z941	K06892	ko00940,ko01110	0.0119179	-0.0131537	0.0177498
A0A1S4A1K7	--	--	0.0028854	-0.0175086	0.0177447
A0A1S4C3R5	K03522	--	0.00541126	0.0168988	0.0177441
A0A1S3Y3Q8	--	--	0.0104165	-0.0143643	0.0177436
A0A1S4AE15	--	--	0.00732406	0.0161596	0.0177419
A0A1S3XUR9	K07512	ko00061,ko00062,ko01100,ko01212	0.00650494	0.016506	0.0177416
A0A1S4BR49	--	--	0.00735337	0.0161391	0.0177353
A0A1S3Z851	K00901	ko00561,ko00564,ko01100,ko01110,ko04070	-0.00678287	-0.0163862	0.0177346
A0A1S3X4F3	--	--	0.0112073	-0.0137435	0.0177338
A0A1S4BB35	--	--	0.0102333	-0.0144824	0.017733
A0A1S3X6D0	K17046	--	0.0123431	-0.012732	0.0177329
A0A1S3YR40	K12893	ko03040	0.00507307	-0.0169896	0.0177309
A0A1S3Z3K2	--	--	0.00154118	0.0176636	0.0177307
A0A1S4CY69	K13418	--	0.00214523	0.0175979	0.0177282
A0A1S4A0Q2	K13416	ko04016,ko04075,ko04626	0.00545431	0.0168649	0.017725
A0A1S3WXN3	--	--	-0.00367902	-0.0173343	0.0177204
I2G7N7	--	--	-0.00264218	0.017521	0.0177191
A0A1S4BMA9	K00207	ko00240,ko00410,ko00770,ko01100	-0.0121137	0.0129258	0.0177149
A0A1S4AAX6	--	--	-0.0110021	0.0138831	0.017714
A0A1S4BFR8	--	--	0.0101272	-0.0145265	0.0177082
A0A1S4DKM4	K17046	--	0.0112748	-0.0136506	0.0177048
A0A1S4DP71	K01205	ko00531,ko01100	0.000530861	0.017696	0.0177039
A0A1S3ZQY7	K13065	ko00940,ko00941,ko00945,ko01100,ko01110	0.00503596	0.0169702	0.0177017
A0A1S4BR84	--	--	0.00253058	-0.017518	0.0176999
A0A1S4BJ60	K01184	ko00040,ko01100	0.00232418	0.0175441	0.0176974
A0A1S3YZH7	K13418	--	-0.0122358	0.0127845	0.0176963
A0A1S3XCA8	K10590	ko04120	-0.00653157	-0.0164455	0.0176951
C6ZIA5	K10775	ko00360,ko00940,ko01100,ko01110	0.00713957	0.0161888	0.0176932
A0A1S3YUW7	K22683	--	-0.00379807	0.0172798	0.0176922
A0A1S4D534	--	--	-0.00226876	0.0175417	0.0176878
A0A1S3YVK5	--	--	0.00605995	0.0166172	0.0176877
A0A1S3WZ55	--	--	-0.00508712	0.01693	0.0176777
A0A1S4A3P1	K09503	ko04141	-0.00626846	-0.0165281	0.0176769
A0A1S4D4V9	--	--	-0.0119501	0.0130254	0.0176767
A0A1S4BQM8	K03671	--	-0.0121723	0.012812	0.0176723
A0A1S3XB17	K01870	ko00970	-0.0052495	-0.0168725	0.0176702
A0A1S3YUQ7	--	--	0.006069	0.0165942	0.0176692
A0A1S3YL74	--	--	0.0124689	-0.0125121	0.0176643
A0A1S3ZGJ5	K03809	ko00130,ko01100,ko01110,ko01240	0.00616664	0.0165495	0.017661
A0A1S4B6M2	--	--	0.00735236	0.0160578	0.017661
A0A1S4CPU3	--	--	0.00669489	0.0163424	0.0176605
G5ELZ3	K05864	--	0.0127645	-0.0122044	0.0176601
A0A1S3XZ13	K09338	--	0.0061037	-0.0165708	0.0176592
A0A077D9P0	K02962	ko03010	0.0104719	-0.0142171	0.0176574
A0A1S3ZXS6	--	--	-0.00754351	-0.0159602	0.0176531
A0A1S4C5Q5	K23872	--	-0.0115914	0.0133138	0.0176527
A0A1S4AZ75	--	--	0.00469284	-0.0170139	0.0176493
A0A1S4A0W1	K11303	--	0.00834824	-0.0155496	0.0176489
A0A1S3Y0G9	K18151	ko00230,ko01100	0.00696917	0.0162129	0.0176473
A0A1S3YJC3	K09828	ko00100,ko01100,ko01110	0.00754669	-0.015949	0.0176444
A0A1S3ZUP7	K13430	ko04626	-0.0118182	0.0131016	0.0176443
A0A1S3YWP9	K15445	--	0.00901503	-0.0151658	0.017643
A0A1S4DPL4	K07964	ko00531,ko01100	0.00535618	0.016809	0.0176418
A0A1S4AG46	K21604	--	0.00339139	0.0173112	0.0176402
A0A1S4CUD1	K00430	ko00940,ko01100,ko01110	-0.0127188	0.0122174	0.0176361
A0A068JFR6	K01803	ko00010,ko00051,ko00562,ko00710,ko01100,ko01110,ko01200,ko01230	0.00591003	0.0166145	0.0176344
A0A1S3XM78	--	--	0.0121645	-0.0127659	0.0176336
A0A1S3XHX8	K19893	ko00500,ko01100	-0.0116484	0.0132377	0.017633
A0A1S4BQC0	K00924	--	0.0063028	0.0164638	0.017629
A0A1S4BCW8	--	--	0.0111625	-0.0136398	0.0176251
A0A1S3Z231	K13993	ko04141	-0.0120145	0.0128868	0.0176187
A0A1S3ZET1	K14173	ko00909,ko01110	-0.000948674	0.0175904	0.017616
A0A1S3XUJ3	--	--	0.0113098	-0.0135026	0.0176134
A0A1S3ZJF7	K20628	--	-0.0122379	0.0126654	0.0176119
A0A1S3ZHK8	K16297	--	-0.00797119	0.0157038	0.017611
A0A1S3Z659	K09510	--	0.0127021	-0.0121979	0.0176106
A0A1S4CPT9	K01114	ko00562,ko00564,ko00565,ko01100,ko01110	-0.00728357	0.0160318	0.0176088
A0A1S3ZI94	K14863	--	-0.00535096	-0.0167725	0.0176054
A0A1S3ZR94	K01580	ko00250,ko00410,ko00430,ko00650,ko01100,ko01110	-0.0125576	0.012339	0.0176052
A0A1S3ZG38	K16818	ko00564,ko00592,ko01100,ko01110	-0.0112611	0.0135281	0.0176018
A0A1S3XCN0	K00837	ko00270,ko00380,ko01100	-0.00989088	0.0145591	0.017601
A0A1S3ZR19	--	--	0.00732025	0.0160065	0.017601
A0A1S3WZJ6	K13679	ko00500,ko01100,ko01110	0.00703293	0.0161325	0.0175989
A0A1S3YMA2	K20102	--	0.0104814	-0.0141352	0.0175972
A0A1S4BVJ1	K13416	ko04016,ko04075,ko04626	0.00180791	0.0175013	0.0175945
A0A1S4A617	--	--	0.0111657	-0.0135873	0.0175866
A0A1S3ZE68	K01051	ko00040,ko01100	0.00168436	0.0175032	0.0175841
A0A1S3Y7B8	K00966	ko00051,ko00520,ko01100,ko01110,ko01240	-0.0123993	0.0124666	0.0175829
A0A1S4A3W8	K22588	ko00380,ko01100,ko01110	0.0109881	-0.0137249	0.0175815
A0A1S4C1Y2	K00799	ko00480,ko01100	-0.0103591	0.0142042	0.0175804
A0A1S3Z2G1	K15040	--	0.0056336	0.0166525	0.0175796
A0A1S3XN01	--	--	-0.011397	0.0133746	0.0175719
A0A1S4D2T9	K00688	ko00500,ko01100,ko01110	-0.00470079	0.0169253	0.017566
P93351	K01581	ko00330,ko00480,ko01100,ko01110	0.00586067	0.0165584	0.017565
A0A1S3YN59	K05933	ko00270,ko01100,ko01110	0.00626618	0.0164061	0.0175621
A0A1S4BWG9	K12309	ko00052,ko00511,ko00531,ko00600,ko00604,ko01100	0.0062069	0.0164205	0.0175544
A0A1S4DQY5	K00297	ko00670,ko01100,ko01200	-0.00577158	-0.0165748	0.0175509
A0A1S4B721	K01759	ko00620,ko01100	0.00194619	0.0174366	0.0175449
A0A1S4B1B9	K20723	--	0.0086021	-0.0152907	0.0175443
A0A1S3Y9X3	--	--	0.00683574	0.0161574	0.0175439
A0A1S4ATT8	K00522	--	0.00978074	-0.0145622	0.0175419
A0A1S3X1B8	K16750	--	0.00512635	0.0167738	0.0175396
A0A1S4A1S6	K13963	--	0.00575584	0.0165676	0.0175389
A0A1S3YGC0	K12236	--	-0.0041559	-0.0170387	0.0175382
A0A1S4AP39	K00873	ko00010,ko00230,ko00620,ko01100,ko01110,ko01200,ko01230,ko01240	0.0127325	-0.0120609	0.017538
A0A1S4C144	--	--	-0.00247023	-0.0173532	0.0175281
A0A1S3XY18	K17725	ko00920,ko01100	-0.0122267	0.0125581	0.017527
A0A1S3YKW1	--	--	0.0103933	-0.0141066	0.0175219
A0A1S3Z6C2	K07375	ko04145	-0.00686531	-0.0161171	0.0175184
A0A1S4CWJ9	K01179	ko00500,ko01100	-0.00531851	0.0166864	0.0175135
A0A1S4A772	K00784	ko03013	0.0107323	-0.013835	0.0175097
A0A1S3XV34	K13993	ko04141	0.012086	-0.0126683	0.0175088
A0A1S3Z6B3	K01363	--	0.00755011	0.015796	0.0175077
A0A1S4CNK5	K00026	ko00020,ko00270,ko00620,ko00630,ko00710,ko01100,ko01110,ko01200	0.00784281	0.0156488	0.0175042
A0A1S4B5E7	K01557	ko00350,ko01100	0.00664744	0.0161891	0.0175007
A0A1S4BMQ0	K01783	ko00030,ko00040,ko00710,ko01100,ko01110,ko01200,ko01230	0.00392224	0.0170532	0.0174984
A0A1S3YUT9	K17065	--	0.00104383	-0.0174656	0.0174968
A0A1S4DFI0	--	--	0.000125006	0.0174962	0.0174966
B6ZN57	K00472	ko00330,ko01100	0.00567725	0.0165482	0.017495
A0A1S4BD09	K01915	ko00220,ko00250,ko00630,ko00910,ko01100,ko01230	0.00541408	0.0166361	0.0174949
A0A1S4BZK8	K15283	--	-0.00702846	0.0160209	0.0174948
A0A1S4BAJ3	K15472	ko00909,ko01110	-0.0085984	0.0152349	0.0174939
A0A1S3WZZ3	K01187	ko00052,ko00500,ko01100,ko01110	0.00645057	0.0162611	0.0174938
A0A1S3X1U3	K14611	--	0.00327117	0.017181	0.0174896
A0A1S4DBX2	K01800	ko00350,ko01100	0.0038067	0.0170701	0.0174894
A0A1S3YL22	K01052	ko00100	0.00603816	0.0164115	0.017487
A0A1S4DH81	--	--	0.00996635	-0.0143586	0.0174785
A0A1S3Z9J8	K21626	--	-0.000286406	-0.0174679	0.0174703
A0A1S3XBY8	K01187	ko00052,ko00500,ko01100,ko01110	0.00669927	0.0161319	0.0174677
A0A1S3XLX5	--	--	-0.0128111	0.0118731	0.017467
A0A1S3X099	--	--	0.0112745	-0.0133378	0.0174646
A0A1S3YGA9	K01915	ko00220,ko00250,ko00630,ko00910,ko01100,ko01230	0.00449119	0.0168765	0.0174639
A0A1S4C3Q0	K22683	--	0.0075845	0.0157306	0.0174636
A0A1S4AEB9	--	--	0.00732006	0.0158552	0.0174635
A0A1S4AL23	K21737	--	-0.0111621	0.0134305	0.0174634
A0A1S4DA43	--	--	0.00230735	-0.0173077	0.0174608
A0A1S3Y682	K11294	--	0.0117766	-0.0128856	0.0174564
A0A1S4CVR6	K12178	--	-0.00225153	-0.017303	0.0174489
A0A1S3XTG8	K06689	ko04120,ko04141	0.00271863	0.0172332	0.0174463
A0A1S3Z8H0	K18592	ko00430,ko00460,ko00480,ko00590,ko01100	-0.0128592	0.0117881	0.0174447
Q8LRN5	K13447	ko04016,ko04626	-0.012597	0.0120674	0.0174444
A0A1S3Z5P8	K15414	--	0.00607177	0.016353	0.0174439
A0A1S3YS27	K20628	--	0.00705028	0.0159528	0.0174412
A0A1S4CZ24	--	--	-0.00387205	-0.0170053	0.0174406
A0A1S4BHW2	K03236	ko03013	-0.00840083	-0.0152829	0.0174396
A0A1S4DC93	K00344	--	-0.00833806	0.0153127	0.0174357
A0A1S3XQF0	K15333	--	-0.0032951	-0.0171213	0.0174355
A0A1S4BR13	K00872	ko00260,ko01100,ko01110,ko01230	0.00686975	0.0160212	0.017432
A0A1S4DHT7	--	--	0.00885487	-0.0150149	0.0174315
A0A1S3X4W5	K10576	ko04120	0.00772613	-0.0156238	0.0174297
A0A1S3ZV39	--	--	-0.00681222	-0.0160427	0.0174292
A0A1S3YUA2	--	--	-0.00742212	-0.0157675	0.0174271
A0A1S4A9D1	K02962	ko03010	0.00917283	-0.0148169	0.0174265
A0A1S4AMT4	K01426	ko00330,ko00360,ko00380,ko01100	0.00908522	-0.0148664	0.0174227
A0A1S3XST0	K12462	--	0.0123553	-0.0122825	0.0174217
A0A1S3XC61	K22683	--	-0.00888319	0.0149858	0.0174208
A0A1S4B1V9	K09754	ko00940,ko00941,ko00945,ko01100,ko01110	-0.0119777	0.0126496	0.0174206
A0A1S4DM83	--	--	-0.0119966	0.0126303	0.0174196
A0A1S3XFK6	K20102	--	0.0120743	-0.0125519	0.0174167
A0A1S3ZJF1	K13993	ko04141	0.0127482	-0.011864	0.0174147
Q8RX97	K00522	--	0.0095155	-0.014583	0.0174129
A0A1S3XQ83	K01052	ko00100	0.00291418	0.0171633	0.017409
A0A1S4CBN7	K09716	--	0.00557254	0.0164903	0.0174064
A0A1S4B647	--	--	0.000870564	0.0173846	0.0174064
A0A1S3ZZ58	K14411	ko03015	0.00345264	-0.0170539	0.0173999
A0A1S4B5H2	--	--	-0.00489877	-0.0166945	0.0173984
A0A1S3YWT2	K23390	--	-0.00814569	-0.0153732	0.0173979
A0A1S4DNV9	K15040	--	0.00668782	0.0160594	0.0173963
A0A1S3ZTX0	K22074	--	0.011963	-0.01263	0.0173963
A0A1S3Y3A3	K18342	--	0.00317794	0.0171017	0.0173945
A0A1S4AM29	K12890	ko03040	-0.00429073	-0.0168521	0.0173897
A0A1S4AVP1	K12598	ko03018	-0.00793639	-0.0154676	0.0173848
A0A1S4ALI7	K22377	--	-0.00475867	-0.0167159	0.0173801
A0A1S4D8X0	--	--	0.00798632	0.0154343	0.0173781
A0A1S3ZN12	--	--	-0.000136395	-0.0173732	0.0173738
A0A1S4CI30	K07466	ko03030,ko03420,ko03430,ko03440	0.00764074	0.0156024	0.0173728
A0A1S4C533	K19996	--	0.0125788	-0.0119793	0.0173703
A0A1S3XMB5	K13519	ko00561,ko00564,ko00565,ko01100,ko01110	-0.00704197	-0.0158788	0.0173702
A0A1S3X135	K03254	ko03013	0.00042161	-0.0173637	0.0173688
A0A1S4ARV3	--	--	-0.00267459	-0.0171616	0.0173688
A0A1S3ZTW1	--	--	0.000364014	0.0173639	0.0173677
A0A1S3X2S7	K14409	ko03015	-0.00353953	-0.017002	0.0173665
A0A1S4B9J9	--	--	0.00297052	0.0171057	0.0173617
A0A1S4CMM7	K18857	ko00010,ko00071,ko00350,ko00592,ko00620,ko01100,ko01110	-0.0126049	0.0119373	0.0173604
A0A1S4DKS3	K10756	ko03030,ko03420,ko03430	-0.00359324	-0.0169764	0.0173525
A0A1S4CMW0	K00924	--	0.00508857	0.0165889	0.0173518
A0A1S3Z3V9	K12734	--	0.00694773	0.0158973	0.0173492
A0A1S3Z6X3	K10751	--	0.0108995	-0.0134976	0.0173489
A0A1S4C2P5	K13418	--	-0.00592453	0.0162973	0.0173407
A0A1S3ZQZ9	K17098	--	-0.0122873	0.0122338	0.0173391
A0A1S4CZ54	--	--	0.00715575	0.0157875	0.0173335
A0A1S3YBU4	K20884	ko00740,ko01100,ko01110,ko01240	0.00607904	0.0162301	0.0173312
A0A1S4BTY9	K01011	ko00270,ko00920,ko01100,ko04122	0.00742369	0.0156556	0.0173266
A0A1S4CTI9	K01051	ko00040,ko01100	0.0112152	-0.0132034	0.0173237
Q9SWE4	K13993	ko04141	0.0110013	-0.0133784	0.0173208
A0A1S3ZRW6	K03028	ko03050	-0.00621241	-0.0161678	0.0173203
A0A1S4D5X3	K13024	ko04070	0.0120713	-0.0124168	0.0173174
A0A1S3X7U1	K14948	--	-0.00562327	-0.0163751	0.0173137
A0A1S3Y5F7	K22255	--	-0.00545443	0.0164295	0.0173112
A0A1S4A769	K05863	--	-0.0129953	0.0114364	0.0173109
A0A1S4BPF3	K10251	ko00062,ko01040,ko01100,ko01110,ko01212	-0.00759349	-0.0155552	0.0173097
A0A1S4C9Z5	K03165	ko03440	-0.00496369	-0.0165809	0.0173079
A0A1S4BJ94	K03809	ko00130,ko01100,ko01110,ko01240	0.00771337	0.0154906	0.0173048
A0A1S3ZR04	K14773	--	-0.00431149	-0.0167519	0.0172978
Q93YF4	K13412	ko04626	0.0107366	-0.0135579	0.0172943
A0A1S4A1H6	K09510	--	0.0111189	-0.0132391	0.0172888
P27608	K01626	ko00400,ko01100,ko01110,ko01230	0.00545493	0.0164026	0.0172859
A0A1S4AET9	--	--	-0.0061935	-0.0161377	0.0172854
Q8GSM7	K13065	ko00940,ko00941,ko00945,ko01100,ko01110	0.00805375	0.0152928	0.0172839
A0A1S4BPM6	K01904	ko00130,ko00940,ko01100,ko01110	0.0119054	-0.0125288	0.0172832
A0A1S3YB98	K13416	ko04016,ko04075,ko04626	-0.0128694	0.0115329	0.0172809
A0A1S3XVK7	--	--	-0.0124904	0.0119401	0.0172793
A0A1S4AV86	K03163	--	-0.00607754	-0.0161706	0.017275
A0A1S3ZP21	K14549	ko03008	-0.00607338	-0.0161681	0.0172712
A0A1S4B4C8	K00924	--	-0.00787862	-0.0153681	0.01727
A0A1S4D6C0	K02267	ko00190,ko01100	0.00731543	0.0156422	0.0172683
A0A140G1V7	K02965	ko03010	0.0103938	-0.0137839	0.0172635
A0A1S4DS54	K08244	--	0.00629183	0.0160753	0.0172628
A0A1S3XBW6	K16546	--	-0.00605198	-0.0161667	0.0172624
A0A1S3YBZ4	K13201	--	-0.00392595	-0.0168084	0.0172608
A0A1S4CMX7	K01265	--	-0.000370467	-0.0172554	0.0172594
A0A1S4BEK7	K12875	ko03013,ko03015,ko03040	0.00772672	0.0154299	0.0172564
A0A1S4CKN4	K18204	--	-0.0111052	0.0132062	0.0172549
A0A1S3Y3C8	K13418	--	-0.0118648	0.0125227	0.0172509
A0A1S4C228	--	--	0.00768411	0.0154433	0.0172494
A0A1S3Z5K1	--	--	0.00625262	0.0160737	0.017247
A0A1S3XVR1	K12890	ko03040	-0.00239228	-0.0170792	0.0172459
A0A1S4AA42	K03686	--	0.012322	-0.0120593	0.0172412
A0A1S3YD85	--	--	-0.0123296	0.0120507	0.0172406
O23826	K10398	--	-0.00681658	-0.0158357	0.0172405
A0A1S3YXL5	K08669	--	0.0123298	-0.0120457	0.0172373
A0A1S4CXJ1	K03094	ko04120,ko04141	0.0128492	-0.0114881	0.017236
Q43793	K00036	ko00030,ko00480,ko01100,ko01110,ko01200	0.0126194	-0.0117394	0.0172355
A0A1S3ZRA8	--	--	-0.0114588	0.012873	0.0172342
A0A1S3Z0Y3	--	--	0.0062922	-0.0160413	0.0172312
A0A1S4AEN1	--	--	0.011616	-0.0127116	0.0172196
A0A1B0Z5K3	K22522	--	0.0118672	-0.012477	0.0172193
A0A1S3ZVB7	K19747	--	-0.00965621	0.014253	0.017216
A0A1S4D897	K01640	ko00072,ko00280,ko00650,ko01100,ko01110,ko04146	-0.0120607	0.0122825	0.0172139
A0A1S4AYW1	K14498	ko04016,ko04075	-0.00587264	0.0161745	0.0172076
A0A1S4B6M9	K02541	ko03030	0.0119796	-0.012347	0.0172035
A0A1S4AEG9	K15397	ko00062,ko01100,ko01110,ko04626	0.0109419	-0.0132743	0.0172027
Q9ZWS3	K20547	ko00520,ko01100,ko04016	0.0059554	0.0161336	0.0171977
A0A1S3WX71	--	--	0.00488618	0.0164859	0.0171948
A0A1S4ADJ5	K19032	--	0.012122	-0.0121905	0.0171917
A0A1S4CIY1	K01051	ko00040,ko01100	0.00482054	0.0165016	0.0171913
A0A1S4AQX7	K09529	--	0.0114249	-0.012838	0.0171856
A0A1S4AWY3	K14638	--	-0.00172554	0.0170984	0.0171852
A0A1S4DMX0	--	--	0.00682812	-0.0157692	0.017184
A0A1S4BV97	K02520	--	0.00629118	-0.0159897	0.0171828
A0A1S4C2Z2	K22857	--	-0.00625785	-0.0159965	0.0171769
A0A1S4A3L9	--	--	0.0114934	-0.0127628	0.0171752
A0A1S3Y9F0	K20222	--	-0.00798707	-0.0152019	0.0171724
A0A1S4BJ27	K13416	ko04016,ko04075,ko04626	-0.0092417	0.0144705	0.0171699
A0A1S4BL73	K01179	ko00500,ko01100	-0.0123271	0.0119499	0.0171685
A0A1S4AX81	K03025	ko03020	0.00186561	-0.017063	0.0171647
A0A1S4A0D9	K19791	--	-0.0118797	0.0123872	0.017163
A0A1S3XF34	K10400	--	0.00939064	-0.0143614	0.017159
A0A1S4BKI9	K07442	--	-0.00611361	-0.0160252	0.0171518
A0A1S4CTW9	K11373	--	-0.00655395	-0.0158487	0.0171504
A0A1S4AGN6	K01179	ko00500,ko01100	0.00727686	0.0155296	0.01715
Q9ZR56	K10807	ko00230,ko00240,ko00480,ko01100	0.0125215	-0.011718	0.0171494
A0A1S4CS13	--	--	0.0110307	-0.0131296	0.0171482
A0A1S3Y1D2	--	--	0.00684235	0.0157188	0.0171434
A0A1S3XHJ8	K04079	ko04141,ko04626	0.0110368	-0.0131147	0.0171408
A0A1S3YUR3	K20884	ko00740,ko01100,ko01110,ko01240	-0.00755705	-0.0153787	0.0171351
A0A1S3X7Y0	--	--	0.00725236	0.0155244	0.0171349
A0A1S4AM24	--	--	-0.00755609	0.015378	0.0171341
A0A1S4C486	K01426	ko00330,ko00360,ko00380,ko01100	0.00717458	0.0155575	0.0171322
A0A1S3Y3Q5	--	--	0.00371623	0.0167231	0.017131
A0A1S4A3J3	--	--	0.00734798	0.0154749	0.0171309
A0A1S4BPE1	K17278	--	-0.00847701	0.0148838	0.0171285
A0A1S3XXS1	K09489	--	0.0102387	-0.013731	0.0171281
A0A1S3YBG7	K00573	--	0.00687908	0.0156845	0.0171268
A0A1S3YQV4	K11275	--	0.00877931	-0.0147025	0.0171242
A0A1S3XYP5	--	--	-0.00966884	0.0141213	0.0171142
A0A1S3YSD8	K13025	ko03013,ko03015,ko03040	-0.00744768	-0.0154047	0.0171106
A0A1S3ZFS3	K24140	--	0.00825726	0.0149841	0.0171086
A0A1S4AQ75	K13415	ko04075	-0.00777953	0.0152248	0.0170973
A0A1S3Y4N4	--	--	-0.0117575	0.0124104	0.0170955
A0A1S4AHV3	--	--	-0.0126021	0.0115508	0.0170948
A0A1S3ZNK4	K11699	--	-0.0125273	0.011631	0.0170943
A0A1S4AD67	--	--	-0.00304989	0.016817	0.0170914
A0A1S4CL86	--	--	0.00866082	-0.0147343	0.0170912
A0A1S3XUR3	K10406	--	0.0107406	-0.0132928	0.0170897
A0A1S3Z2J8	K00850	ko00010,ko00030,ko00051,ko00052,ko01100,ko01110,ko01200,ko01230,ko03018	-0.0114835	0.012655	0.0170886
A0A1S3Y4Y6	K08054	ko04141,ko04145	0.00862074	0.0147544	0.0170882
A0A1S3YY52	K03781	ko00380,ko00630,ko01100,ko01110,ko01200,ko04016,ko04146	0.0126396	-0.0114996	0.017088
A0A1S3YJF2	--	--	-0.0122319	0.0119322	0.0170879
A0A1S3YJZ5	K14544	ko03008	-0.00785832	-0.0151684	0.0170831
A0A1S4BSS0	K08288	ko04141	0.00716141	0.0155065	0.0170803
A0A1S4DDL6	--	--	-0.0128397	0.0112636	0.01708
A0A1S4CBC4	K15223	--	-0.00345622	-0.0167253	0.0170787
A0A1S3Z898	--	--	-0.0126807	0.0114375	0.0170768
A0A1S4AZS2	--	--	-0.00964002	0.0140955	0.0170767
A0A1S4BTA9	--	--	0.0101592	-0.0137227	0.017074
A0A1S4AHE0	K00899	ko00270,ko01100	-0.0108804	0.0131555	0.0170719
A0A1S3ZU88	K12178	--	-0.00733652	-0.0154096	0.0170669
A0A1S3YHI6	--	--	0.00661298	0.0157326	0.017066
A0A1S4BIL0	K14398	ko03015	-0.00602137	-0.0159679	0.0170655
A0A1S4BSN5	--	--	0.00532784	0.0162066	0.0170599
A0A1S4C763	K17725	ko00920,ko01100	-0.0128624	0.011205	0.0170585
A0A1S3WY57	K23166	--	-0.00241895	0.0168846	0.017057
A0A1S3Y772	--	--	-0.0129757	0.0110662	0.0170538
A0A1S3X5C5	K10398	--	-0.00675335	-0.0156584	0.0170527
A0A1S3XZ23	K10807	ko00230,ko00240,ko00480,ko01100	0.0129387	-0.0111067	0.017052
A0A1S3YLC4	K17784	--	0.00812108	0.0149931	0.0170513
A0A1S3YVG6	K13249	ko04141	0.00492354	0.0163234	0.0170497
A0A1S4D249	K15402	ko00073	0.0130454	-0.0109717	0.0170458
A0A1S3YF11	--	--	-0.0083366	0.014866	0.017044
A0A1S3XLB2	K22395	ko00940,ko01100,ko01110	0.00634403	0.0158151	0.0170401
A0A1S4C395	--	--	-0.00403214	0.0165556	0.0170395
A0A1S3Y1C3	--	--	-0.00722851	0.0154286	0.017038
A0A1S4CL73	K13993	ko04141	0.0126995	-0.0113583	0.0170379
A0A1S4CE39	--	--	0.00929266	-0.0142724	0.017031
A0A1S3ZTQ0	K07466	ko03030,ko03420,ko03430,ko03440	0.0128804	-0.0111386	0.0170286
A0A1S4DJA2	K08494	--	-0.0130542	0.0109343	0.0170285
A0A1S4C5F4	--	--	-0.0121442	0.0119358	0.0170278
A0A1S3YQQ9	--	--	-0.0123826	0.0116873	0.0170271
A0A1S4DGV3	--	--	-0.00696914	0.0155326	0.0170244
A0A1S3Z4G1	--	--	-0.0117438	0.0123224	0.0170223
A0A1S4BAA8	K02134	ko00190,ko01100	0.00863012	0.0146686	0.017019
A9ZMJ0	K05278	ko00941,ko01100,ko01110	0.00885028	-0.0145336	0.0170163
A0A1S3XRI3	K14007	ko04141	-0.00612017	-0.0158731	0.0170121
A0A1S3YB20	K24634	--	0.0118338	-0.012219	0.01701
A0A1S4A269	K04508	--	-0.00550302	-0.0160941	0.0170089
A0A1S3XF06	--	--	-0.00545555	-0.0161099	0.0170086
A0A1S4ATQ8	--	--	0.00591243	0.0159466	0.0170074
A0A1S4BTV5	K01874	ko00450,ko00970,ko01100	0.0123843	-0.011655	0.0170062
A0A1S4C554	--	--	0.0109002	-0.0130527	0.0170055
A0A1S3ZUH6	--	--	0.00618725	0.0158376	0.0170032
P33490	--	--	0.00751504	0.0152453	0.0169969
A0A1S4AGN9	K00128	ko00010,ko00053,ko00071,ko00280,ko00310,ko00330,ko00340,ko00380,ko00410,ko00561,ko00620,ko00770,ko00903,ko01100,ko01110,ko01240	-0.0128041	0.0111769	0.0169962
A0A1S3X7B3	K13993	ko04141	0.0123673	-0.0116524	0.016992
A0A1S4A6T4	K07390	--	0.0089242	-0.0144592	0.0169915
A0A1S3X130	--	--	0.0102856	-0.0135165	0.0169849
A0A1S3YM66	K00799	ko00480,ko01100	-0.0131162	0.0107874	0.0169825
A0A1S3XY17	K13107	--	-0.00233709	-0.0168206	0.0169822
A0A1S4BNH7	--	--	-0.0120817	0.0119323	0.0169809
A0A1S4CYB4	--	--	-0.0060754	-0.015856	0.0169801
A0A1S4AYS9	--	--	0.00473573	0.0162964	0.0169705
C0SUC5	K22419	--	0.00202783	-0.0168472	0.0169688
A0A1S4AJS4	K01933	ko00230,ko01100,ko01110	0.00803669	0.0149416	0.0169659
A0A1S3ZDB1	K02201	ko00770,ko01100,ko01240	0.00689357	0.0154987	0.0169626
A0A1S4AN02	--	--	-0.00738126	-0.0152669	0.0169576
A0A1S4D637	K15040	--	0.00601302	0.015854	0.0169559
A0A097BU08	--	--	0.0081744	0.0148526	0.0169534
A0A1S3ZAF2	--	--	0.00616462	0.0157925	0.0169531
A0A1S4B5P6	K19347	--	-0.013047	0.0108203	0.01695
A0A1S4D6C3	K09338	--	0.009098	-0.0143011	0.0169498
A0A1S4DRM3	K01079	ko00260,ko01100,ko01110,ko01200,ko01230	-0.00964249	0.0139353	0.0169461
A0A1S4B2V1	K00430	ko00940,ko01100,ko01110	-0.0129134	0.0109732	0.016946
A0A1S4BYC7	K00559	ko00100,ko01100,ko01110	0.0114886	-0.0124548	0.0169443
A0A1S4B2W9	K10739	ko03030,ko03420,ko03430,ko03440	0.0131429	-0.0106895	0.0169411
A0A1S4ABZ8	--	--	-0.00169104	-0.0168546	0.0169392
A0A1S4ADJ0	K00028	ko00620,ko00710,ko01100,ko01200	-0.00909392	0.0142884	0.0169369
A0A1S3XL27	K14498	ko04016,ko04075	0.00232252	0.0167732	0.0169332
A0A1S4A652	K01580	ko00250,ko00410,ko00430,ko00650,ko01100,ko01110	-0.00754675	0.015156	0.016931
A0A1S3Z8G2	K00472	ko00330,ko01100	0.00631522	0.0157081	0.0169301
Q6Q8A5	K00844	ko00010,ko00051,ko00052,ko00500,ko00520,ko01100,ko01110,ko01200	-0.0117484	0.012181	0.0169234
A0A1S3Y5P8	K13963	--	0.00808124	0.0148683	0.0169226
A0A1S4A572	K11296	--	0.0129176	-0.0109267	0.0169191
A0A1S3XU37	--	--	-0.0114834	0.0124218	0.0169166
A0A1S3YDA6	K24418	--	0.00139542	-0.0168575	0.0169151
A0A1S4AI50	K01412	--	0.0075282	0.0151451	0.016913
A0A1S4CED2	--	--	0.00964797	-0.0138838	0.0169069
A0A1S3Z2K5	K00128	ko00010,ko00053,ko00071,ko00280,ko00310,ko00330,ko00340,ko00380,ko00410,ko00561,ko00620,ko00770,ko00903,ko01100,ko01110,ko01240	-0.0131923	0.0105706	0.0169048
A0A1S4B4I2	--	--	0.00105791	-0.0168714	0.0169045
A0A1S4AP22	--	--	0.00697635	0.0153973	0.0169041
A0A1S3YFV0	--	--	0.0122905	-0.0115983	0.016899
A0A1S3YTT4	K01897	ko00061,ko00071,ko01100,ko01212,ko04146	0.0117992	-0.01209	0.0168935
A0A1S3ZAZ7	K17065	--	0.0126896	-0.0111485	0.0168913
A0A1S4CFZ2	K21568	ko00998,ko01100,ko01110	0.00802883	0.0148564	0.0168871
A0A1S4AFS4	K03939	ko00190,ko01100	0.00795066	0.0148965	0.0168855
A0A1S3X2P0	--	--	0.00341035	0.0165374	0.0168854
A0A1S4BLA4	K01012	ko00780,ko01100,ko01240	0.012758	-0.0110607	0.016885
Q5XMB7	K00626	ko00071,ko00072,ko00280,ko00310,ko00380,ko00620,ko00630,ko00640,ko00650,ko00900,ko01100,ko01110,ko01200,ko01212	0.00783889	0.0149545	0.0168845
A0A1S4CVK6	K13993	ko04141	0.0130406	-0.0107227	0.0168829
A0A1S4BJK6	K14398	ko03015	-0.00550258	-0.0159489	0.0168715
A0A1S4C5R9	--	--	0.00593894	0.0157866	0.0168667
A0A1S3X706	K01835	ko00010,ko00030,ko00052,ko00230,ko00500,ko00520,ko01100,ko01110	0.00658042	0.0155268	0.0168637
O81961	K13993	ko04141	0.00726223	-0.0152195	0.0168633
A0A1S4CF99	--	--	0.00210968	-0.0167295	0.016862
A0A1S3XJ43	K13430	ko04626	-0.0128156	0.0109572	0.0168612
A0A1S4D573	K00344	--	-0.0099038	0.0136442	0.0168597
A0A1S4CF75	K00166	ko00280,ko00640,ko01100,ko01110	0.00501513	0.0160962	0.0168594
A0A1S3YPM8	--	--	0.00570093	0.0158648	0.016858
A0A1S3Y918	--	--	0.00775086	0.0149674	0.0168552
A0A1S4CR30	K13993	ko04141	0.0131981	-0.0104813	0.0168537
A0A1S3YNM1	K09377	--	-0.00323589	-0.0165376	0.0168512
A0A1S3YGA0	K01114	ko00562,ko00564,ko00565,ko01100,ko01110	0.00486783	0.016132	0.0168504
A0A1S3YXF7	K09008	--	0.00740499	0.0151327	0.0168474
A0A1S3X5G5	--	--	-0.0044741	-0.01624	0.016845
A0A1S3XJD7	K17285	ko00920,ko01100	0.00735814	0.0151527	0.0168448
A0A1S4CJ55	K22809	--	-0.00935051	0.0140109	0.0168445
A0A1S3ZTY4	--	--	0.0086467	-0.0144545	0.0168434
A0A1S3Z511	--	--	0.00280727	0.0166076	0.0168432
A0A1S3Y2G0	K12602	ko03018	-0.00760961	-0.0150187	0.0168365
A0A1S3ZSX0	K14664	--	0.00135887	0.016779	0.016834
A0A1S4BGD3	--	--	-0.00848943	0.0145314	0.0168295
A0A1S3Y4R0	K20544	--	0.0126519	-0.0110974	0.0168292
Q8GUA3	K01193	ko00052,ko00500,ko01100,ko01110	0.00878007	0.0143563	0.0168283
A0A1S3XF03	K09458	ko00061,ko00780,ko01100,ko01212,ko01240	0.0126949	-0.0110443	0.0168266
A0A1S4CID1	K19996	--	0.0128591	-0.0108522	0.0168264
A0A1S4DKT1	K12598	ko03018	-0.00720228	-0.0152065	0.0168259
A0A1S4C953	K09250	--	0.00623793	-0.0156234	0.0168227
A0A1S3YCL9	K16818	ko00564,ko00592,ko01100,ko01110	0.0122543	-0.0115244	0.016822
A0A1S3ZNE0	K14493	ko04075	0.0102481	-0.0133396	0.0168216
A0A1S4B0C8	K01244	ko00270,ko01100	-0.0118585	0.0119281	0.0168198
A0A1S4CYJ5	K11294	--	0.0113266	-0.0124338	0.0168194
A0A1S4CVM1	K09553	--	0.0129682	-0.0107086	0.0168181
Q589Y0	K19747	--	0.00914405	-0.0141084	0.0168125
A0A1S4DCX5	K00924	--	0.00776546	0.0149111	0.016812
A0A1S3XAE1	--	--	-0.00757958	-0.0150057	0.0168113
A0A1S3YBA8	K01874	ko00450,ko00970,ko01100	0.00816136	-0.0146969	0.0168109
A0A1S4D7R4	K20347	--	0.0083011	0.014617	0.0168097
A0A1S4DAC5	K16903	ko00380,ko01100	0.0125259	-0.0112092	0.016809
A0A1S4A876	K07739	--	-0.00730323	-0.0151387	0.0168083
A0A1S4DQ97	K09250	--	0.00782492	-0.0148757	0.0168082
O82797	K04802	ko03030,ko03410,ko03420,ko03430	0.0105197	-0.0131071	0.0168066
A0A1S4BWG7	K13207	--	-0.00783234	-0.0148689	0.0168056
A0A1S3XCE2	K13416	ko04016,ko04075,ko04626	0.00797813	0.0147856	0.0168007
A0A1S4D7B3	K05906	ko00900,ko01110	0.00279808	0.0165647	0.0167994
A0A1S4B595	K00430	ko00940,ko01100,ko01110	-0.0133101	0.0102462	0.0167971
A0A1S4DRD8	K15151	--	0.00657858	-0.0154544	0.0167963
A0A1S4BYG1	K11373	--	-0.00624853	-0.0155851	0.0167911
A0A1S4A6M3	K13998	ko00240,ko00670,ko00790,ko01100,ko01240	0.0127431	-0.0109254	0.0167855
A0A1S3WYU0	K13339	ko04146	-0.00814385	0.0146773	0.0167852
A0A1S3Y3W7	--	--	0.00845721	0.0144966	0.0167832
A0A1S3ZGF8	K00294	ko00250,ko00330,ko01100	0.00777272	0.0148697	0.0167786
A0A1S3YRB7	K12834	ko03040	-0.00814564	-0.0146673	0.0167774
A0A1S3XSZ4	K08235	--	-0.0105699	0.013026	0.0167749
A0A1S4A1M1	K14376	ko03015	-0.00877096	-0.0142955	0.0167718
A0A1S4DJH5	--	--	-0.0119101	0.0118026	0.0167676
A0A1S3ZVK8	K23490	--	-0.012983	0.0106108	0.0167674
A0A1S3XAV2	K01051	ko00040,ko01100	-0.012552	0.0111168	0.0167671
A0A1S4B6D4	K15223	--	0.0127427	-0.0108901	0.0167622
A0A1S4BSD4	K20544	--	0.0120079	-0.0116908	0.016759
A0A1S4BUD7	K05350	ko00460,ko00500,ko00940,ko01100,ko01110	0.00556135	0.0158078	0.0167575
A0A1S4A648	K08235	--	0.0129464	-0.0106388	0.0167569
A0A1S3Y131	--	--	0.00164654	-0.0166756	0.0167567
A0A1S3Z285	K13993	ko04141	0.012614	-0.0110298	0.0167562
A0A1S4BMA7	K11752	ko00740,ko01100,ko01110,ko01240	0.00824001	0.0145897	0.0167558
A0A1S4D9B7	K01126	ko00564	0.00610767	0.0156028	0.0167556
A0A076FN07	K03627	--	0.0124084	-0.0112587	0.0167549
A0A1S4AKE4	--	--	-0.00669718	-0.0153573	0.0167541
E3W9P7	--	--	0.0120367	-0.0116533	0.0167535
A0A1S3XNB0	K17969	--	0.000587276	-0.0167402	0.0167505
A0A1S3ZYI1	K22746	--	-0.00784289	-0.0147971	0.0167471
A0A1S4CGQ9	--	--	0.00796336	0.0147314	0.016746
A0A1S4B3H9	K10767	--	0.00392026	-0.0162789	0.0167442
A0A1S4B1I2	K04564	ko04146	0.00517939	0.0159214	0.0167427
A0A1S3ZGB3	--	--	-0.0125596	0.0110692	0.0167413
A0A1S4DPM9	K09580	ko04141	0.00891107	0.0141717	0.0167405
A0A1S3XJW4	--	--	0.0093588	-0.0138783	0.016739
A0A1S3XLB7	K03256	--	-0.0071422	-0.0151386	0.0167388
A0A1S4AKI7	--	--	0.00489335	-0.0160058	0.0167371
A0A1S4AR22	K04569	--	0.0130245	-0.010511	0.0167368
A0A1S3Z677	K15332	--	-0.00770712	-0.0148561	0.0167363
A0A1S4DRS7	K12896	ko03040	-0.00159939	-0.0166596	0.0167362
A0A1S3Y5Q4	K17046	--	0.00767302	0.0148725	0.0167352
A0A1S3YXY3	K12875	ko03013,ko03015,ko03040	0.00861801	0.0143435	0.0167334
A0A1S4C1K2	--	--	0.00995483	-0.01345	0.0167332
A0A1S4DLB1	--	--	-0.00870773	-0.0142876	0.016732
Q40471	K03257	ko03013	-0.0082125	-0.0145709	0.0167259
A0A1S3X838	K01047	ko00564,ko00565,ko00590,ko00591,ko00592,ko01100,ko01110	0.0122835	-0.0113456	0.0167215
A0A1S4AFE4	--	--	0.00668192	-0.0153265	0.0167197
A0A1S4A843	K01412	--	0.00780948	0.0147803	0.0167166
A0A1S3ZAG9	K10393	--	-0.00635887	-0.0154524	0.0167097
A0A1S3XCG0	--	--	-0.0131459	0.0103119	0.0167078
A0A1S4DED9	K00036	ko00030,ko00480,ko01100,ko01110,ko01200	0.0129013	-0.0106145	0.0167066
A0A1S4DP82	--	--	-0.0113324	0.0122751	0.0167063
A0A1S3XCI2	K23460	--	-0.00817541	-0.0145692	0.0167063
A0A1S4DF56	K20222	--	-0.00647953	-0.0153957	0.0167036
A0A1S4CLC5	K10357	--	0.00658946	-0.0153467	0.0167016
A0A1S3Y8E2	K12741	ko03040	0.0122424	-0.0113504	0.0166945
A0A1S4A3U8	K13354	ko04146	-0.000795457	0.0166732	0.0166922
A0A1S3Z7E7	K21343	--	0.00546486	-0.0157703	0.0166904
A0A1S4DHL0	K13418	--	-0.0129836	0.0104755	0.0166827
A0A1S4BVU3	K19791	--	-0.0133992	0.00993821	0.0166825
A0A1S3YAV7	K22279	--	0.00333773	0.0163423	0.0166796
A0A1S4DEX0	K20793	--	0.011607	-0.0119779	0.0166791
A0A1S3ZEB0	K00784	ko03013	0.000457466	-0.0166682	0.0166745
A0A1S4D2P6	--	--	-0.0133207	0.0100287	0.0166738
Q9FZL3	K03715	ko00561,ko01100	-0.0129149	0.010541	0.0166705
A0A1S4B4F9	--	--	-0.00193814	-0.0165547	0.0166678
A0A1S4B8U9	K13525	ko04141	-0.00865908	-0.0142419	0.0166677
A0A1S4D1I2	--	--	-0.0121561	0.0113958	0.0166624
A0A1S3XE22	--	--	-0.00861729	0.0142607	0.0166621
A0A076KWG3	K00616	ko00030,ko01100,ko01110,ko01200,ko01230	0.00899457	0.0140245	0.016661
A0A1S3Y260	K08288	ko04141	0.00807953	0.0145708	0.016661
A0A1S4AUI8	K13415	ko04075	-0.0132728	0.0100698	0.0166604
A0A1S3YXJ6	K01897	ko00061,ko00071,ko01100,ko01212,ko04146	0.0131012	-0.0102919	0.0166603
A0A1S4B0A8	K00382	ko00010,ko00020,ko00260,ko00280,ko00310,ko00380,ko00620,ko00630,ko00640,ko01100,ko01110,ko01200,ko01240	0.00397102	0.0161788	0.016659
A0A1S3XJZ9	K01303	--	0.00818802	0.014506	0.0166574
A0A1S4BRE5	--	--	0.0108979	-0.0125963	0.0166563
A0A1S3ZNU7	K13220	--	0.011555	-0.0119863	0.016649
A0A1S4APT7	K00837	ko00270,ko00380,ko01100	-0.0129491	0.0104631	0.016648
A0A1S3X6R2	--	--	-0.00422976	-0.0161001	0.0166465
A0A1S3YQI3	K16586	--	-0.0079897	-0.0146007	0.0166438
A0A1S4DFR5	K09503	ko04141	-0.00787322	-0.0146605	0.0166408
A0A1S4CN84	K00873	ko00010,ko00230,ko00620,ko01100,ko01110,ko01200,ko01230,ko01240	0.0132951	-0.010007	0.0166403
A0A1S3YRK7	--	--	0.0119436	-0.0115851	0.0166392
A0A1S3XS48	K15223	--	0.0130906	-0.0102709	0.016639
A0A1S4BCS5	K01180	--	0.011977	-0.0115499	0.0166388
A0A1S3Y935	--	--	-0.0110472	0.012442	0.0166386
A0A1S3ZWZ6	K17506	--	0.0061178	0.0154728	0.0166384
A0A1S3XNS1	--	--	-0.0121493	0.0113675	0.0166381
A0A1S3YRX0	K01079	ko00260,ko01100,ko01110,ko01200,ko01230	0.00211709	-0.0165016	0.0166369
A0A1S4A0F1	K01414	--	0.00906813	0.0139462	0.0166352
A0A1S4CVD9	--	--	0.00876221	-0.0141347	0.0166302
A0A1S3YMZ4	K13811	ko00230,ko00261,ko00450,ko00920,ko01100,ko01110	0.0123919	-0.0110834	0.0166253
A0A1S4BT09	K15639	ko00905	-0.00408687	0.0161147	0.0166249
A0A1S4CDL1	K17275	--	0.0110146	-0.0124517	0.0166243
A0A1S3YS93	K19985	--	-0.00889182	-0.0140457	0.0166237
A0A1S4C3J4	K11294	--	0.0127155	-0.0107032	0.0166205
A0A1S3YSS7	K22683	--	-0.0113734	0.012119	0.01662
A0A1S3X4E7	K00059	ko00061,ko00780,ko01100,ko01110,ko01212,ko01240	0.0124441	-0.0110154	0.0166191
A0A1S4BFL2	K00924	--	0.00484637	0.0158941	0.0166166
A0A1S4BGR4	K13993	ko04141	0.0132938	-0.00996789	0.0166158
A0A1S3WXC0	K03715	ko00561,ko01100	-0.00634776	-0.0153554	0.0166157
A0A1S3YUD3	K14638	--	-0.00965149	0.013517	0.0166091
A0A1S3YUB5	K11982	--	-0.00725878	-0.0149349	0.0166055
A0A1S3ZJ37	K21989	--	-0.0133488	0.00986997	0.0166014
Q06BK4	K09872	--	-0.013209	0.0100528	0.0165993
A0A1S4C4Q0	K03262	ko03013	0.0090386	-0.0139225	0.0165992
A0A1S4C8V3	K10782	ko00061	0.00926645	-0.0137708	0.0165983
A0A1S4ASP1	K17506	--	-0.0130871	0.0102089	0.016598
A0A1S4DP41	--	--	0.00454376	0.0159637	0.0165978
O82151	K05349	ko00460,ko00500,ko00940,ko01100,ko01110	0.00777115	0.0146657	0.0165974
A0A1S4CHR0	K03841	ko00010,ko00030,ko00051,ko00710,ko01100,ko01110,ko01200	0.00403649	0.0160975	0.0165959
A0A1S4CNE5	K01728	ko00040,ko01100	-0.00741444	-0.0148473	0.0165957
A0A1S3XN77	K13201	--	0.00690037	-0.0150912	0.016594
A0A1S3Y0T4	K03234	--	-0.00869116	-0.0141329	0.0165914
A0A1S4ARY6	K23050	--	0.00870994	0.0141161	0.016587
A0A1S3ZAP9	K16280	--	-0.0101545	0.0131063	0.0165798
C4T7Z2	K03686	--	0.0100765	-0.0131659	0.0165794
Q45KQ0	K10999	--	0.00850978	-0.0142284	0.016579
A0A1S4CNT8	K01369	--	-0.0118476	0.0115945	0.0165771
A0A1S3Z1U9	--	--	-0.00900752	-0.0139158	0.0165766
A0A1S4DFZ1	K10807	ko00230,ko00240,ko00480,ko01100	0.0133519	-0.00981599	0.0165719
A0A1S4C4U1	--	--	-0.00526273	0.0157134	0.0165713
A0A1S4BDC1	K09584	ko04141	0.00848756	0.0142325	0.0165711
A0A1S3XG86	K01426	ko00330,ko00360,ko00380,ko01100	0.00735805	0.0148477	0.0165709
A0A1S3XQT4	K14298	ko03013	-0.0044901	-0.0159505	0.0165705
A0A1S4C6A3	K01213	ko00040,ko01100	0.00486146	0.0158386	0.0165679
A0A1S4CIA6	K15777	ko00965	0.00789875	0.0145618	0.0165661
A0A1S4BX89	K09529	--	0.0113576	-0.0120593	0.0165657
A0A1S4AUT7	--	--	-0.00866333	-0.0141196	0.0165655
A0A1S3XSG2	K00276	ko00260,ko00350,ko00360,ko00410,ko00950,ko00960,ko01100,ko01110	-0.0109885	0.0123841	0.0165563
A0A1S4ARP4	--	--	0.00628523	0.0153136	0.0165533
A0A1S4CA76	--	--	-0.00729714	0.014856	0.0165514
A0A1S3ZFZ5	--	--	-0.012013	0.0113856	0.0165513
A0A1S3ZMQ1	K00966	ko00051,ko00520,ko01100,ko01110,ko01240	-0.0131983	0.00998693	0.016551
A0A1S4C534	--	--	0.0062213	0.0153348	0.0165488
A0A1S4B7F5	K03247	ko03013	-0.00655419	-0.0151902	0.0165438
A0A1S3X254	K14851	--	0.00148257	-0.0164768	0.0165434
A0A1S4B8B0	--	--	-0.0112054	0.0121694	0.0165425
A0A1S3WYH1	K19891	ko00500,ko01100	-0.010232	0.0129963	0.0165408
A0A1S4DC51	K01601	ko00630,ko00710,ko01100,ko01110,ko01200	0.00180156	0.0164387	0.0165371
A0A1S4DCE5	K02267	ko00190,ko01100	0.00848254	0.0141926	0.0165343
A0A1S3X000	--	--	0.00283428	0.0162885	0.0165333
A0A1S3ZN00	K14006	ko04141	-0.00917955	-0.0137502	0.0165327
A0A1S4C7S3	K09481	ko03060,ko04141,ko04145	-0.0127657	0.0105025	0.0165307
A0A1S4BM72	K00207	ko00240,ko00410,ko00770,ko01100	-0.0132982	0.0098185	0.0165301
A0A1S3ZA50	K11262	ko00061,ko00620,ko00640,ko01100,ko01110,ko01212	0.0110706	-0.0122705	0.0165265
A0A1S4CLD7	K08232	ko00053,ko01100	-0.0113794	0.0119833	0.0165255
A0A1S3ZUI3	K09338	--	0.00955438	-0.0134821	0.0165243
A0A1S3XNV2	--	--	-0.0118204	0.0115464	0.016524
A0A1S3XH36	--	--	-0.0112634	0.0120903	0.0165239
A0A1S3Z749	K03039	ko03050	-0.00829141	-0.0142921	0.0165231
A0A1S4ASR6	K15078	--	-0.012554	0.0107393	0.0165208
A0A1S4BQM5	K06941	--	0.01189	-0.0114648	0.0165171
A0A1S4A2A5	K08695	ko00941,ko01100,ko01110	0.0124004	-0.0109106	0.016517
A0A1S4B291	K22530	--	0.012095	-0.011246	0.0165155
A0A1S4CLR4	--	--	0.00264552	0.0163009	0.0165142
A0A1S3XH64	K13416	ko04016,ko04075,ko04626	-0.0122875	0.0110298	0.0165117
A0A1S3ZCR5	K05754	ko04144	-0.00833236	-0.0142422	0.0165006
A0A1S4BE59	K11884	--	0.011232	-0.0120826	0.0164969
O24152	--	--	0.013418	-0.00959065	0.0164931
A0A1S3ZJU1	K13993	ko04141	0.0129894	-0.0101518	0.0164859
A0A1S3YYD6	--	--	0.00315514	-0.0161751	0.01648
A0A1S3YP36	K00847	ko00051,ko00500,ko00520,ko01100,ko01110	-0.0120665	0.0112198	0.0164768
A0A1S4AQB8	K22427	ko00360,ko01100	0.0109929	-0.0122675	0.0164723
A0A1S4DMP2	--	--	0.0117764	-0.0115134	0.0164694
A0A1S3ZHK0	K00122	ko00630,ko01100,ko01200	-0.013264	0.00976128	0.0164687
A0A1S3Z5A2	--	--	-0.00909187	-0.0137315	0.0164686
A0A1S3ZHA2	--	--	0.00867578	0.0139937	0.0164649
A0A1S3Y0Y7	K06630	--	0.00980203	-0.0132281	0.016464
A0A1S4APD6	K02328	ko03030,ko03410,ko03420,ko03430,ko03440	-0.00936831	-0.0135358	0.0164616
A0A1S4CLA7	--	--	-0.0100823	0.0130109	0.0164601
A0A1S4APX1	K04564	ko04146	0.00764483	0.0145752	0.0164584
A0A1S3Y3J6	--	--	0.00855881	0.0140553	0.0164561
A0A1S4BGZ0	K08669	--	0.0118191	-0.0114376	0.0164472
A0A1S4C8H1	K00799	ko00480,ko01100	0.000274136	0.0164448	0.0164471
Q9XIV8	K00430	ko00940,ko01100,ko01110	-0.0130077	0.0100622	0.0164453
A0A1S3YP30	K04802	ko03030,ko03410,ko03420,ko03430	0.0123325	-0.0108782	0.0164447
A0A1S3X3Y2	K13448	ko04626	0.00855404	0.0140395	0.0164402
A0A1S3ZGV6	K12741	ko03040	0.0117956	-0.0114486	0.0164379
A0A1S4D260	--	--	0.00492239	0.0156798	0.0164342
A0A1S4BJM6	K13338	ko04146	0.00334075	-0.0160885	0.0164317
A0A1S3Z8E5	--	--	-0.0134079	0.00949871	0.0164316
A0A1S3ZJE6	--	--	-0.011755	0.0114801	0.0164309
A0A1S4BI66	--	--	-0.0130769	0.00994814	0.0164308
A0A1S4ALW6	--	--	0.0121869	-0.0110193	0.01643
A0A1S3ZLM2	K00818	ko00220,ko01100,ko01110,ko01210,ko01230	0.00923964	0.0135857	0.0164299
A0A1S4CT85	--	--	0.00734754	0.0146934	0.0164281
A0A1S3YD65	K00826	ko00270,ko00280,ko00290,ko00770,ko00966,ko01100,ko01110,ko01210,ko01230,ko01240	-0.0134822	0.00937513	0.0164214
A0A1S3YP92	K20725	ko04016	0.00384239	0.0159644	0.0164203
A0A1S3ZF01	--	--	0.00679987	0.014942	0.0164165
A0A1S4DQY9	K16818	ko00564,ko00592,ko01100,ko01110	0.0105079	-0.0126122	0.0164159
A0A1S3XDT3	K03695	--	-0.00660646	-0.0150278	0.0164159
A0A1S3YHU6	--	--	0.00363809	0.0160059	0.0164141
A0A1S3Y4D3	--	--	0.00725603	0.0147136	0.0164055
A0A1S4BQX3	K01262	--	0.0117842	-0.0114133	0.0164052
A0A1S3YUU4	--	--	-0.0134968	0.00931943	0.0164017
A0A1S3WYZ2	--	--	0.0107978	-0.0123444	0.0164005
A0A1S4D6J0	--	--	-0.00725194	-0.0147077	0.0163984
A0A1S3ZCU7	K15404	ko00073,ko01110	0.0117706	-0.0114164	0.0163976
A0A1S3YGK4	--	--	0.0086703	0.0139172	0.016397
A0A1S4CFG3	--	--	0.0103649	-0.0127053	0.0163968
A0A1S4BAJ5	K15718	ko00591	0.0133351	-0.00953816	0.0163952
A0A1S3ZKX6	--	--	-0.00745494	-0.0145989	0.0163922
A0A1S4BE06	K20628	--	0.00867232	0.0139095	0.0163915
A0A1S3ZT79	K12896	ko03040	-0.00875895	-0.0138532	0.0163899
A0A1S4D7J3	K14514	ko04016,ko04075	-0.00844242	0.0140478	0.0163895
A0A1S4CC55	--	--	0.00151623	0.016315	0.0163853
A0A1S3ZPC5	K21995	ko00073	0.0122259	-0.0109064	0.0163836
A0A1S4DAA7	K07964	ko00531,ko01100	0.00342248	0.0160211	0.0163826
A0A1S3ZSQ8	K10581	ko04120	-0.00368008	-0.0159634	0.0163821
A0A1S4DAU7	K24184	--	-0.0132456	0.00963867	0.0163814
A0A1S4DND2	K09580	ko04141	0.00952582	0.0133256	0.0163803
A0A1S3ZJE7	K07555	--	0.0111663	-0.0119814	0.0163781
A0A1S4APA1	--	--	0.00820225	0.0141757	0.0163776
A0A1S3XTY9	K00940	ko00230,ko00240,ko01100,ko01110,ko01240,ko04016	0.0117266	-0.011433	0.0163776
A0A1S4A3W2	K00430	ko00940,ko01100,ko01110	0.0129205	-0.010061	0.0163757
A0A1S4DP28	K17506	--	-0.00902406	0.0136647	0.0163755
A0A1S4CTH6	K02880	ko03010	-0.0020728	-0.0162434	0.0163751
[truncated: 7,036 more rows]
