# Supplementary material for: Integrative proteome and metabolome unveil the central role of IAA alteration in axillary bud development following topping in tobacco
Source: Sci Rep. 2024 Jul 3;14:15309. doi: 10.1038/s41598-024-66136-4 (PMC11222511; doi:10.1038/s41598-024-66136-4)
Supplement: Supplementary file 7 — Supplementary Table 7. [file 41598_2024_66136_MOESM7_ESM.xlsx]

## Sheet: Sheet1
protID	metaID	Coefficient	P-value	metaID	coefficient	pvalue	metaID	coefficient	pvalue	metaID	coefficient	pvalue	Description	Biological process	Cellular component	Molecular function	KOG	K	KEGG_Pathways	IPRs	Subcellular_localization
A0A059TCI1	pme1651	-0.968001	2.5e-07	pmb0608	-0.965559	3.60203e-07	pmb0782	-0.973643	9.58461e-08	Zmdp001663	-0.974286	8.47992e-08	Cysteine proteinase inhibitor OS=Nicotiana tabacum OX=4097 GN=LOC107761445 PE=2 SV=1	--	--	GO:0004869 cysteine-type endopeptidase inhibitor activity;GO:0008233 peptidase activity	--	--	--	IPR000010: Cystatin domain;IPR018073: Proteinase inhibitor I25, cystatin, conserved site	Cytoplasm
A0A059TCI3	pme1651	-0.936877	7.09e-06	pmb0608	-0.935629	7.80758e-06	pmb0782	-0.944265	3.85583e-06	Zmdp001663	-0.942629	4.44353e-06	Cysteine proteinase inhibitor OS=Nicotiana tabacum OX=4097 GN=CYS7 PE=2 SV=1	--	--	GO:0004869 cysteine-type endopeptidase inhibitor activity;GO:0008233 peptidase activity	--	--	--	IPR000010: Cystatin domain;IPR018073: Proteinase inhibitor I25, cystatin, conserved site	Cytoplasm
A0A059TCM2	pme1651	-0.97669	5.21e-08	pmb0608	-0.968216	2.42176e-07	pmb0782	-0.963247	4.96476e-07	Zmdp001663	-0.972927	1.09447e-07	Cystein protease inhibitor 4 OS=Nicotiana tabacum OX=4097 GN=LOC107777707 PE=2 SV=1	--	--	GO:0004869 cysteine-type endopeptidase inhibitor activity;GO:0008233 peptidase activity	--	--	--	IPR000010: Cystatin domain;IPR018073: Proteinase inhibitor I25, cystatin, conserved site	Extracell
A0A075F955	pme1651	-0.939654	5.69e-06	pmb0608	-0.918723	2.43402e-05	pmb0782	-0.941248	4.99303e-06	Zmdp001663	-0.943733	4.03969e-06	Cysteine protease inhibitor OS=Nicotiana tabacum OX=4097 GN=CYS9 PE=2 SV=1	--	--	GO:0004869 cysteine-type endopeptidase inhibitor activity	--	--	--	IPR000010: Cystatin domain	Extracell
A0A075F9G5	pme1651	-0.967576	2.67e-07	pmb0608	-0.958708	8.81961e-07	pmb0782	-0.955527	1.27141e-06	Zmdp001663	-0.964685	4.077e-07	Cysteine protease inhibitor OS=Nicotiana tabacum OX=4097 GN=CYS2 PE=2 SV=1	--	--	GO:0004869 cysteine-type endopeptidase inhibitor activity	--	--	--	IPR000010: Cystatin domain;IPR018073: Proteinase inhibitor I25, cystatin, conserved site	vacuolar membrane
A0A077D9R7	pme1651	-0.984193	7.57e-09	pmb0608	-0.980053	2.40536e-08	pmb0782	-0.970809	1.58954e-07	Zmdp001663	-0.981322	1.73519e-08	L-lactate dehydrogenase OS=Nicotiana tabacum OX=4097 GN=LOC107806030 PE=2 SV=1	GO:0005975 carbohydrate metabolic process;GO:0019752 carboxylic acid metabolic process	GO:0005737 cytoplasm	GO:0004459 L-lactate dehydrogenase activity	C: Energy production and conversion	K00016	ko00010: Glycolysis / Gluconeogenesis;ko00270: Cysteine and methionine metabolism;ko00620: Pyruvate metabolism;ko00640: Propanoate metabolism;ko01100: Metabolic pathways;ko01110: Biosynthesis of secondary metabolites	IPR001236: Lactate/malate dehydrogenase, N-terminal;IPR001557: L-lactate/malate dehydrogenase;IPR011304: L-lactate dehydrogenase;IPR015955: Lactate dehydrogenase/glycoside hydrolase, family 4, C-terminal;IPR018177: L-lactate dehydrogenase, active site;IPR022383: Lactate/malate dehydrogenase, C-terminal;IPR036291: NAD(P)-binding domain superfamily	chloroplast
A0A0A8WK04	pme1651	-0.991502	3.44e-10	pmb0608	-0.982475	1.26425e-08	pmb0782	-0.991482	3.48137e-10	Zmdp001663	-0.99232	2.07722e-10	Aquaporin PIP2 2 OS=Nicotiana tabacum OX=4097 GN=LOC107785544 PE=2 SV=1	--	GO:0005886 plasma membrane;GO:0016021 integral component of membrane	GO:0015250 water channel activity	G: Carbohydrate transport and metabolism	K09872	--	IPR000425: Major intrinsic protein;IPR022357: Major intrinsic protein, conserved site;IPR023271: Aquaporin-like	Plasma membrane
A0A0H3U5M2	pme1651	-0.974538	8.08e-08	pmb0608	-0.966699	3.0499e-07	pmb0782	-0.959995	7.54503e-07	Zmdp001663	-0.971784	1.34342e-07	Polygalacturonase inhibiting protein OS=Nicotiana tabacum OX=4097 GN=PGIP1 PE=2 SV=1	--	--	--	--	--	--	IPR001611: Leucine-rich repeat;IPR013210: Leucine-rich repeat-containing N-terminal, plant-type;IPR032675: Leucine-rich repeat domain superfamily	chloroplast
A0A0R4WFE9	pme1651	-0.950533	2.15e-06	pmb0608	-0.947669	2.83011e-06	pmb0782	-0.956547	1.13409e-06	Zmdp001663	-0.957523	1.01398e-06	Proteinase inhibitor OS=Nicotiana tabacum OX=4097 GN=PI-1 PE=2 SV=1	GO:0009611 response to wounding	--	GO:0004867 serine-type endopeptidase inhibitor activity	--	--	--	IPR000864: Proteinase inhibitor I13, potato inhibitor I;IPR036354: Proteinase inhibitor I13, potato inhibitor I superfamily	Extracell
A0A1S3WXJ7	pme1651	0.921372	2.07e-05	pmb0608	0.928843	1.27389e-05	pmb0782	0.918878	2.41158e-05	Zmdp001663	0.919929	2.26345e-05	Peptidyl-prolyl cis-trans isomerase OS=Nicotiana tabacum OX=4097 GN=LOC107759056 PE=3 SV=1	GO:0006364 rRNA processing	--	GO:0003677 DNA binding;GO:0003755 peptidyl-prolyl cis-trans isomerase activity	O: Posttranslational modification, protein turnover, chaperones	K09579	--	IPR000297: Peptidyl-prolyl cis-trans isomerase, PpiC-type;IPR023058: Peptidyl-prolyl cis-trans isomerase, PpiC-type, conserved site	Mitochondrion
A0A1S3WXT2	pme1651	-0.946708	3.09e-06	pmb0608	-0.939847	5.60369e-06	pmb0782	-0.947276	2.936e-06	Zmdp001663	-0.946109	3.26901e-06	serine carboxypeptidase-like 18 OS=Nicotiana tabacum OX=4097 GN=LOC107759062 PE=3 SV=1	GO:0019748 secondary metabolic process	--	GO:0016747 transferase activity, transferring acyl groups other than amino-acyl groups;GO:0004185 serine-type carboxypeptidase activity	O: Posttranslational modification, protein turnover, chaperones;E: Amino acid transport and metabolism	K16296	--	IPR001563: Peptidase S10, serine carboxypeptidase;IPR029058: Alpha/Beta hydrolase fold;IPR033124: Serine carboxypeptidases, histidine active site	Cytoplasm
A0A1S3WZC0	pme1651	-0.952222	1.81e-06	pmb0608	-0.939852	5.60164e-06	pmb0782	-0.945618	3.41769e-06	Zmdp001663	-0.953094	1.65246e-06	thioredoxin H2-like OS=Nicotiana tabacum OX=4097 GN=LOC107759604 PE=4 SV=1	GO:0045454 cell redox homeostasis;GO:0006662 glycerol ether metabolic process	--	GO:0015035 protein disulfide oxidoreductase activity	O: Posttranslational modification, protein turnover, chaperones	K03671	--	IPR005746: Thioredoxin;IPR013766: Thioredoxin domain;IPR017937: Thioredoxin, conserved site;IPR036249: Thioredoxin-like superfamily	Peroxisome
A0A1S3WZD9	pme1651	-0.907045	4.67e-05	pmb0608	-0.90776	4.49667e-05	pmb0782	-0.92429	1.72347e-05	Zmdp001663	-0.915149	2.99986e-05	Procollagen-proline 4-dioxygenase OS=Nicotiana tabacum OX=4097 GN=LOC107759623 PE=3 SV=1	GO:0018401 peptidyl-proline hydroxylation to 4-hydroxy-L-proline	GO:0005783 endoplasmic reticulum;GO:0005789 endoplasmic reticulum membrane	GO:0005506 iron ion binding;GO:0031418 L-ascorbic acid binding;GO:0004656 procollagen-proline 4-dioxygenase activity	E: Amino acid transport and metabolism	K00472	ko00330: Arginine and proline metabolism;ko01100: Metabolic pathways	IPR003582: ShKT domain;IPR005123: Oxoglutarate/iron-dependent dioxygenase;IPR006620: Prolyl 4-hydroxylase, alpha subunit;IPR044862: Prolyl 4-hydroxylase alpha subunit, Fe(2+) 2OG dioxygenase domain	chloroplast
A0A1S3WZJ1	pme1651	-0.975038	7.32e-08	pmb0608	-0.975294	6.95439e-08	pmb0782	-0.981675	1.5782e-08	Zmdp001663	-0.978046	3.8713e-08	Purple acid phosphatase OS=Nicotiana tabacum OX=4097 GN=LOC107759506 PE=3 SV=1	--	--	GO:0046872 metal ion binding;GO:0003993 acid phosphatase activity	G: Carbohydrate transport and metabolism	K22390	--	IPR004843: Calcineurin-like phosphoesterase domain, ApaH type;IPR008963: Purple acid phosphatase-like, N-terminal;IPR015914: Purple acid phosphatase, N-terminal;IPR025733: Iron/zinc purple acid phosphatase-like C-terminal domain;IPR029052: Metallo-dependent phosphatase-like;IPR040974: Purple acid phosphatase, Fn3-like domain;IPR041792: Purple acid phosphatase, metallophosphatase domain	chloroplast
A0A1S3X0J2	pme1651	-0.986611	3.31e-09	pmb0608	-0.981244	1.77137e-08	pmb0782	-0.978901	3.17887e-08	Zmdp001663	-0.98522	5.41864e-09	glutathione S-transferase L3-like isoform X1 OS=Nicotiana tabacum OX=4097 GN=LOC107759987 PE=4 SV=1	GO:0010731 protein glutathionylation	--	GO:0016740 transferase activity	O: Posttranslational modification, protein turnover, chaperones	K00799	ko00480: Glutathione metabolism;ko01100: Metabolic pathways	IPR004045: Glutathione S-transferase, N-terminal;IPR036249: Thioredoxin-like superfamily;IPR036282: Glutathione S-transferase, C-terminal domain superfamily;IPR040079: Glutathione Transferase family	chloroplast
A0A1S3X0M4	pme1651	-0.967471	2.72e-07	pmb0608	-0.971121	1.50704e-07	pmb0782	-0.976635	5.27386e-08	Zmdp001663	-0.971815	1.33611e-07	Purple acid phosphatase OS=Nicotiana tabacum OX=4097 GN=LOC107760026 PE=3 SV=1	--	GO:0016021 integral component of membrane	GO:0046872 metal ion binding;GO:0003993 acid phosphatase activity	G: Carbohydrate transport and metabolism	K22390	--	IPR004843: Calcineurin-like phosphoesterase domain, ApaH type;IPR008963: Purple acid phosphatase-like, N-terminal;IPR015914: Purple acid phosphatase, N-terminal;IPR025733: Iron/zinc purple acid phosphatase-like C-terminal domain;IPR029052: Metallo-dependent phosphatase-like;IPR041792: Purple acid phosphatase, metallophosphatase domain	Extracell
A0A1S3X0N1	pme1651	-0.988185	1.78e-09	pmb0608	-0.978715	3.3199e-08	pmb0782	-0.976297	5.66325e-08	Zmdp001663	-0.986999	2.86195e-09	gamma aminobutyrate transaminase 3, chloroplastic-like OS=Nicotiana tabacum OX=4097 GN=LOC107759965 PE=3 SV=1	GO:0009102 biotin biosynthetic process;GO:0009448 gamma-aminobutyric acid metabolic process	--	GO:0030170 pyridoxal phosphate binding;GO:0003867 4-aminobutyrate transaminase activity;GO:0004015 adenosylmethionine-8-amino-7-oxononanoate transaminase activity	E: Amino acid transport and metabolism	K16871	ko00250: Alanine, aspartate and glutamate metabolism;ko00650: Butanoate metabolism;ko01100: Metabolic pathways	IPR005814: Aminotransferase class-III;IPR015421: Pyridoxal phosphate-dependent transferase, major domain;IPR015422: Pyridoxal phosphate-dependent transferase, small domain;IPR015424: Pyridoxal phosphate-dependent transferase	chloroplast
A0A1S3X0R5	pme1651	-0.918292	2.5e-05	pmb0608	-0.913765	3.24498e-05	pmb0782	-0.927459	1.39937e-05	Zmdp001663	-0.927204	1.4235e-05	Dirigent protein OS=Nicotiana tabacum OX=4097 GN=LOC107759922 PE=3 SV=1	--	GO:0048046 apoplast	--	--	--	--	IPR004265: Dirigent protein;IPR044859: Allene oxide cyclase/Dirigent protein	chloroplast
A0A1S3X115	pme1651	-0.947836	2.79e-06	pmb0608	-0.948116	2.71332e-06	pmb0782	-0.942005	4.68558e-06	Zmdp001663	-0.949652	2.3408e-06	Pyridoxal 5'-phosphate synthase OS=Nicotiana tabacum OX=4097 GN=LOC107760107 PE=4 SV=1	GO:0008615 pyridoxine biosynthetic process	--	GO:0010181 FMN binding;GO:0004733 pyridoxamine-phosphate oxidase activity	S: Function unknown	K00275	ko00750: Vitamin B6 metabolism;ko01100: Metabolic pathways;ko01240: Biosynthesis of cofactors	IPR012349: FMN-binding split barrel;IPR024015: Pyridoxamine 5'-phosphate oxidase, probable FMN-dependent, Alr4036 family;IPR024624: Pyridoxamine 5'-phosphate oxidase, Alr4036 family, FMN-binding domain	Nucleus
A0A1S3X1H3	pme1651	-0.97844	3.54e-08	pmb0608	-0.972598	1.16215e-07	pmb0782	-0.982157	1.38246e-08	Zmdp001663	-0.982696	1.18694e-08	aspartyl protease family protein At5g10770-like OS=Nicotiana tabacum OX=4097 GN=LOC107760260 PE=3 SV=1	GO:0006508 proteolysis	--	GO:0004190 aspartic-type endopeptidase activity	O: Posttranslational modification, protein turnover, chaperones	K22683	--	IPR001969: Aspartic peptidase, active site;IPR021109: Aspartic peptidase domain superfamily;IPR032799: Xylanase inhibitor, C-terminal;IPR032861: Xylanase inhibitor, N-terminal;IPR033121: Peptidase family A1 domain;IPR033873: CND41-like	Extracell
A0A1S3X1Q3	pme1651	0.904794	5.24e-05	pmb0608	0.906535	4.79298e-05	pmb0782	0.901114	6.29472e-05	Zmdp001663	0.902767	5.8024e-05	Squamosa promoter-binding-like protein OS=Nicotiana tabacum OX=4097 GN=LOC107760247 PE=2 SV=1	GO:0009908 flower development	GO:0005634 nucleus	GO:0003677 DNA binding;GO:0046872 metal ion binding;GO:0003700 DNA-binding transcription factor activity	--	--	--	IPR004333: SBP domain;IPR017238: Squamosa promoter-binding protein;IPR036893: SBP domain superfamily	Nucleus
A0A1S3X1R1	pme1651	-0.913544	3.29e-05	pmb0608	-0.908956	4.22129e-05	pmb0782	-0.903999	5.45558e-05	Zmdp001663	-0.907906	4.46214e-05	uncharacterized protein LOC107760330 isoform X2 OS=Nicotiana tabacum OX=4097 GN=LOC107760330 PE=4 SV=1	--	--	--	--	--	--	--	chloroplast
A0A1S3X216	pme1651	-0.986922	2.95e-09	pmb0608	-0.981946	1.4656e-08	pmb0782	-0.984386	7.12011e-09	Zmdp001663	-0.989097	1.1913e-09	Catechol oxidase OS=Nicotiana tabacum OX=4097 GN=LOC107760231 PE=3 SV=1	GO:0046148 pigment biosynthetic process	GO:0009543 chloroplast thylakoid lumen	GO:0046872 metal ion binding;GO:0004097 catechol oxidase activity	--	K00422	ko00350: Tyrosine metabolism;ko00950: Isoquinoline alkaloid biosynthesis;ko01100: Metabolic pathways;ko01110: Biosynthesis of secondary metabolites	IPR002227: Tyrosinase copper-binding domain;IPR008922: Di-copper centre-containing domain superfamily;IPR016213: Polyphenol oxidase;IPR022739: Polyphenol oxidase, central domain;IPR022740: Polyphenol oxidase, C-terminal	chloroplast
A0A1S3X298	pme1651	-0.972085	1.27e-07	pmb0608	-0.963179	5.01048e-07	pmb0782	-0.957144	1.05929e-06	Zmdp001663	-0.969164	2.08495e-07	Lipoxygenase OS=Nicotiana tabacum OX=4097 GN=LOC107760301 PE=3 SV=1	GO:0034440 lipid oxidation;GO:0031408 oxylipin biosynthetic process	--	GO:0046872 metal ion binding;GO:0016702 oxidoreductase activity, acting on single donors with incorporation of molecular oxygen, incorporation of two atoms of oxygen	--	K15718	ko00591: Linoleic acid metabolism	IPR001024: PLAT/LH2 domain;IPR013819: Lipoxygenase, C-terminal;IPR020833: Lipoxygenase, iron binding site;IPR020834: Lipoxygenase, conserved site;IPR027433: Lipoxygenase, domain 3;IPR036226: Lipoxigenase, C-terminal domain superfamily;IPR036392: PLAT/LH2 domain superfamily;IPR042057: Plant lipoxygenase, PLAT/LH2 domain	Cytoplasm
A0A1S3X313	pme1651	-0.918504	2.47e-05	pmb0608	-0.915915	2.87076e-05	pmb0782	-0.927977	1.3513e-05	Zmdp001663	-0.926545	1.48746e-05	uncharacterized protein LOC107760706 OS=Nicotiana tabacum OX=4097 GN=LOC107760706 PE=4 SV=1	--	--	--	--	--	--	IPR007493: Protein of unknown function DUF538;IPR036758: At5g01610-like superfamily	Extracell
A0A1S3X3C0	pme1651	-0.94267	4.43e-06	pmb0608	-0.941908	4.72417e-06	pmb0782	-0.946539	3.14289e-06	Zmdp001663	-0.945195	3.55015e-06	5-formyltetrahydrofolate cyclo-ligase OS=Nicotiana tabacum OX=4097 GN=LOC107760804 PE=3 SV=1	GO:0035999 tetrahydrofolate interconversion;GO:0009396 folic acid-containing compound biosynthetic process	GO:0005739 mitochondrion	GO:0005524 ATP binding;GO:0046872 metal ion binding;GO:0030272 5-formyltetrahydrofolate cyclo-ligase activity	H: Coenzyme transport and metabolism	K01934	ko00670: One carbon pool by folate;ko01100: Metabolic pathways	IPR002698: 5-formyltetrahydrofolate cyclo-ligase;IPR024185: 5-formyltetrahydrofolate cyclo-ligase-like domain superfamily;IPR037171: NagB/RpiA transferase-like	chloroplast
A0A1S3X3Q5	pme1651	-0.971312	1.46e-07	pmb0608	-0.969499	1.97511e-07	pmb0782	-0.973074	1.06546e-07	Zmdp001663	-0.975625	6.50543e-08	uncharacterized protein LOC107760858 OS=Nicotiana tabacum OX=4097 GN=LOC107760858 PE=3 SV=1	GO:0009269 response to desiccation	GO:0005829 cytosol	--	--	--	--	IPR004864: Late embryogenesis abundant protein, LEA_2 subgroup;IPR013990: Water stress and hypersensitive response domain	Cytoplasm
A0A1S3X4H4	pme1651	0.954706	1.39e-06	pmb0608	0.945513	3.45022e-06	pmb0782	0.935013	8.17986e-06	Zmdp001663	0.946067	3.28155e-06	tRNA (guanine(26)-N(2))-dimethyltransferase OS=Nicotiana tabacum OX=4097 GN=LOC107760972 PE=3 SV=1	GO:0002940 tRNA N2-guanine methylation	GO:0005634 nucleus	GO:0000049 tRNA binding;GO:0004809 tRNA (guanine-N2-)-methyltransferase activity	J: Translation, ribosomal structure and biogenesis	K00555	--	IPR002905: tRNA methyltransferase, Trm1;IPR029063: S-adenosyl-L-methionine-dependent methyltransferase;IPR042296: tRNA methyltransferase, Trm1, C-terminal	Nucleus
A0A1S3X4Q4	pme1651	0.959154	8.36e-07	pmb0608	0.961457	6.27846e-07	pmb0782	0.961394	6.32966e-07	Zmdp001663	0.960193	7.36233e-07	zinc finger CCCH domain-containing protein 30-like OS=Nicotiana tabacum OX=4097 GN=LOC107761145 PE=4 SV=1	--	--	GO:0003677 DNA binding;GO:0046872 metal ion binding	R: General function prediction only	K23047	--	IPR000571: Zinc finger, CCCH-type;IPR002110: Ankyrin repeat;IPR036770: Ankyrin repeat-containing domain superfamily;IPR041367: E3 ligase, CCCH-type zinc finger	Nucleus
A0A1S3X5S4	pme1651	-0.936238	7.45e-06	pmb0608	-0.926479	1.49397e-05	pmb0782	-0.922865	1.88735e-05	Zmdp001663	-0.934427	8.54698e-06	Glycosyltransferase OS=Nicotiana tabacum OX=4097 GN=LOC107761609 PE=3 SV=1	--	--	GO:0008194 UDP-glycosyltransferase activity	G: Carbohydrate transport and metabolism;C: Energy production and conversion	K13496	ko00908: Zeatin biosynthesis;ko01110: Biosynthesis of secondary metabolites	IPR002213: UDP-glucuronosyl/UDP-glucosyltransferase;IPR035595: UDP-glycosyltransferase family, conserved site	chloroplast
A0A1S3X6W9	pme1651	0.939948	5.56e-06	pmb0608	0.946352	3.19724e-06	pmb0782	0.951602	1.9277e-06	Zmdp001663	0.943024	4.29539e-06	Pyrophosphate--fructose 6-phosphate 1-phosphotransferase subunit alpha OS=Nicotiana tabacum OX=4097 GN=LOC107761890 PE=3 SV=1	GO:0015979 photosynthesis;GO:0009749 response to glucose	GO:0005829 cytosol	GO:0005524 ATP binding;GO:0046872 metal ion binding;GO:0003872 6-phosphofructokinase activity;GO:0047334 diphosphate-fructose-6-phosphate 1-phosphotransferase activity;GO:0008443 phosphofructokinase activity	G: Carbohydrate transport and metabolism	K00895	ko00010: Glycolysis / Gluconeogenesis;ko00030: Pentose phosphate pathway;ko00051: Fructose and mannose metabolism;ko01100: Metabolic pathways;ko01110: Biosynthesis of secondary metabolites	IPR000023: Phosphofructokinase domain;IPR011183: Pyrophosphate-dependent phosphofructokinase PfpB;IPR035966: Phosphofructokinase superfamily	Cytoplasm
A0A1S3X7T9	pme1651	-0.966311	3.23e-07	pmb0608	-0.967413	2.73991e-07	pmb0782	-0.976118	5.87839e-08	Zmdp001663	-0.971103	1.51164e-07	aspartic proteinase-like protein 2 OS=Nicotiana tabacum OX=4097 GN=LOC107762141 PE=3 SV=1	--	GO:0016021 integral component of membrane	GO:0004190 aspartic-type endopeptidase activity	O: Posttranslational modification, protein turnover, chaperones	K00924	--	IPR021109: Aspartic peptidase domain superfamily;IPR032799: Xylanase inhibitor, C-terminal;IPR032861: Xylanase inhibitor, N-terminal;IPR033121: Peptidase family A1 domain;IPR034161: Pepsin-like domain, plant	chloroplast
A0A1S3X8M4	pme1651	-0.989951	7.94e-10	pmb0608	-0.982871	1.12855e-08	pmb0782	-0.980892	1.94293e-08	Zmdp001663	-0.988936	1.28146e-09	uncharacterized protein LOC107762260 OS=Nicotiana tabacum OX=4097 GN=LOC107762260 PE=4 SV=1	--	--	--	--	--	--	--	Extracell
A0A1S3X8R5	pme1651	0.910778	3.83e-05	pmb0608	0.918234	2.50605e-05	pmb0782	0.921951	1.99871e-05	Zmdp001663	0.918433	2.47662e-05	DNA (Cytosine-5)-methyltransferase CMT2-like OS=Nicotiana tabacum OX=4097 GN=LOC107762306 PE=3 SV=1	GO:0006325 chromatin organization	GO:0005634 nucleus	GO:0003677 DNA binding;GO:0003682 chromatin binding;GO:0003886 DNA (cytosine-5-)-methyltransferase activity	--	K00558	ko00270: Cysteine and methionine metabolism;ko01100: Metabolic pathways	IPR000953: Chromo/chromo shadow domain;IPR001025: Bromo adjacent homology (BAH) domain;IPR001525: C-5 cytosine methyltransferase;IPR016197: Chromo-like domain superfamily;IPR018117: DNA methylase, C-5 cytosine-specific, active site;IPR023779: Chromo domain, conserved site;IPR023780: Chromo domain;IPR029063: S-adenosyl-L-methionine-dependent methyltransferase;IPR043151: Bromo adjacent homology (BA…	Nucleus
A0A1S3X916	pme1651	-0.986581	3.35e-09	pmb0608	-0.978807	3.24917e-08	pmb0782	-0.975053	7.29759e-08	Zmdp001663	-0.984391	7.10856e-09	basic 7S globulin-like OS=Nicotiana tabacum OX=4097 GN=LOC107762538 PE=3 SV=1	--	--	GO:0004190 aspartic-type endopeptidase activity	O: Posttranslational modification, protein turnover, chaperones	K22683	--	IPR021109: Aspartic peptidase domain superfamily;IPR032799: Xylanase inhibitor, C-terminal;IPR032861: Xylanase inhibitor, N-terminal;IPR033121: Peptidase family A1 domain;IPR033868: Xylanase inhibitor I-like	chloroplast
A0A1S3X9L9	pme1651	-0.953087	1.65e-06	pmb0608	-0.954366	1.44338e-06	pmb0782	-0.939692	5.67494e-06	Zmdp001663	-0.954791	1.37838e-06	uncharacterized protein LOC107762645 OS=Nicotiana tabacum OX=4097 GN=LOC107762645 PE=4 SV=1	--	GO:0005886 plasma membrane;GO:0005618 cell wall	--	--	--	--	IPR006946: Domain of unknown function DUF642;IPR008979: Galactose-binding-like domain superfamily	vacuolar membrane
A0A1S3XA11	pme1651	-0.918211	2.51e-05	pmb0608	-0.918428	2.47727e-05	pmb0782	-0.930924	1.1021e-05	Zmdp001663	-0.925289	1.61554e-05	reticuline oxidase-like protein OS=Nicotiana tabacum OX=4097 GN=LOC107762861 PE=3 SV=1	--	--	GO:0016491 oxidoreductase activity;GO:0071949 FAD binding	--	K22395	ko00940: Phenylpropanoid biosynthesis;ko01100: Metabolic pathways;ko01110: Biosynthesis of secondary metabolites	IPR006094: FAD linked oxidase, N-terminal;IPR012951: Berberine/berberine-like;IPR016166: FAD-binding domain, PCMH-type;IPR016167: FAD-binding, type PCMH, subdomain 1;IPR016169: FAD-binding, type PCMH, subdomain 2;IPR036318: FAD-binding, type PCMH-like superfamily	chloroplast
A0A1S3XBD0	pme1651	-0.941125	5.04e-06	pmb0608	-0.92784	1.36387e-05	pmb0782	-0.946611	3.12225e-06	Zmdp001663	-0.94717	2.96494e-06	probable L-ascorbate peroxidase 6, chloroplastic isoform X2 OS=Nicotiana tabacum OX=4097 GN=LOC107763284 PE=3 SV=1	GO:0006979 response to oxidative stress	--	GO:0046872 metal ion binding;GO:0020037 heme binding;GO:0016688 L-ascorbate peroxidase activity	--	K00434	ko00053: Ascorbate and aldarate metabolism;ko00480: Glutathione metabolism;ko01100: Metabolic pathways	IPR002016: Haem peroxidase;IPR010255: Haem peroxidase superfamily;IPR019793: Peroxidases heam-ligand binding site	chloroplast
A0A1S3XCI1	pme1651	-0.980578	2.11e-08	pmb0608	-0.97564	6.48512e-08	pmb0782	-0.974032	8.90375e-08	Zmdp001663	-0.979254	2.92292e-08	endochitinase 3-like OS=Nicotiana tabacum OX=4097 GN=LOC107763561 PE=4 SV=1	GO:0016998 cell wall macromolecule catabolic process;GO:0006032 chitin catabolic process;GO:0050832 defense response to fungus;GO:0005975 carbohydrate metabolic process	--	GO:0004568 chitinase activity	R: General function prediction only	K20547	ko00520: Amino sugar and nucleotide sugar metabolism;ko01100: Metabolic pathways;ko04016: MAPK signaling pathway - plant	IPR000726: Glycoside hydrolase, family 19, catalytic;IPR016283: Glycoside hydrolase, family 19;IPR023346: Lysozyme-like domain superfamily	Cytoplasm
A0A1S3XEH2	pme1651	-0.926423	1.5e-05	pmb0608	-0.914839	3.0535e-05	pmb0782	-0.9065	4.80167e-05	Zmdp001663	-0.919596	2.3096e-05	probable polygalacturonase OS=Nicotiana tabacum OX=4097 GN=LOC107764241 PE=3 SV=1	GO:0005975 carbohydrate metabolic process	GO:0005618 cell wall	GO:0004650 polygalacturonase activity	--	K01184	ko00040: Pentose and glucuronate interconversions;ko01100: Metabolic pathways	IPR000743: Glycoside hydrolase, family 28;IPR006626: Parallel beta-helix repeat;IPR011050: Pectin lyase fold/virulence factor;IPR012334: Pectin lyase fold	Cytoplasm
A0A1S3XEY0	pme1651	-0.946739	3.09e-06	pmb0608	-0.943917	3.97542e-06	pmb0782	-0.958245	9.31856e-07	Zmdp001663	-0.955984	1.20834e-06	classical arabinogalactan protein 1-like OS=Nicotiana tabacum OX=4097 GN=LOC107764284 PE=4 SV=1	--	GO:0016021 integral component of membrane	--	--	--	--	--	chloroplast
A0A1S3XGG7	pme1651	-0.942858	4.36e-06	pmb0608	-0.948133	2.70885e-06	pmb0782	-0.956266	1.17067e-06	Zmdp001663	-0.950499	2.15346e-06	ribose-phosphate pyrophosphokinase 4 OS=Nicotiana tabacum OX=4097 GN=LOC107764845 PE=3 SV=1	GO:0009116 nucleoside metabolic process;GO:0006164 purine nucleotide biosynthetic process;GO:0006015 5-phosphoribose 1-diphosphate biosynthetic process;GO:0009165 nucleotide biosynthetic process	GO:0005737 cytoplasm;GO:0002189 ribose phosphate diphosphokinase complex	GO:0000287 magnesium ion binding;GO:0016301 kinase activity;GO:0004749 ribose phosphate diphosphokinase activity	E: Amino acid transport and metabolism;F: Nucleotide transport and metabolism	K00948	ko00030: Pentose phosphate pathway;ko00230: Purine metabolism;ko01100: Metabolic pathways;ko01110: Biosynthesis of secondary metabolites;ko01200: Carbon metabolism;ko01230: Biosynthesis of amino acids	IPR000836: Phosphoribosyltransferase domain;IPR029057: Phosphoribosyltransferase-like;IPR029099: Ribose-phosphate pyrophosphokinase, N-terminal domain	Cytoplasm
A0A1S3XHJ0	pme1651	-0.981772	1.54e-08	pmb0608	-0.97822	3.72147e-08	pmb0782	-0.975162	7.1406e-08	Zmdp001663	-0.982724	1.17741e-08	GDSL esterase/lipase At4g01130-like OS=Nicotiana tabacum OX=4097 GN=LOC107765254 PE=3 SV=1	--	GO:0016021 integral component of membrane	GO:0016788 hydrolase activity, acting on ester bonds	--	--	--	IPR001087: GDSL lipase/esterase;IPR035669: GDSL lipase/esterase-like, plant;IPR036514: SGNH hydrolase superfamily	Mitochondrion
A0A1S3XHR3	pme1651	-0.937954	6.52e-06	pmb0608	-0.942452	4.51111e-06	pmb0782	-0.947705	2.82044e-06	Zmdp001663	-0.93993	5.56597e-06	uncharacterized protein LOC107765337 OS=Nicotiana tabacum OX=4097 GN=LOC107765337 PE=4 SV=1	GO:0009627 systemic acquired resistance	--	GO:0005504 fatty acid binding	--	--	--	IPR016140: Bifunctional inhibitor/plant lipid transfer protein/seed storage helical domain;IPR036312: Bifunctional inhibitor/plant lipid transfer protein/seed storage helical domain superfamily	Extracell
A0A1S3XID4	pme1651	-0.945271	3.53e-06	pmb0608	-0.949812	2.30452e-06	pmb0782	-0.95551	1.27379e-06	Zmdp001663	-0.951776	1.89386e-06	beta-glucosidase BoGH3B-like OS=Nicotiana tabacum OX=4097 GN=LOC107765532 PE=4 SV=1	GO:0009251 glucan catabolic process	GO:0005576 extracellular region	GO:0008422 beta-glucosidase activity	--	K05349	ko00460: Cyanoamino acid metabolism;ko00500: Starch and sucrose metabolism;ko00940: Phenylpropanoid biosynthesis;ko01100: Metabolic pathways;ko01110: Biosynthesis of secondary metabolites	IPR001764: Glycoside hydrolase, family 3, N-terminal;IPR002772: Glycoside hydrolase family 3 C-terminal domain;IPR017853: Glycoside hydrolase superfamily;IPR036881: Glycoside hydrolase family 3 C-terminal domain superfamily;IPR036962: Glycoside hydrolase, family 3, N-terminal domain superfamily	Endoplasmic reticulum
A0A1S3XIW2	pme1651	-0.925197	1.63e-05	pmb0608	-0.91298	3.39079e-05	pmb0782	-0.907192	4.63221e-05	Zmdp001663	-0.922913	1.88163e-05	uncharacterized protein At4g14100-like OS=Nicotiana tabacum OX=4097 GN=LOC107765693 PE=4 SV=1	--	--	--	--	--	--	--	vacuolar membrane
A0A1S3XJ27	pme1651	-0.951329	1.98e-06	pmb0608	-0.945635	3.41262e-06	pmb0782	-0.956899	1.08954e-06	Zmdp001663	-0.957227	1.04928e-06	beta-glucosidase BoGH3B-like isoform X1 OS=Nicotiana tabacum OX=4097 GN=LOC107765533 PE=4 SV=1	GO:0009251 glucan catabolic process	GO:0005576 extracellular region	GO:0008422 beta-glucosidase activity	--	K05349	ko00460: Cyanoamino acid metabolism;ko00500: Starch and sucrose metabolism;ko00940: Phenylpropanoid biosynthesis;ko01100: Metabolic pathways;ko01110: Biosynthesis of secondary metabolites	IPR001764: Glycoside hydrolase, family 3, N-terminal;IPR002772: Glycoside hydrolase family 3 C-terminal domain;IPR017853: Glycoside hydrolase superfamily;IPR036881: Glycoside hydrolase family 3 C-terminal domain superfamily;IPR036962: Glycoside hydrolase, family 3, N-terminal domain superfamily	Extracell
A0A1S3XJQ4	pme1651	-0.916161	2.83e-05	pmb0608	-0.911695	3.64056e-05	pmb0782	-0.931356	1.06888e-05	Zmdp001663	-0.922268	1.95946e-05	Procollagen-proline 4-dioxygenase OS=Nicotiana tabacum OX=4097 GN=LOC107766012 PE=3 SV=1	GO:0018401 peptidyl-proline hydroxylation to 4-hydroxy-L-proline	GO:0005783 endoplasmic reticulum;GO:0005789 endoplasmic reticulum membrane	GO:0005506 iron ion binding;GO:0031418 L-ascorbic acid binding;GO:0004656 procollagen-proline 4-dioxygenase activity	E: Amino acid transport and metabolism	K00472	ko00330: Arginine and proline metabolism;ko01100: Metabolic pathways	IPR003582: ShKT domain;IPR005123: Oxoglutarate/iron-dependent dioxygenase;IPR006620: Prolyl 4-hydroxylase, alpha subunit;IPR044862: Prolyl 4-hydroxylase alpha subunit, Fe(2+) 2OG dioxygenase domain	chloroplast
A0A1S3XK13	pme1651	-0.97279	1.12e-07	pmb0608	-0.965138	3.82471e-07	pmb0782	-0.958	9.59081e-07	Zmdp001663	-0.969079	2.11367e-07	4-coumarate--CoA ligase OS=Nicotiana tabacum OX=4097 GN=LOC107766072 PE=4 SV=1	GO:0009698 phenylpropanoid metabolic process	--	GO:0016207 4-coumarate-CoA ligase activity;GO:0016405 CoA-ligase activity	I: Lipid transport and metabolism	K01904	ko00130: Ubiquinone and other terpenoid-quinone biosynthesis;ko00940: Phenylpropanoid biosynthesis;ko01100: Metabolic pathways;ko01110: Biosynthesis of secondary metabolites	IPR000873: AMP-dependent synthetase/ligase;IPR020845: AMP-binding, conserved site;IPR025110: AMP-binding enzyme, C-terminal domain;IPR042099: ANL, N-terminal domain;IPR045851: AMP-binding enzyme, C-terminal domain superfamily	chloroplast
A0A1S3XKH0	pme1651	-0.943522	4.11e-06	pmb0608	-0.935519	7.87351e-06	pmb0782	-0.937058	6.99593e-06	Zmdp001663	-0.945539	3.44221e-06	9-divinyl ether synthase-like isoform X1 OS=Nicotiana tabacum OX=4097 GN=LOC107766195 PE=4 SV=1	--	--	GO:0005506 iron ion binding;GO:0004497 monooxygenase activity;GO:0020037 heme binding;GO:0016705 oxidoreductase activity, acting on paired donors, with incorporation or reduction of molecular oxygen	--	K01723	ko00592: alpha-Linolenic acid metabolism;ko01100: Metabolic pathways;ko01110: Biosynthesis of secondary metabolites	IPR001128: Cytochrome P450;IPR036396: Cytochrome P450 superfamily	Cytoplasm
A0A1S3XLT7	pme1651	-0.978595	3.41e-08	pmb0608	-0.975223	7.05424e-08	pmb0782	-0.969157	2.08719e-07	Zmdp001663	-0.978091	3.83198e-08	Glycosyltransferase OS=Nicotiana tabacum OX=4097 GN=LOC107766511 PE=3 SV=1	--	--	GO:0008194 UDP-glycosyltransferase activity	G: Carbohydrate transport and metabolism;C: Energy production and conversion	K13496	ko00908: Zeatin biosynthesis;ko01110: Biosynthesis of secondary metabolites	IPR002213: UDP-glucuronosyl/UDP-glucosyltransferase;IPR035595: UDP-glycosyltransferase family, conserved site	chloroplast
A0A1S3XM12	pme1651	-0.95177	1.89e-06	pmb0608	-0.945643	3.41023e-06	pmb0782	-0.933014	9.48524e-06	Zmdp001663	-0.944507	3.7744e-06	Beta-galactosidase OS=Nicotiana tabacum OX=4097 GN=LOC107766584 PE=3 SV=1	GO:0005975 carbohydrate metabolic process	--	GO:0030246 carbohydrate binding;GO:0004565 beta-galactosidase activity	G: Carbohydrate transport and metabolism	K12309	ko00052: Galactose metabolism;ko00511: Other glycan degradation;ko00531: Glycosaminoglycan degradation;ko00600: Sphingolipid metabolism;ko00604: Glycosphingolipid biosynthesis - ganglio series;ko01100: Metabolic pathways	IPR000922: D-galactoside/L-rhamnose binding SUEL lectin domain;IPR008979: Galactose-binding-like domain superfamily;IPR017853: Glycoside hydrolase superfamily;IPR019801: Glycoside hydrolase, family 35, conserved site;IPR031330: Glycoside hydrolase 35, catalytic domain;IPR041392: Beta-galactosidase, beta-sandwich domain;IPR043159: D-galactoside/L-rhamnose binding SUEL lectin domain superfamily	vacuolar membrane
A0A1S3XNC2	pme1651	-0.979289	2.9e-08	pmb0608	-0.975896	6.15366e-08	pmb0782	-0.981273	1.75778e-08	Zmdp001663	-0.982655	1.20094e-08	Catechol oxidase OS=Nicotiana tabacum OX=4097 GN=LOC107767076 PE=3 SV=1	GO:0046148 pigment biosynthetic process	GO:0009543 chloroplast thylakoid lumen	GO:0046872 metal ion binding;GO:0004097 catechol oxidase activity	--	K00422	ko00350: Tyrosine metabolism;ko00950: Isoquinoline alkaloid biosynthesis;ko01100: Metabolic pathways;ko01110: Biosynthesis of secondary metabolites	IPR002227: Tyrosinase copper-binding domain;IPR008922: Di-copper centre-containing domain superfamily;IPR016213: Polyphenol oxidase;IPR022739: Polyphenol oxidase, central domain;IPR022740: Polyphenol oxidase, C-terminal	chloroplast
A0A1S3XNL8	pme1651	-0.958656	8.87e-07	pmb0608	-0.956335	1.16162e-06	pmb0782	-0.961633	6.13879e-07	Zmdp001663	-0.958951	8.56696e-07	Peroxidase OS=Nicotiana tabacum OX=4097 GN=LOC107767061 PE=3 SV=1	GO:0042744 hydrogen peroxide catabolic process;GO:0006979 response to oxidative stress	GO:0005576 extracellular region	GO:0046872 metal ion binding;GO:0020037 heme binding;GO:0004601 peroxidase activity	--	K00430	ko00940: Phenylpropanoid biosynthesis;ko01100: Metabolic pathways;ko01110: Biosynthesis of secondary metabolites	IPR002016: Haem peroxidase;IPR010255: Haem peroxidase superfamily;IPR019793: Peroxidases heam-ligand binding site;IPR019794: Peroxidase, active site;IPR033905: Secretory peroxidase	chloroplast
A0A1S3XNM5	pme1651	-0.920763	2.15e-05	pmb0608	-0.912904	3.40505e-05	pmb0782	-0.911788	3.62196e-05	Zmdp001663	-0.921377	2.07123e-05	AT-hook motif nuclear-localized protein 15-like OS=Nicotiana tabacum OX=4097 GN=LOC107767128 PE=2 SV=1	--	GO:0005634 nucleus	GO:0003700 DNA-binding transcription factor activity;GO:0003680 AT DNA binding	--	--	--	IPR005175: PPC domain	chloroplast
A0A1S3XP86	pme1651	-0.994769	3.06e-11	pmb0608	-0.991395	3.66238e-10	pmb0782	-0.991165	4.17694e-10	Zmdp001663	-0.994801	2.96547e-11	Peroxidase OS=Nicotiana tabacum OX=4097 GN=LOC107767292 PE=3 SV=1	GO:0042744 hydrogen peroxide catabolic process;GO:0006979 response to oxidative stress	GO:0005576 extracellular region;GO:0009506 plasmodesma;GO:0009505 plant-type cell wall	GO:0046872 metal ion binding;GO:0020037 heme binding;GO:0004601 peroxidase activity	--	K00430	ko00940: Phenylpropanoid biosynthesis;ko01100: Metabolic pathways;ko01110: Biosynthesis of secondary metabolites	IPR002016: Haem peroxidase;IPR010255: Haem peroxidase superfamily;IPR033905: Secretory peroxidase	vacuolar membrane
A0A1S3XP88	pme1651	-0.996237	5.9e-12	pmb0608	-0.992522	1.81809e-10	pmb0782	-0.994813	2.93192e-11	Zmdp001663	-0.99756	6.78174e-13	allene oxide synthase, chloroplastic-like OS=Nicotiana tabacum OX=4097 GN=LOC107767065 PE=4 SV=1	GO:0055114 oxidation-reduction process;GO:0016125 sterol metabolic process;GO:0009695 jasmonic acid biosynthetic process	GO:0009535 chloroplast thylakoid membrane;GO:0009941 chloroplast envelope	GO:0005506 iron ion binding;GO:0004497 monooxygenase activity;GO:0020037 heme binding;GO:0016491 oxidoreductase activity;GO:0016705 oxidoreductase activity, acting on paired donors, with incorporation or reduction of molecular oxygen	--	K01723	ko00592: alpha-Linolenic acid metabolism;ko01100: Metabolic pathways;ko01110: Biosynthesis of secondary metabolites	IPR001128: Cytochrome P450;IPR036396: Cytochrome P450 superfamily	chloroplast
A0A1S3XPT5	pme1651	-0.905646	5.02e-05	pmb0608	-0.903374	5.62943e-05	pmb0782	-0.917554	2.60897e-05	Zmdp001663	-0.915824	2.88574e-05	Shikimate dehydrogenase (NADP(+)) OS=Nicotiana tabacum OX=4097 GN=LOC107767464 PE=3 SV=1	GO:0009073 aromatic amino acid family biosynthetic process;GO:0009423 chorismate biosynthetic process;GO:0019632 shikimate metabolic process	--	GO:0050661 NADP binding;GO:0003855 3-dehydroquinate dehydratase activity;GO:0004764 shikimate 3-dehydrogenase (NADP+) activity	E: Amino acid transport and metabolism	K13832	ko00400: Phenylalanine, tyrosine and tryptophan biosynthesis;ko01100: Metabolic pathways;ko01110: Biosynthesis of secondary metabolites;ko01230: Biosynthesis of amino acids	IPR001381: 3-dehydroquinate dehydratase type I;IPR006151: Quinate/shikimate 5-dehydrogenase/glutamyl-tRNA reductase;IPR011342: Shikimate dehydrogenase;IPR013708: Shikimate dehydrogenase substrate binding, N-terminal;IPR013785: Aldolase-type TIM barrel;IPR022893: Shikimate dehydrogenase family;IPR036291: NAD(P)-binding domain superfamily;IPR041121: SDH, C-terminal	chloroplast
A0A1S3XQ01	pme1651	-0.942383	4.54e-06	pmb0608	-0.933113	9.4169e-06	pmb0782	-0.922898	1.88341e-05	Zmdp001663	-0.935959	7.61393e-06	uncharacterized protein LOC107767507 OS=Nicotiana tabacum OX=4097 GN=LOC107767507 PE=4 SV=1	--	--	--	--	--	--	IPR007493: Protein of unknown function DUF538;IPR036758: At5g01610-like superfamily	Extracell
A0A1S3XQE4	pme1651	-0.967256	2.81e-07	pmb0608	-0.958308	9.24935e-07	pmb0782	-0.948252	2.67844e-06	Zmdp001663	-0.962297	5.63153e-07	Allene-oxide cyclase OS=Nicotiana tabacum OX=4097 GN=LOC107767576 PE=3 SV=1	GO:0009695 jasmonic acid biosynthetic process	GO:0009507 chloroplast	GO:0046423 allene-oxide cyclase activity	--	K10525	ko00592: alpha-Linolenic acid metabolism;ko01100: Metabolic pathways;ko01110: Biosynthesis of secondary metabolites	IPR009410: Allene oxide cyclase;IPR034871: Allene oxide cyclase superfamily;IPR044859: Allene oxide cyclase/Dirigent protein	chloroplast
A0A1S3XR71	pme1651	-0.975885	6.17e-08	pmb0608	-0.971791	1.34176e-07	pmb0782	-0.978151	3.78021e-08	Zmdp001663	-0.979819	2.54846e-08	Carbonic anhydrase OS=Nicotiana tabacum OX=4097 GN=LOC107767796 PE=3 SV=1	GO:0015976 carbon utilization	--	GO:0004089 carbonate dehydratase activity;GO:0008270 zinc ion binding	P: Inorganic ion transport and metabolism	K01673	ko00910: Nitrogen metabolism;ko01100: Metabolic pathways	IPR001765: Carbonic anhydrase;IPR015892: Carbonic anhydrase, prokaryotic-like, conserved site;IPR036874: Carbonic anhydrase superfamily;IPR045066: Beta carbonic anhydrases, cladeB	Cytoplasm
A0A1S3XRI8	pme1651	-0.95653	1.14e-06	pmb0608	-0.946461	3.16566e-06	pmb0782	-0.935708	7.76116e-06	Zmdp001663	-0.949773	2.31318e-06	L-ascorbate oxidase homolog OS=Nicotiana tabacum OX=4097 GN=LOC107767898 PE=3 SV=1	--	--	GO:0016491 oxidoreductase activity;GO:0005507 copper ion binding	Q: Secondary metabolites biosynthesis, transport and catabolism	K19791	--	IPR001117: Multicopper oxidase, type 1;IPR008972: Cupredoxin;IPR011706: Multicopper oxidase, C-terminal;IPR011707: Multicopper oxidase, N-termianl	vacuolar membrane
A0A1S3XS26	pme1651	-0.980323	2.25e-08	pmb0608	-0.980057	2.4027e-08	pmb0782	-0.987142	2.7085e-09	Zmdp001663	-0.982892	1.12165e-08	Lactoylglutathione lyase OS=Nicotiana tabacum OX=4097 GN=LOC107767887 PE=3 SV=1	GO:0019243 methylglyoxal catabolic process to D-lactate via S-lactoyl-glutathione	GO:0005737 cytoplasm	GO:0046872 metal ion binding;GO:0004462 lactoylglutathione lyase activity	G: Carbohydrate transport and metabolism	K01759	ko00620: Pyruvate metabolism;ko01100: Metabolic pathways	IPR004360: Glyoxalase/fosfomycin resistance/dioxygenase domain;IPR004361: Glyoxalase I;IPR018146: Glyoxalase I, conserved site;IPR029068: Glyoxalase/Bleomycin resistance protein/Dihydroxybiphenyl dioxygenase;IPR037523: Vicinal oxygen chelate (VOC) domain	Cytoplasm
A0A1S3XSV4	pme1651	-0.902186	5.97e-05	pmb0608	-0.906126	4.89533e-05	pmb0782	-0.925796	1.56284e-05	Zmdp001663	-0.911772	3.62522e-05	3-dehydroquinate synthase, chloroplastic-like OS=Nicotiana tabacum OX=4097 GN=LOC107768348 PE=3 SV=1	GO:0009073 aromatic amino acid family biosynthetic process	GO:0005737 cytoplasm	GO:0003856 3-dehydroquinate synthase activity	E: Amino acid transport and metabolism	K01735	ko00400: Phenylalanine, tyrosine and tryptophan biosynthesis;ko01100: Metabolic pathways;ko01110: Biosynthesis of secondary metabolites;ko01230: Biosynthesis of amino acids	IPR016037: 3-dehydroquinate synthase AroB;IPR030960: 3-dehydroquinate synthase domain	chloroplast
A0A1S3XSZ5	pme1651	-0.918705	2.44e-05	pmb0608	-0.913307	3.32944e-05	pmb0782	-0.92085	2.13961e-05	Zmdp001663	-0.923828	1.77529e-05	L-gulonolactone oxidase OS=Nicotiana tabacum OX=4097 GN=LOC107768458 PE=3 SV=1	GO:0055114 oxidation-reduction process;GO:0019853 L-ascorbic acid biosynthetic process	GO:0016021 integral component of membrane	GO:0016491 oxidoreductase activity;GO:0071949 FAD binding;GO:0003885 D-arabinono-1,4-lactone oxidase activity;GO:0050105 L-gulonolactone oxidase activity	V: Defense mechanisms	K00103	ko00053: Ascorbate and aldarate metabolism;ko01100: Metabolic pathways;ko01240: Biosynthesis of cofactors	IPR006094: FAD linked oxidase, N-terminal;IPR007173: D-arabinono-1,4-lactone oxidase;IPR010030: L-gulonolactone oxidase, plant;IPR016166: FAD-binding domain, PCMH-type;IPR016169: FAD-binding, type PCMH, subdomain 2;IPR036318: FAD-binding, type PCMH-like superfamily	Cytoplasm
A0A1S3XT40	pme1651	-0.979088	3.04e-08	pmb0608	-0.977235	4.63452e-08	pmb0782	-0.969134	2.09484e-07	Zmdp001663	-0.973276	1.02637e-07	light-induced protein, chloroplastic-like OS=Nicotiana tabacum OX=4097 GN=LOC107768503 PE=4 SV=1	--	--	--	--	--	--	IPR006843: Plastid lipid-associated protein/fibrillin conserved domain	Cytoplasm_Nucleus
A0A1S3XTC0	pme1651	-0.94344	4.14e-06	pmb0608	-0.939063	5.97072e-06	pmb0782	-0.956099	1.19289e-06	Zmdp001663	-0.951684	1.91156e-06	low-temperature-induced cysteine proteinase-like OS=Nicotiana tabacum OX=4097 GN=LOC107768587 PE=3 SV=1	GO:0051603 proteolysis involved in cellular protein catabolic process	GO:0005615 extracellular space;GO:0005764 lysosome	GO:0004197 cysteine-type endopeptidase activity	O: Posttranslational modification, protein turnover, chaperones	K16290	--	IPR000118: Granulin;IPR000169: Cysteine peptidase, cysteine active site;IPR000668: Peptidase C1A, papain C-terminal;IPR013201: Cathepsin propeptide inhibitor domain (I29);IPR025660: Cysteine peptidase, histidine active site;IPR025661: Cysteine peptidase, asparagine active site;IPR037277: Granulin superfamily;IPR038765: Papain-like cysteine peptidase superfamily;IPR039417: Papain-like cysteine end…	Extracell
A0A1S3XVH0	pme1651	-0.961884	5.94e-07	pmb0608	-0.953219	1.63099e-06	pmb0782	-0.94665	3.11112e-06	Zmdp001663	-0.957421	1.02607e-06	glutamyl-tRNA(Gln) amidotransferase subunit A-like isoform X1 OS=Nicotiana tabacum OX=4097 GN=LOC107769186 PE=4 SV=1	--	--	GO:0016740 transferase activity;GO:0016787 hydrolase activity	J: Translation, ribosomal structure and biogenesis	K02433	ko00970: Aminoacyl-tRNA biosynthesis;ko01100: Metabolic pathways	IPR023631: Amidase signature domain;IPR036928: Amidase signature (AS) superfamily	Plasma membrane
A0A1S3XWH6	pme1651	-0.976394	5.55e-08	pmb0608	-0.977293	4.57706e-08	pmb0782	-0.982744	1.17053e-08	Zmdp001663	-0.980577	2.10714e-08	5'-methylthioadenosine/S-adenosylhomocysteine nucleosidase OS=Nicotiana tabacum OX=4097 GN=LOC107769361 PE=4 SV=1	GO:0009116 nucleoside metabolic process	--	GO:0003824 catalytic activity	--	--	--	IPR000845: Nucleoside phosphorylase domain;IPR035994: Nucleoside phosphorylase superfamily	Extracell
A0A1S3XWX3	pme1651	-0.980393	2.21e-08	pmb0608	-0.976251	5.71699e-08	pmb0782	-0.974119	8.75687e-08	Zmdp001663	-0.980206	2.31503e-08	uncharacterized protein LOC107769653 isoform X1 OS=Nicotiana tabacum OX=4097 GN=LOC107769653 PE=4 SV=1	--	--	--	--	--	--	--	Extracell
A0A1S3XX77	pme1651	-0.910599	3.86e-05	pmb0608	-0.90661	4.77455e-05	pmb0782	-0.911449	3.69004e-05	Zmdp001663	-0.91129	3.72219e-05	jasmonic acid-amido synthetase JAR1-like isoform X3 OS=Nicotiana tabacum OX=4097 GN=LOC107769747 PE=3 SV=1	--	--	--	--	K14506	ko04075: Plant hormone signal transduction	IPR004993: GH3 family	chloroplast
A0A1S3XY47	pme1651	-0.964204	4.36e-07	pmb0608	-0.9605	7.08666e-07	pmb0782	-0.971752	1.35095e-07	Zmdp001663	-0.972268	1.23306e-07	probable beta-D-xylosidase 7 OS=Nicotiana tabacum OX=4097 GN=LOC107770068 PE=4 SV=1	GO:0031222 arabinan catabolic process;GO:0045493 xylan catabolic process	GO:0005576 extracellular region;GO:0009505 plant-type cell wall	GO:0004553 hydrolase activity, hydrolyzing O-glycosyl compounds;GO:0046556 alpha-L-arabinofuranosidase activity;GO:0009044 xylan 1,4-beta-xylosidase activity	--	K15920	ko00520: Amino sugar and nucleotide sugar metabolism;ko01100: Metabolic pathways	IPR001764: Glycoside hydrolase, family 3, N-terminal;IPR002772: Glycoside hydrolase family 3 C-terminal domain;IPR013783: Immunoglobulin-like fold;IPR017853: Glycoside hydrolase superfamily;IPR026891: Fibronectin type III-like domain;IPR036881: Glycoside hydrolase family 3 C-terminal domain superfamily;IPR036962: Glycoside hydrolase, family 3, N-terminal domain superfamily	Plasma membrane
A0A1S3XY89	pme1651	-0.93445	8.53e-06	pmb0608	-0.934605	8.43384e-06	pmb0782	-0.949818	2.30321e-06	Zmdp001663	-0.944279	3.8509e-06	arginase 1, mitochondrial OS=Nicotiana tabacum OX=4097 GN=LOC107770139 PE=3 SV=1	GO:0033389 putrescine biosynthetic process from arginine, using agmatinase	--	GO:0046872 metal ion binding;GO:0008783 agmatinase activity	E: Amino acid transport and metabolism	K01476	ko00220: Arginine biosynthesis;ko00330: Arginine and proline metabolism;ko01100: Metabolic pathways;ko01110: Biosynthesis of secondary metabolites;ko01230: Biosynthesis of amino acids	IPR006035: Ureohydrolase;IPR020855: Ureohydrolase, manganese-binding site;IPR023696: Ureohydrolase domain superfamily	chloroplast
A0A1S3XY97	pme1651	-0.938184	6.4e-06	pmb0608	-0.931887	1.02912e-05	pmb0782	-0.949573	2.359e-06	Zmdp001663	-0.946847	3.05516e-06	NADH dehydrogenase [ubiquinone] 1 alpha subcomplex subunit 13 OS=Nicotiana tabacum OX=4097 GN=LOC107770117 PE=3 SV=1	--	GO:0016021 integral component of membrane;GO:0005747 mitochondrial respiratory chain complex I	GO:0008137 NADH dehydrogenase (ubiquinone) activity	C: Energy production and conversion;D: Cell cycle control, cell division, chromosome partitioning	K11353	ko00190: Oxidative phosphorylation;ko01100: Metabolic pathways	IPR009346: GRIM-19	Cytoplasm
A0A1S3XYS3	pme1651	-0.983823	8.49e-09	pmb0608	-0.973262	1.02899e-07	pmb0782	-0.981065	1.85701e-08	Zmdp001663	-0.986428	3.54459e-09	peroxisomal fatty acid beta-oxidation multifunctional protein AIM1-like OS=Nicotiana tabacum OX=4097 GN=LOC107770112 PE=3 SV=1	GO:0006635 fatty acid beta-oxidation	GO:0009507 chloroplast;GO:0005777 peroxisome	GO:0003857 3-hydroxyacyl-CoA dehydrogenase activity;GO:0004300 enoyl-CoA hydratase activity;GO:0008692 3-hydroxybutyryl-CoA epimerase activity;GO:0004165 dodecenoyl-CoA delta-isomerase activity	I: Lipid transport and metabolism	K10527	ko00071: Fatty acid degradation;ko00592: alpha-Linolenic acid metabolism;ko01100: Metabolic pathways;ko01110: Biosynthesis of secondary metabolites;ko01212: Fatty acid metabolism	IPR001753: Enoyl-CoA hydratase/isomerase;IPR006108: 3-hydroxyacyl-CoA dehydrogenase, C-terminal;IPR006176: 3-hydroxyacyl-CoA dehydrogenase, NAD binding;IPR008927: 6-phosphogluconate dehydrogenase-like, C-terminal domain superfamily;IPR018376: Enoyl-CoA hydratase/isomerase, conserved site;IPR029045: ClpP/crotonase-like domain superfamily;IPR036291: NAD(P)-binding domain superfamily	Cytoplasm
A0A1S3XZC0	pme1651	-0.985444	5.02e-09	pmb0608	-0.980707	2.03813e-08	pmb0782	-0.984605	6.63637e-09	Zmdp001663	-0.987364	2.48365e-09	Carboxypeptidase OS=Nicotiana tabacum OX=4097 GN=LOC107770482 PE=3 SV=1	--	GO:0005576 extracellular region	GO:0004185 serine-type carboxypeptidase activity	O: Posttranslational modification, protein turnover, chaperones;E: Amino acid transport and metabolism	K09645	--	IPR001563: Peptidase S10, serine carboxypeptidase;IPR018202: Serine carboxypeptidase, serine active site;IPR029058: Alpha/Beta hydrolase fold;IPR033124: Serine carboxypeptidases, histidine active site	vacuolar membrane
A0A1S3XZH9	pme1651	-0.921428	2.06e-05	pmb0608	-0.913846	3.23017e-05	pmb0782	-0.90337	5.63045e-05	Zmdp001663	-0.914822	3.05636e-05	Germin-like protein OS=Nicotiana tabacum OX=4097 GN=LOC107770542 PE=3 SV=1	GO:0010497 plasmodesmata-mediated intercellular transport;GO:2000280 regulation of root development	GO:0048046 apoplast;GO:0005618 cell wall;GO:0009506 plasmodesma	GO:0030145 manganese ion binding;GO:0045735 nutrient reservoir activity	--	--	--	IPR006045: Cupin 1;IPR011051: RmlC-like cupin domain superfamily;IPR014710: RmlC-like jelly roll fold;IPR019780: Germin, manganese binding site	Extracell
A0A1S3XZI2	pme1651	-0.956447	1.15e-06	pmb0608	-0.954361	1.44421e-06	pmb0782	-0.957366	1.03259e-06	Zmdp001663	-0.96059	7.00674e-07	glutathione S-transferase L3-like isoform X2 OS=Nicotiana tabacum OX=4097 GN=LOC107770509 PE=4 SV=1	--	--	GO:0016740 transferase activity	O: Posttranslational modification, protein turnover, chaperones	K00799	ko00480: Glutathione metabolism;ko01100: Metabolic pathways	IPR004045: Glutathione S-transferase, N-terminal;IPR036249: Thioredoxin-like superfamily;IPR036282: Glutathione S-transferase, C-terminal domain superfamily;IPR040079: Glutathione Transferase family	Cytoplasm
A0A1S3XZN2	pme1651	-0.94966	2.34e-06	pmb0608	-0.939996	5.53616e-06	pmb0782	-0.933194	9.3617e-06	Zmdp001663	-0.946278	3.21894e-06	uncharacterized protein LOC107770377 OS=Nicotiana tabacum OX=4097 GN=LOC107770377 PE=4 SV=1	--	--	--	--	--	--	--	chloroplast
A0A1S3Y048	pme1651	-0.978602	3.41e-08	pmb0608	-0.973848	9.22066e-08	pmb0782	-0.975962	6.07069e-08	Zmdp001663	-0.977655	4.22563e-08	Peroxidase OS=Nicotiana tabacum OX=4097 GN=LOC107770624 PE=3 SV=1	GO:0042744 hydrogen peroxide catabolic process;GO:0006979 response to oxidative stress	GO:0005576 extracellular region;GO:0009506 plasmodesma;GO:0009505 plant-type cell wall	GO:0046872 metal ion binding;GO:0020037 heme binding;GO:0004601 peroxidase activity	--	K00430	ko00940: Phenylpropanoid biosynthesis;ko01100: Metabolic pathways;ko01110: Biosynthesis of secondary metabolites	IPR002016: Haem peroxidase;IPR010255: Haem peroxidase superfamily;IPR019793: Peroxidases heam-ligand binding site;IPR019794: Peroxidase, active site;IPR033905: Secretory peroxidase	vacuolar membrane
A0A1S3Y0M1	pme1651	-0.936355	7.39e-06	pmb0608	-0.934029	8.80341e-06	pmb0782	-0.94945	2.38737e-06	Zmdp001663	-0.943892	3.98396e-06	nudix hydrolase 3-like isoform X2 OS=Nicotiana tabacum OX=4097 GN=LOC107770936 PE=4 SV=1	--	--	GO:0046872 metal ion binding;GO:0016787 hydrolase activity	--	--	--	IPR015797: NUDIX hydrolase-like domain superfamily;IPR039461: Peptidase family M49	chloroplast
A0A1S3Y0U6	pme1651	-0.942604	4.45e-06	pmb0608	-0.93952	5.75478e-06	pmb0782	-0.952635	1.73365e-06	Zmdp001663	-0.944579	3.75034e-06	lysM domain-containing GPI-anchored protein 1-like OS=Nicotiana tabacum OX=4097 GN=LOC107770883 PE=4 SV=1	--	--	--	--	--	--	IPR018392: LysM domain;IPR036779: LysM domain superfamily	Extracell
A0A1S3Y235	pme1651	-0.955269	1.31e-06	pmb0608	-0.949814	2.304e-06	pmb0782	-0.954738	1.38639e-06	Zmdp001663	-0.956862	1.09417e-06	bark storage protein A-like OS=Nicotiana tabacum OX=4097 GN=LOC107771344 PE=4 SV=1	GO:0009116 nucleoside metabolic process	--	GO:0003824 catalytic activity	--	--	--	IPR000845: Nucleoside phosphorylase domain;IPR035994: Nucleoside phosphorylase superfamily	chloroplast
A0A1S3Y2V5	pme1651	-0.984417	7.05e-09	pmb0608	-0.976966	4.91324e-08	pmb0782	-0.972727	1.1351e-07	Zmdp001663	-0.982246	1.34862e-08	Lipoxygenase OS=Nicotiana tabacum OX=4097 GN=LOC107771567 PE=3 SV=1	GO:0034440 lipid oxidation;GO:0031408 oxylipin biosynthetic process	--	GO:0046872 metal ion binding;GO:0016702 oxidoreductase activity, acting on single donors with incorporation of molecular oxygen, incorporation of two atoms of oxygen	--	K00454	ko00591: Linoleic acid metabolism;ko00592: alpha-Linolenic acid metabolism;ko01100: Metabolic pathways;ko01110: Biosynthesis of secondary metabolites	IPR001024: PLAT/LH2 domain;IPR013819: Lipoxygenase, C-terminal;IPR020833: Lipoxygenase, iron binding site;IPR020834: Lipoxygenase, conserved site;IPR027433: Lipoxygenase, domain 3;IPR036226: Lipoxigenase, C-terminal domain superfamily;IPR036392: PLAT/LH2 domain superfamily;IPR042057: Plant lipoxygenase, PLAT/LH2 domain	Cytoplasm
A0A1S3Y354	pme1651	-0.939596	5.72e-06	pmb0608	-0.929703	1.20045e-05	pmb0782	-0.917284	2.6508e-05	Zmdp001663	-0.933314	9.27958e-06	uncharacterized protein LOC107771709 OS=Nicotiana tabacum OX=4097 GN=LOC107771709 PE=4 SV=1	--	--	GO:0005509 calcium ion binding	--	--	--	IPR002048: EF-hand domain;IPR011992: EF-hand domain pair;IPR018247: EF-Hand 1, calcium-binding site	Cytoplasm
A0A1S3Y459	pme1651	0.922088	1.98e-05	pmb0608	0.924882	1.65889e-05	pmb0782	0.943433	4.14639e-06	Zmdp001663	0.929064	1.25471e-05	DExH-box ATP-dependent RNA helicase DExH14 OS=Nicotiana tabacum OX=4097 GN=LOC107771980 PE=4 SV=1	GO:0006401 RNA catabolic process	GO:0016021 integral component of membrane;GO:0005681 spliceosomal complex	GO:0005524 ATP binding;GO:0003724 RNA helicase activity;GO:0003676 nucleic acid binding	A: RNA processing and modification	K18663	--	IPR001650: Helicase, C-terminal;IPR003593: AAA+ ATPase domain;IPR004179: Sec63 domain;IPR011545: DEAD/DEAH box helicase domain;IPR014001: Helicase superfamily 1/2, ATP-binding domain;IPR027417: P-loop containing nucleoside triphosphate hydrolase;IPR035892: C2 domain superfamily;IPR036388: Winged helix-like DNA-binding domain superfamily;IPR036390: Winged helix DNA-binding domain superfamily	Plasma membrane
A0A1S3Y5H2	pme1651	-0.943984	3.95e-06	pmb0608	-0.945132	3.57045e-06	pmb0782	-0.948199	2.69195e-06	Zmdp001663	-0.948728	2.5597e-06	aspartyl protease family protein 2-like OS=Nicotiana tabacum OX=4097 GN=LOC107772515 PE=3 SV=1	--	--	GO:0004190 aspartic-type endopeptidase activity	O: Posttranslational modification, protein turnover, chaperones	K22683	--	IPR021109: Aspartic peptidase domain superfamily;IPR032799: Xylanase inhibitor, C-terminal;IPR032861: Xylanase inhibitor, N-terminal;IPR033121: Peptidase family A1 domain;IPR033873: CND41-like	chloroplast
A0A1S3Y6C1	pme1651	-0.978104	3.82e-08	pmb0608	-0.970934	1.55603e-07	pmb0782	-0.977814	4.07882e-08	Zmdp001663	-0.980243	2.29362e-08	miraculin-like OS=Nicotiana tabacum OX=4097 GN=LOC107772661 PE=3 SV=1	--	--	GO:0004866 endopeptidase inhibitor activity	--	--	--	IPR002160: Proteinase inhibitor I3, Kunitz legume;IPR011065: Kunitz inhibitor STI-like superfamily	chloroplast
A0A1S3Y747	pme1651	-0.931501	1.06e-05	pmb0608	-0.931508	1.05731e-05	pmb0782	-0.94162	4.84009e-06	Zmdp001663	-0.938123	6.4354e-06	protein NUCLEAR FUSION DEFECTIVE 2-like OS=Nicotiana tabacum OX=4097 GN=LOC107773124 PE=4 SV=1	GO:0006396 RNA processing;GO:0030422 production of siRNA involved in RNA interference;GO:0031054 pre-miRNA processing;GO:0031053 primary miRNA processing	GO:0005634 nucleus	GO:0004525 ribonuclease III activity;GO:0003725 double-stranded RNA binding	--	--	--	IPR000999: Ribonuclease III domain;IPR036389: Ribonuclease III, endonuclease domain superfamily	chloroplast
A0A1S3Y789	pme1651	-0.996109	6.98e-12	pmb0608	-0.992923	1.38203e-10	pmb0782	-0.995469	1.49184e-11	Zmdp001663	-0.997172	1.41722e-12	Galactinol--sucrose galactosyltransferase OS=Nicotiana tabacum OX=4097 GN=LOC107773108 PE=3 SV=1	GO:0005975 carbohydrate metabolic process	--	GO:0016757 transferase activity, transferring glycosyl groups	--	K06617	ko00052: Galactose metabolism;ko01100: Metabolic pathways	IPR008811: Glycosyl hydrolases 36;IPR013785: Aldolase-type TIM barrel;IPR017853: Glycoside hydrolase superfamily	chloroplast
A0A1S3Y7G1	pme1651	-0.949416	2.4e-06	pmb0608	-0.946889	3.04328e-06	pmb0782	-0.935982	7.60059e-06	Zmdp001663	-0.944044	3.9313e-06	8-hydroxygeraniol dehydrogenase-like OS=Nicotiana tabacum OX=4097 GN=LOC107772996 PE=4 SV=1	GO:0009809 lignin biosynthetic process	--	GO:0045551 cinnamyl-alcohol dehydrogenase activity;GO:0016616 oxidoreductase activity, acting on the CH-OH group of donors, NAD or NADP as acceptor	Q: Secondary metabolites biosynthesis, transport and catabolism	K23232	ko00902: Monoterpenoid biosynthesis;ko01100: Metabolic pathways;ko01110: Biosynthesis of secondary metabolites	IPR011032: GroES-like superfamily;IPR013149: Alcohol dehydrogenase-like, C-terminal;IPR036291: NAD(P)-binding domain superfamily	Cytoplasm
A0A1S3Y7P7	pme1651	-0.905241	5.12e-05	pmb0608	-0.909793	4.03657e-05	pmb0782	-0.927021	1.44099e-05	Zmdp001663	-0.915274	2.97853e-05	Catechol oxidase OS=Nicotiana tabacum OX=4097 GN=LOC107773093 PE=3 SV=1	GO:0046148 pigment biosynthetic process	GO:0009543 chloroplast thylakoid lumen	GO:0046872 metal ion binding;GO:0004097 catechol oxidase activity	--	K00422	ko00350: Tyrosine metabolism;ko00950: Isoquinoline alkaloid biosynthesis;ko01100: Metabolic pathways;ko01110: Biosynthesis of secondary metabolites	IPR002227: Tyrosinase copper-binding domain;IPR008922: Di-copper centre-containing domain superfamily;IPR016213: Polyphenol oxidase;IPR022739: Polyphenol oxidase, central domain;IPR022740: Polyphenol oxidase, C-terminal	chloroplast
A0A1S3Y8H0	pme1651	-0.930627	1.13e-05	pmb0608	-0.932341	9.96035e-06	pmb0782	-0.9448	3.67745e-06	Zmdp001663	-0.932371	9.93839e-06	Purple acid phosphatase OS=Nicotiana tabacum OX=4097 GN=LOC107773532 PE=3 SV=1	--	--	GO:0046872 metal ion binding;GO:0003993 acid phosphatase activity	G: Carbohydrate transport and metabolism	K22390	--	IPR004843: Calcineurin-like phosphoesterase domain, ApaH type;IPR008963: Purple acid phosphatase-like, N-terminal;IPR015914: Purple acid phosphatase, N-terminal;IPR025733: Iron/zinc purple acid phosphatase-like C-terminal domain;IPR029052: Metallo-dependent phosphatase-like;IPR041792: Purple acid phosphatase, metallophosphatase domain	Nucleus
A0A1S3YAR9	pme1651	-0.977025	4.85e-08	pmb0608	-0.972087	1.27344e-07	pmb0782	-0.980247	2.29116e-08	Zmdp001663	-0.98279	1.15525e-08	IAA-amino acid hydrolase ILR1-like 4 OS=Nicotiana tabacum OX=4097 GN=LOC107774327 PE=3 SV=1	GO:0009850 auxin metabolic process	GO:0005783 endoplasmic reticulum	GO:0016787 hydrolase activity;GO:0010179 IAA-Ala conjugate hydrolase activity	--	K21604	--	IPR002933: Peptidase M20;IPR011650: Peptidase M20, dimerisation domain;IPR017439: Amidohydrolase;IPR036264: Bacterial exopeptidase dimerisation domain;IPR044757: IAA-amino acid hydrolase ILR1-like	Endoplasmic reticulum
A0A1S3YBE7	pme1651	-0.957632	1e-06	pmb0608	-0.952056	1.84043e-06	pmb0782	-0.943695	4.05303e-06	Zmdp001663	-0.953024	1.66457e-06	amino acid permease 6-like OS=Nicotiana tabacum OX=4097 GN=LOC107774423 PE=4 SV=1	GO:0006865 amino acid transport	GO:0005886 plasma membrane;GO:0016021 integral component of membrane	--	E: Amino acid transport and metabolism	K24917	--	IPR013057: Amino acid transporter, transmembrane domain	Plasma membrane
A0A1S3YC63	pme1651	-0.918692	2.44e-05	pmb0608	-0.919982	2.25622e-05	pmb0782	-0.941549	4.86865e-06	Zmdp001663	-0.927669	1.37973e-05	aminoacylase-1-like OS=Nicotiana tabacum OX=4097 GN=LOC107774716 PE=4 SV=1	GO:0006520 cellular amino acid metabolic process	GO:0005737 cytoplasm	GO:0004046 aminoacylase activity	E: Amino acid transport and metabolism	K14677	ko00220: Arginine biosynthesis;ko01100: Metabolic pathways;ko01110: Biosynthesis of secondary metabolites;ko01210: 2-Oxocarboxylic acid metabolism;ko01230: Biosynthesis of amino acids	IPR002933: Peptidase M20;IPR010159: N-acyl-L-amino-acid amidohydrolase;IPR011650: Peptidase M20, dimerisation domain	chloroplast
A0A1S3YCH0	pme1651	-0.986352	3.65e-09	pmb0608	-0.980704	2.03961e-08	pmb0782	-0.983649	8.95445e-09	Zmdp001663	-0.989143	1.16686e-09	peptide-N4-(N-acetyl-beta- glucosaminyl)asparagine amidase A-like OS=Nicotiana tabacum OX=4097 GN=LOC107774776 PE=4 SV=1	--	GO:0005773 vacuole	--	--	--	--	IPR021102: Peptide-N4-(N-acetyl-beta-glucosaminyl)asparagine amidase A	chloroplast
A0A1S3YCH2	pme1651	-0.911738	3.63e-05	pmb0608	-0.91546	2.94689e-05	pmb0782	-0.928592	1.29591e-05	Zmdp001663	-0.919673	2.2988e-05	4-hydroxyphenylpyruvate dioxygenase OS=Nicotiana tabacum OX=4097 GN=LOC107774621 PE=3 SV=1	GO:0006572 tyrosine catabolic process	GO:0005829 cytosol	GO:0046872 metal ion binding;GO:0003868 4-hydroxyphenylpyruvate dioxygenase activity	E: Amino acid transport and metabolism	K00457	ko00130: Ubiquinone and other terpenoid-quinone biosynthesis;ko00350: Tyrosine metabolism;ko00360: Phenylalanine metabolism;ko01100: Metabolic pathways;ko01240: Biosynthesis of cofactors	IPR004360: Glyoxalase/fosfomycin resistance/dioxygenase domain;IPR005956: 4-hydroxyphenylpyruvate dioxygenase;IPR029068: Glyoxalase/Bleomycin resistance protein/Dihydroxybiphenyl dioxygenase;IPR037523: Vicinal oxygen chelate (VOC) domain;IPR041735: 4-hydroxyphenylpyruvate dioxygenase, C-terminal;IPR041736: 4-hydroxyphenylpyruvate dioxygenase, N-terminal	Cytoplasm
A0A1S3YCH9	pme1651	-0.916264	2.81e-05	pmb0608	-0.921817	2.01537e-05	pmb0782	-0.923567	1.80513e-05	Zmdp001663	-0.923953	1.7612e-05	(S)-2-hydroxy-acid oxidase OS=Nicotiana tabacum OX=4097 GN=LOC107774718 PE=3 SV=1	GO:0009854 oxidative photosynthetic carbon pathway	--	GO:0010181 FMN binding;GO:0052853 long-chain-(S)-2-hydroxy-long-chain-acid oxidase activity;GO:0052854 medium-chain-(S)-2-hydroxy-acid oxidase activity;GO:0052852 very-long-chain-(S)-2-hydroxy-acid oxidase activity	C: Energy production and conversion	K11517	ko00630: Glyoxylate and dicarboxylate metabolism;ko01100: Metabolic pathways;ko01110: Biosynthesis of secondary metabolites;ko01200: Carbon metabolism;ko04146: Peroxisome	IPR000262: FMN-dependent dehydrogenase;IPR008259: FMN-dependent alpha-hydroxy acid dehydrogenase, active site;IPR012133: Alpha-hydroxy acid dehydrogenase, FMN-dependent;IPR013785: Aldolase-type TIM barrel;IPR037396: FMN hydroxy acid dehydrogenase domain	Cytoplasm
A0A1S3YCX7	pme1651	-0.929912	1.18e-05	pmb0608	-0.942575	4.46418e-06	pmb0782	-0.928089	1.34109e-05	Zmdp001663	-0.930873	1.10609e-05	jasmonic acid-amido synthetase JAR1-like OS=Nicotiana tabacum OX=4097 GN=LOC107774940 PE=3 SV=1	--	GO:0005737 cytoplasm	GO:0016881 acid-amino acid ligase activity	--	K14506	ko04075: Plant hormone signal transduction	IPR004993: GH3 family	Cytoplasm
A0A1S3YDI9	pme1651	-0.943944	3.97e-06	pmb0608	-0.93703	7.01103e-06	pmb0782	-0.920801	2.14604e-05	Zmdp001663	-0.936671	7.20902e-06	uncharacterized protein LOC107775111 isoform X3 OS=Nicotiana tabacum OX=4097 GN=LOC107775111 PE=4 SV=1	--	--	--	--	--	--	--	chloroplast
A0A1S3YF34	pme1651	-0.941355	4.95e-06	pmb0608	-0.947822	2.78964e-06	pmb0782	-0.934147	8.72709e-06	Zmdp001663	-0.939302	5.8571e-06	UPF0098 protein CPn_0877/CP_0992/CPj0877/CpB0906-like OS=Nicotiana tabacum OX=4097 GN=LOC107775609 PE=4 SV=1	--	--	--	--	--	--	IPR005247: YbhB/YbcL;IPR008914: Phosphatidylethanolamine-binding protein;IPR036610: PEBP-like superfamily	Cytoplasm
A0A1S3YFR1	pme1651	-0.988443	1.59e-09	pmb0608	-0.98201	1.43975e-08	pmb0782	-0.983062	1.0671e-08	Zmdp001663	-0.989068	1.20704e-09	Phospholipase A1 OS=Nicotiana tabacum OX=4097 GN=LOC107775710 PE=3 SV=1	GO:0006629 lipid metabolic process	--	GO:0008970 phospholipase A1 activity	I: Lipid transport and metabolism	K16818	ko00564: Glycerophospholipid metabolism;ko00592: alpha-Linolenic acid metabolism;ko01100: Metabolic pathways;ko01110: Biosynthesis of secondary metabolites	IPR002921: Fungal lipase-like domain;IPR029058: Alpha/Beta hydrolase fold	Cytoplasm
A0A1S3YFS8	pme1651	-0.927991	1.35e-05	pmb0608	-0.916782	2.7298e-05	pmb0782	-0.904089	5.43088e-05	Zmdp001663	-0.919943	2.26147e-05	subtilisin-like protease SBT1.9 OS=Nicotiana tabacum OX=4097 GN=LOC107775854 PE=3 SV=1	--	--	GO:0004252 serine-type endopeptidase activity	--	--	--	IPR000209: Peptidase S8/S53 domain;IPR010259: Peptidase S8 propeptide/proteinase inhibitor I9;IPR022398: Peptidase S8, subtilisin, His-active site;IPR023828: Peptidase S8, subtilisin, Ser-active site;IPR034197: Cucumisin-like catalytic domain;IPR036852: Peptidase S8/S53 domain superfamily;IPR037045: Peptidase S8 propeptide/proteinase inhibitor I9 superfamily;IPR041469: Subtilisin-like protease, f…	chloroplast
A0A1S3YG63	pme1651	-0.967071	2.89e-07	pmb0608	-0.958707	8.82057e-07	pmb0782	-0.955237	1.3127e-06	Zmdp001663	-0.963659	4.69625e-07	monodehydroascorbate reductase-like OS=Nicotiana tabacum OX=4097 GN=LOC107775678 PE=4 SV=1	--	--	GO:0016491 oxidoreductase activity;GO:0050660 flavin adenine dinucleotide binding	R: General function prediction only	K08232	ko00053: Ascorbate and aldarate metabolism;ko01100: Metabolic pathways	IPR016156: FAD/NAD-linked reductase, dimerisation domain superfamily;IPR023753: FAD/NAD(P)-binding domain;IPR036188: FAD/NAD(P)-binding domain superfamily	Cytoplasm
A0A1S3YG82	pme1651	-0.970513	1.67e-07	pmb0608	-0.963771	4.62542e-07	pmb0782	-0.953799	1.53387e-06	Zmdp001663	-0.965691	3.53445e-07	subtilisin-like protease SBT1.9 OS=Nicotiana tabacum OX=4097 GN=LOC107775853 PE=3 SV=1	--	--	GO:0004252 serine-type endopeptidase activity	--	--	--	IPR000209: Peptidase S8/S53 domain;IPR010259: Peptidase S8 propeptide/proteinase inhibitor I9;IPR022398: Peptidase S8, subtilisin, His-active site;IPR023828: Peptidase S8, subtilisin, Ser-active site;IPR034197: Cucumisin-like catalytic domain;IPR036852: Peptidase S8/S53 domain superfamily;IPR037045: Peptidase S8 propeptide/proteinase inhibitor I9 superfamily;IPR041469: Subtilisin-like protease, f…	chloroplast
A0A1S3YGL3	pme1651	-0.946634	3.12e-06	pmb0608	-0.936663	7.21306e-06	pmb0782	-0.925604	1.58265e-05	Zmdp001663	-0.939311	5.85286e-06	Ribokinase OS=Nicotiana tabacum OX=4097 GN=LOC107775815 PE=3 SV=1	GO:0019252 starch biosynthetic process;GO:0019303 D-ribose catabolic process	GO:0005634 nucleus;GO:0005737 cytoplasm	GO:0005524 ATP binding;GO:0046872 metal ion binding;GO:0004747 ribokinase activity	G: Carbohydrate transport and metabolism	K00852	ko00030: Pentose phosphate pathway;ko01100: Metabolic pathways	IPR002173: Carbohydrate/purine kinase, PfkB, conserved site;IPR011611: Carbohydrate kinase PfkB;IPR011877: Ribokinase;IPR029056: Ribokinase-like	Cytoplasm
A0A1S3YGP9	pme1651	-0.913174	3.35e-05	pmb0608	-0.920139	2.23471e-05	pmb0782	-0.924222	1.73108e-05	Zmdp001663	-0.920646	2.16658e-05	probable receptor-like protein kinase At1g49730 OS=Nicotiana tabacum OX=4097 GN=LOC107776088 PE=4 SV=1	GO:0006468 protein phosphorylation	GO:0005886 plasma membrane;GO:0016021 integral component of membrane	GO:0005524 ATP binding;GO:0004672 protein kinase activity	T: Signal transduction mechanisms	K13430	ko04626: Plant-pathogen interaction	IPR000719: Protein kinase domain;IPR008271: Serine/threonine-protein kinase, active site;IPR011009: Protein kinase-like domain superfamily;IPR017441: Protein kinase, ATP binding site;IPR043891: SPARK domain	Extracell
A0A1S3YHQ6	pme1651	-0.923325	1.83e-05	pmb0608	-0.912137	3.55298e-05	pmb0782	-0.901647	6.13245e-05	Zmdp001663	-0.914947	3.03466e-05	probable polygalacturonase OS=Nicotiana tabacum OX=4097 GN=LOC107776286 PE=3 SV=1	GO:0005975 carbohydrate metabolic process	GO:0016021 integral component of membrane;GO:0005618 cell wall	GO:0004650 polygalacturonase activity	--	K01213	ko00040: Pentose and glucuronate interconversions;ko01100: Metabolic pathways	IPR000743: Glycoside hydrolase, family 28;IPR006626: Parallel beta-helix repeat;IPR011050: Pectin lyase fold/virulence factor;IPR012334: Pectin lyase fold	Plasma membrane
A0A1S3YHS4	pme1651	-0.991089	4.36e-10	pmb0608	-0.986662	3.25113e-09	pmb0782	-0.987149	2.70114e-09	Zmdp001663	-0.991153	4.20548e-10	probable serine protease EDA2 isoform X1 OS=Nicotiana tabacum OX=4097 GN=LOC107776426 PE=3 SV=1	GO:0006508 proteolysis	GO:0005773 vacuole	GO:0008239 dipeptidyl-peptidase activity;GO:0008236 serine-type peptidase activity	O: Posttranslational modification, protein turnover, chaperones;R: General function prediction only	K01285	--	IPR008758: Peptidase S28;IPR029058: Alpha/Beta hydrolase fold	vacuolar membrane
A0A1S3YHX9	pme1651	-0.917164	2.67e-05	pmb0608	-0.91449	3.11474e-05	pmb0782	-0.926662	1.47591e-05	Zmdp001663	-0.923544	1.80782e-05	subtilisin-like protease SBT1.4 OS=Nicotiana tabacum OX=4097 GN=LOC107776198 PE=3 SV=1	--	--	GO:0004252 serine-type endopeptidase activity	--	--	--	IPR000209: Peptidase S8/S53 domain;IPR003137: PA domain;IPR010259: Peptidase S8 propeptide/proteinase inhibitor I9;IPR023828: Peptidase S8, subtilisin, Ser-active site;IPR034197: Cucumisin-like catalytic domain;IPR036852: Peptidase S8/S53 domain superfamily;IPR037045: Peptidase S8 propeptide/proteinase inhibitor I9 superfamily;IPR041469: Subtilisin-like protease, fibronectin type-III domain	chloroplast
A0A1S3YI10	pme1651	-0.968697	2.25e-07	pmb0608	-0.955836	1.2285e-06	pmb0782	-0.956329	1.16235e-06	Zmdp001663	-0.965985	3.38697e-07	probable beta-D-xylosidase 7 OS=Nicotiana tabacum OX=4097 GN=LOC107776309 PE=4 SV=1	GO:0031222 arabinan catabolic process;GO:0045493 xylan catabolic process	GO:0005576 extracellular region;GO:0009505 plant-type cell wall	GO:0004553 hydrolase activity, hydrolyzing O-glycosyl compounds;GO:0046556 alpha-L-arabinofuranosidase activity;GO:0009044 xylan 1,4-beta-xylosidase activity	--	K15920	ko00520: Amino sugar and nucleotide sugar metabolism;ko01100: Metabolic pathways	IPR001764: Glycoside hydrolase, family 3, N-terminal;IPR002772: Glycoside hydrolase family 3 C-terminal domain;IPR013783: Immunoglobulin-like fold;IPR017853: Glycoside hydrolase superfamily;IPR026891: Fibronectin type III-like domain;IPR036881: Glycoside hydrolase family 3 C-terminal domain superfamily;IPR036962: Glycoside hydrolase, family 3, N-terminal domain superfamily	chloroplast
A0A1S3YKG1	pme1651	-0.961945	5.9e-07	pmb0608	-0.958403	9.1461e-07	pmb0782	-0.948451	2.62819e-06	Zmdp001663	-0.956763	1.10661e-06	probable serine protease EDA2 isoform X3 OS=Nicotiana tabacum OX=4097 GN=LOC107777070 PE=3 SV=1	--	--	GO:0008236 serine-type peptidase activity	O: Posttranslational modification, protein turnover, chaperones;R: General function prediction only	K01285	--	IPR008758: Peptidase S28;IPR029058: Alpha/Beta hydrolase fold	vacuolar membrane
A0A1S3YKK2	pme1651	-0.960133	7.42e-07	pmb0608	-0.958188	9.38055e-07	pmb0782	-0.968496	2.31828e-07	Zmdp001663	-0.967356	2.7635e-07	Peroxidase OS=Nicotiana tabacum OX=4097 GN=LOC107777164 PE=3 SV=1	GO:0042744 hydrogen peroxide catabolic process;GO:0006979 response to oxidative stress	GO:0005576 extracellular region	GO:0046872 metal ion binding;GO:0020037 heme binding;GO:0004601 peroxidase activity	--	K00430	ko00940: Phenylpropanoid biosynthesis;ko01100: Metabolic pathways;ko01110: Biosynthesis of secondary metabolites	IPR002016: Haem peroxidase;IPR010255: Haem peroxidase superfamily;IPR019793: Peroxidases heam-ligand binding site;IPR033905: Secretory peroxidase	Cytoplasm
A0A1S3YKU4	pme1651	-0.979784	2.57e-08	pmb0608	-0.974612	7.96036e-08	pmb0782	-0.976335	5.61815e-08	Zmdp001663	-0.980483	2.15815e-08	Probable 6-phosphogluconolactonase OS=Nicotiana tabacum OX=4097 GN=LOC107777249 PE=3 SV=1	GO:0005975 carbohydrate metabolic process;GO:0009051 pentose-phosphate shunt, oxidative branch	GO:0005737 cytoplasm	GO:0017057 6-phosphogluconolactonase activity	G: Carbohydrate transport and metabolism	K01057	ko00030: Pentose phosphate pathway;ko01100: Metabolic pathways;ko01110: Biosynthesis of secondary metabolites;ko01200: Carbon metabolism	IPR005900: 6-phosphogluconolactonase, DevB-type;IPR006148: Glucosamine/galactosamine-6-phosphate isomerase;IPR037171: NagB/RpiA transferase-like	Nucleus
A0A1S3YLM0	pme1651	-0.930821	1.11e-05	pmb0608	-0.925168	1.62836e-05	pmb0782	-0.928099	1.34015e-05	Zmdp001663	-0.927746	1.37253e-05	11 kDa late embryogenesis abundant protein-like OS=Nicotiana tabacum OX=4097 GN=LOC107777457 PE=3 SV=1	GO:0009793 embryo development ending in seed dormancy	--	--	--	--	--	IPR005513: Late embryogenesis abundant protein, LEA_1 subgroup	chloroplast
A0A1S3YN86	pme1651	-0.929829	1.19e-05	pmb0608	-0.919385	2.33915e-05	pmb0782	-0.909504	4.0996e-05	Zmdp001663	-0.923428	1.8212e-05	Glycerophosphodiester phosphodiesterase OS=Nicotiana tabacum OX=4097 GN=LOC107778062 PE=4 SV=1	GO:0006629 lipid metabolic process;GO:0006071 glycerol metabolic process	--	GO:0008889 glycerophosphodiester phosphodiesterase activity	C: Energy production and conversion	K01126	ko00564: Glycerophospholipid metabolism	IPR017946: PLC-like phosphodiesterase, TIM beta/alpha-barrel domain superfamily;IPR030395: Glycerophosphodiester phosphodiesterase domain	Plasma membrane
A0A1S3YN99	pme1651	-0.968456	2.33e-07	pmb0608	-0.964154	4.38846e-07	pmb0782	-0.958381	9.16992e-07	Zmdp001663	-0.96429	4.30689e-07	protein CREG1-like OS=Nicotiana tabacum OX=4097 GN=LOC107777836 PE=4 SV=1	--	--	--	K: Transcription	--	--	IPR012349: FMN-binding split barrel	chloroplast
A0A1S3YNA4	pme1651	-0.944313	3.84e-06	pmb0608	-0.932307	9.98437e-06	pmb0782	-0.9355	7.88486e-06	Zmdp001663	-0.942988	4.30871e-06	probable polygalacturonase OS=Nicotiana tabacum OX=4097 GN=LOC107777784 PE=3 SV=1	GO:0005975 carbohydrate metabolic process	GO:0005618 cell wall	GO:0004650 polygalacturonase activity	--	K01184	ko00040: Pentose and glucuronate interconversions;ko01100: Metabolic pathways	IPR000743: Glycoside hydrolase, family 28;IPR006626: Parallel beta-helix repeat;IPR011050: Pectin lyase fold/virulence factor;IPR012334: Pectin lyase fold	Cytoplasm
A0A1S3YP51	pme1651	-0.931166	1.08e-05	pmb0608	-0.935799	7.7075e-06	pmb0782	-0.938716	6.13926e-06	Zmdp001663	-0.93642	7.34972e-06	Carboxypeptidase OS=Nicotiana tabacum OX=4097 GN=LOC107778307 PE=3 SV=1	--	GO:0005576 extracellular region	GO:0004185 serine-type carboxypeptidase activity	O: Posttranslational modification, protein turnover, chaperones;E: Amino acid transport and metabolism	K09645	--	IPR001563: Peptidase S10, serine carboxypeptidase;IPR018202: Serine carboxypeptidase, serine active site;IPR029058: Alpha/Beta hydrolase fold;IPR033124: Serine carboxypeptidases, histidine active site	chloroplast
A0A1S3YP91	pme1651	-0.952093	1.83e-06	pmb0608	-0.955239	1.31238e-06	pmb0782	-0.950685	2.11396e-06	Zmdp001663	-0.947106	2.9827e-06	Starch synthase, chloroplastic/amyloplastic OS=Nicotiana tabacum OX=4097 GN=LOC107778346 PE=3 SV=1	GO:0019252 starch biosynthetic process	GO:0009507 chloroplast;GO:0009501 amyloplast	GO:0004373 glycogen (starch) synthase activity	--	K00703	ko00500: Starch and sucrose metabolism;ko01100: Metabolic pathways;ko01110: Biosynthesis of secondary metabolites	IPR001296: Glycosyl transferase, family 1;IPR011835: Bacterial/plant glycogen synthase;IPR013534: Starch synthase, catalytic domain	Cytoplasm
A0A1S3YPY3	pme1651	-0.985074	5.69e-09	pmb0608	-0.982051	1.42388e-08	pmb0782	-0.989667	9.11641e-10	Zmdp001663	-0.989727	8.85688e-10	subtilisin-like protease SBT1.8 OS=Nicotiana tabacum OX=4097 GN=LOC107778373 PE=4 SV=1	--	--	GO:0004252 serine-type endopeptidase activity	--	--	--	IPR000209: Peptidase S8/S53 domain;IPR003137: PA domain;IPR036852: Peptidase S8/S53 domain superfamily;IPR041469: Subtilisin-like protease, fibronectin type-III domain	chloroplast
A0A1S3YRJ5	pme1651	-0.988568	1.51e-09	pmb0608	-0.984254	7.42566e-09	pmb0782	-0.979289	2.89873e-08	Zmdp001663	-0.987864	2.0312e-09	GDSL esterase/lipase At5g03980-like OS=Nicotiana tabacum OX=4097 GN=LOC107778783 PE=3 SV=1	--	--	GO:0016788 hydrolase activity, acting on ester bonds	--	--	--	IPR001087: GDSL lipase/esterase;IPR035669: GDSL lipase/esterase-like, plant;IPR036514: SGNH hydrolase superfamily	chloroplast
A0A1S3YRS6	pme1651	-0.953834	1.53e-06	pmb0608	-0.950938	2.06117e-06	pmb0782	-0.951331	1.98133e-06	Zmdp001663	-0.956303	1.16582e-06	Carboxypeptidase OS=Nicotiana tabacum OX=4097 GN=LOC107779028 PE=3 SV=1	--	GO:0005576 extracellular region	GO:0004185 serine-type carboxypeptidase activity	O: Posttranslational modification, protein turnover, chaperones;E: Amino acid transport and metabolism	K16297	--	IPR001563: Peptidase S10, serine carboxypeptidase;IPR018202: Serine carboxypeptidase, serine active site;IPR029058: Alpha/Beta hydrolase fold;IPR033124: Serine carboxypeptidases, histidine active site	chloroplast
A0A1S3YT57	pme1651	-0.972582	1.17e-07	pmb0608	-0.971436	1.42741e-07	pmb0782	-0.975965	6.06738e-08	Zmdp001663	-0.97599	6.03583e-08	delta-1-pyrroline-5-carboxylate dehydrogenase 12A1, mitochondrial-like OS=Nicotiana tabacum OX=4097 GN=LOC107779493 PE=3 SV=1	GO:0010133 proline catabolic process to glutamate	GO:0005739 mitochondrion	GO:0016620 oxidoreductase activity, acting on the aldehyde or oxo group of donors, NAD or NADP as acceptor;GO:0003842 1-pyrroline-5-carboxylate dehydrogenase activity	C: Energy production and conversion	K00294	ko00250: Alanine, aspartate and glutamate metabolism;ko00330: Arginine and proline metabolism;ko01100: Metabolic pathways	IPR015590: Aldehyde dehydrogenase domain;IPR016160: Aldehyde dehydrogenase, cysteine active site;IPR016161: Aldehyde/histidinol dehydrogenase;IPR016162: Aldehyde dehydrogenase, N-terminal;IPR016163: Aldehyde dehydrogenase, C-terminal	Mitochondrion
A0A1S3YTG1	pme1651	0.945175	3.56e-06	pmb0608	0.933956	8.85139e-06	pmb0782	0.937752	6.62637e-06	Zmdp001663	0.942793	4.38141e-06	DNA primase OS=Nicotiana tabacum OX=4097 GN=LOC107779384 PE=3 SV=1	GO:0006269 DNA replication, synthesis of RNA primer	GO:0005658 alpha DNA polymerase:primase complex	GO:0046872 metal ion binding;GO:0003896 DNA primase activity	L: Replication, recombination and repair	K02684	ko03030: DNA replication	IPR002755: DNA primase, small subunit;IPR014052: DNA primase, small subunit, eukaryotic/archaeal	Cytoplasm
A0A1S3YUS4	pme1651	-0.941516	4.88e-06	pmb0608	-0.933949	8.85571e-06	pmb0782	-0.920755	2.1521e-05	Zmdp001663	-0.93534	7.98079e-06	Alpha-mannosidase OS=Nicotiana tabacum OX=4097 GN=LOC107779906 PE=3 SV=1	GO:0006013 mannose metabolic process	GO:0005774 vacuolar membrane	GO:0046872 metal ion binding;GO:0030246 carbohydrate binding;GO:0004559 alpha-mannosidase activity	G: Carbohydrate transport and metabolism	K01191	ko00511: Other glycan degradation	IPR000602: Glycoside hydrolase family 38, N-terminal domain;IPR011013: Galactose mutarotase-like domain superfamily;IPR011330: Glycoside hydrolase/deacetylase, beta/alpha-barrel;IPR011682: Glycosyl hydrolase family 38, C-terminal;IPR013780: Glycosyl hydrolase, all-beta;IPR015341: Glycoside hydrolase family 38, central domain;IPR027291: Glycoside hydrolase 38, N-terminal domain superfamily;IPR0289…	Endoplasmic reticulum
A0A1S3YUT4	pme1651	-0.995321	1.75e-11	pmb0608	-0.992572	1.75885e-10	pmb0782	-0.989175	1.14953e-09	Zmdp001663	-0.993703	7.71297e-11	monodehydroascorbate reductase OS=Nicotiana tabacum OX=4097 GN=LOC107779915 PE=4 SV=1	--	--	GO:0016491 oxidoreductase activity;GO:0050660 flavin adenine dinucleotide binding	R: General function prediction only	K08232	ko00053: Ascorbate and aldarate metabolism;ko01100: Metabolic pathways	IPR016156: FAD/NAD-linked reductase, dimerisation domain superfamily;IPR023753: FAD/NAD(P)-binding domain;IPR036188: FAD/NAD(P)-binding domain superfamily	Cytoplasm
A0A1S3YWW9	pme1651	-0.975087	7.25e-08	pmb0608	-0.971107	1.51077e-07	pmb0782	-0.97781	4.08206e-08	Zmdp001663	-0.977365	4.50491e-08	subtilisin-like protease SBT1.4 OS=Nicotiana tabacum OX=4097 GN=LOC107780325 PE=3 SV=1	--	--	GO:0004252 serine-type endopeptidase activity	--	--	--	IPR000209: Peptidase S8/S53 domain;IPR003137: PA domain;IPR010259: Peptidase S8 propeptide/proteinase inhibitor I9;IPR023828: Peptidase S8, subtilisin, Ser-active site;IPR034197: Cucumisin-like catalytic domain;IPR036852: Peptidase S8/S53 domain superfamily;IPR037045: Peptidase S8 propeptide/proteinase inhibitor I9 superfamily;IPR041469: Subtilisin-like protease, fibronectin type-III domain	Extracell
A0A1S3YXM2	pme1651	-0.976269	5.7e-08	pmb0608	-0.970852	1.57801e-07	pmb0782	-0.976551	5.36772e-08	Zmdp001663	-0.980431	2.18741e-08	putative phosphatidylglycerol/phosphatidylinositol transfer protein DDB_G0282179 OS=Nicotiana tabacum OX=4097 GN=LOC107780549 PE=4 SV=1	GO:0032366 intracellular sterol transport;GO:0015918 sterol transport	--	GO:0032934 sterol binding	R: General function prediction only	--	--	IPR003172: MD-2-related lipid-recognition domain;IPR014756: Immunoglobulin E-set;IPR033917: ML domain, phosphatidylinositol/phosphatidylglycerol transfer protein	Extracell
A0A1S3YXX8	pme1651	-0.976053	5.96e-08	pmb0608	-0.976259	5.70753e-08	pmb0782	-0.981338	1.72758e-08	Zmdp001663	-0.980258	2.28487e-08	L-ascorbate oxidase OS=Nicotiana tabacum OX=4097 GN=LOC107780851 PE=3 SV=1	--	GO:0005576 extracellular region;GO:0009506 plasmodesma	GO:0016491 oxidoreductase activity;GO:0005507 copper ion binding;GO:0008447 L-ascorbate oxidase activity	Q: Secondary metabolites biosynthesis, transport and catabolism	K00423	ko00053: Ascorbate and aldarate metabolism;ko01100: Metabolic pathways	IPR001117: Multicopper oxidase, type 1;IPR002355: Multicopper oxidase, copper-binding site;IPR008972: Cupredoxin;IPR011706: Multicopper oxidase, C-terminal;IPR011707: Multicopper oxidase, N-termianl;IPR017760: L-ascorbate oxidase, plants;IPR033138: Multicopper oxidases, conserved site;IPR034259: Ascorbate oxidase, first cupredoxin domain;IPR034267: Ascorbate oxidase, third cupredoxin domain	chloroplast
A0A1S3YY00	pme1651	-0.952413	1.77e-06	pmb0608	-0.944666	3.72146e-06	pmb0782	-0.937726	6.64017e-06	Zmdp001663	-0.947938	2.75924e-06	uncharacterized protein LOC107781097 isoform X1 OS=Nicotiana tabacum OX=4097 GN=LOC107781097 PE=4 SV=1	--	--	--	--	--	--	IPR007493: Protein of unknown function DUF538;IPR036758: At5g01610-like superfamily	chloroplast
A0A1S3YYA2	pme1651	-0.938535	6.23e-06	pmb0608	-0.934009	8.81643e-06	pmb0782	-0.911397	3.70047e-05	Zmdp001663	-0.927517	1.39392e-05	subtilisin-like protease SBT1.9 OS=Nicotiana tabacum OX=4097 GN=LOC107780755 PE=3 SV=1	--	--	GO:0004252 serine-type endopeptidase activity	--	--	--	IPR000209: Peptidase S8/S53 domain;IPR010259: Peptidase S8 propeptide/proteinase inhibitor I9;IPR022398: Peptidase S8, subtilisin, His-active site;IPR023828: Peptidase S8, subtilisin, Ser-active site;IPR034197: Cucumisin-like catalytic domain;IPR036852: Peptidase S8/S53 domain superfamily;IPR037045: Peptidase S8 propeptide/proteinase inhibitor I9 superfamily;IPR041469: Subtilisin-like protease, f…	chloroplast
A0A1S3YYW3	pme1651	-0.922652	1.91e-05	pmb0608	-0.920552	2.17903e-05	pmb0782	-0.93528	8.01728e-06	Zmdp001663	-0.928636	1.29203e-05	subtilisin-like protease SBT1.7 OS=Nicotiana tabacum OX=4097 GN=LOC107781223 PE=3 SV=1	--	--	GO:0004252 serine-type endopeptidase activity	--	--	--	IPR000209: Peptidase S8/S53 domain;IPR003137: PA domain;IPR010259: Peptidase S8 propeptide/proteinase inhibitor I9;IPR023828: Peptidase S8, subtilisin, Ser-active site;IPR034197: Cucumisin-like catalytic domain;IPR036852: Peptidase S8/S53 domain superfamily;IPR037045: Peptidase S8 propeptide/proteinase inhibitor I9 superfamily;IPR041469: Subtilisin-like protease, fibronectin type-III domain	chloroplast
A0A1S3YZV5	pme1651	-0.925731	1.57e-05	pmb0608	-0.928209	1.33018e-05	pmb0782	-0.936489	7.31051e-06	Zmdp001663	-0.931625	1.04854e-05	probable prolyl 4-hydroxylase 9 OS=Nicotiana tabacum OX=4097 GN=LOC107781220 PE=4 SV=1	GO:0018401 peptidyl-proline hydroxylation to 4-hydroxy-L-proline	GO:0016021 integral component of membrane;GO:0005783 endoplasmic reticulum	GO:0005506 iron ion binding;GO:0016705 oxidoreductase activity, acting on paired donors, with incorporation or reduction of molecular oxygen;GO:0051213 dioxygenase activity;GO:0031418 L-ascorbic acid binding	E: Amino acid transport and metabolism	K00472	ko00330: Arginine and proline metabolism;ko01100: Metabolic pathways	IPR005123: Oxoglutarate/iron-dependent dioxygenase;IPR006620: Prolyl 4-hydroxylase, alpha subunit;IPR044862: Prolyl 4-hydroxylase alpha subunit, Fe(2+) 2OG dioxygenase domain	chloroplast
A0A1S3YZZ2	pme1651	0.969031	2.13e-07	pmb0608	0.972609	1.15983e-07	pmb0782	0.959929	7.60611e-07	Zmdp001663	0.965896	3.43097e-07	Condensin-1 complex subunit CAP-D2 OS=Nicotiana tabacum OX=4097 GN=LOC107781478 PE=3 SV=1	GO:0051301 cell division;GO:0007076 mitotic chromosome condensation;GO:0051304 chromosome separation;GO:0010032 meiotic chromosome condensation	GO:0000799 nuclear condensin complex;GO:0000779 condensed chromosome, centromeric region	GO:0003682 chromatin binding;GO:0042393 histone binding	D: Cell cycle control, cell division, chromosome partitioning;B: Chromatin structure and dynamics	K06677	--	IPR007673: Condensin subunit 1;IPR011989: Armadillo-like helical;IPR016024: Armadillo-type fold;IPR024324: Condensin complex subunit 1, N-terminal;IPR032682: Condensin complex subunit 1, C-terminal	Nucleus
A0A1S3Z0D1	pme1651	-0.902336	5.93e-05	pmb0608	-0.903622	5.55982e-05	pmb0782	-0.913865	3.22662e-05	Zmdp001663	-0.91034	3.91943e-05	putative amidase C869.01 OS=Nicotiana tabacum OX=4097 GN=LOC107781388 PE=4 SV=1	--	--	--	J: Translation, ribosomal structure and biogenesis	K01426	ko00330: Arginine and proline metabolism;ko00360: Phenylalanine metabolism;ko00380: Tryptophan metabolism;ko01100: Metabolic pathways	IPR023631: Amidase signature domain;IPR036928: Amidase signature (AS) superfamily	Extracell
A0A1S3Z183	pme1651	-0.960526	7.06e-07	pmb0608	-0.954877	1.36552e-06	pmb0782	-0.951113	2.02528e-06	Zmdp001663	-0.957453	1.02217e-06	subtilisin-like protease SBT3.17 OS=Nicotiana tabacum OX=4097 GN=LOC107781914 PE=4 SV=1	--	--	GO:0008233 peptidase activity	--	--	--	IPR010259: Peptidase S8 propeptide/proteinase inhibitor I9;IPR037045: Peptidase S8 propeptide/proteinase inhibitor I9 superfamily	Extracell
A0A1S3Z197	pme1651	-0.990061	7.51e-10	pmb0608	-0.984759	6.31287e-09	pmb0782	-0.986035	4.08553e-09	Zmdp001663	-0.99031	6.61865e-10	Aquaporin PIP1-8s OS=Nicotiana tabacum OX=4097 GN=LOC107781926 PE=2 SV=1	GO:0009414 response to water deprivation	GO:0005886 plasma membrane;GO:0016021 integral component of membrane;GO:0005773 vacuole;GO:0009506 plasmodesma	GO:0015250 water channel activity	G: Carbohydrate transport and metabolism	K09872	--	IPR000425: Major intrinsic protein;IPR022357: Major intrinsic protein, conserved site;IPR023271: Aquaporin-like	Plasma membrane
A0A1S3Z1G9	pme1651	0.905958	4.94e-05	pmb0608	0.901966	6.03699e-05	pmb0782	0.922161	1.97268e-05	Zmdp001663	0.919884	2.26968e-05	regulator of nonsense transcripts 1 homolog OS=Nicotiana tabacum OX=4097 GN=LOC107781932 PE=3 SV=1	GO:0000184 nuclear-transcribed mRNA catabolic process, nonsense-mediated decay	GO:0005737 cytoplasm	GO:0005524 ATP binding;GO:0003723 RNA binding;GO:0003677 DNA binding;GO:0008270 zinc ion binding;GO:0003724 RNA helicase activity	A: RNA processing and modification	K19783	--	IPR018999: RNA helicase UPF1, Cys/His rich zinc-binding domain;IPR027417: P-loop containing nucleoside triphosphate hydrolase;IPR040812: RNA helicase UPF1, 1B domain;IPR041677: DNA2/NAM7 helicase, helicase domain	chloroplast
A0A1S3Z260	pme1651	-0.942713	4.41e-06	pmb0608	-0.93862	6.18646e-06	pmb0782	-0.952456	1.76596e-06	Zmdp001663	-0.949601	2.35245e-06	probable receptor-like protein kinase At1g49730 OS=Nicotiana tabacum OX=4097 GN=LOC107782180 PE=4 SV=1	GO:0006468 protein phosphorylation	GO:0005886 plasma membrane;GO:0016021 integral component of membrane	GO:0005524 ATP binding;GO:0004672 protein kinase activity	T: Signal transduction mechanisms	K13430	ko04626: Plant-pathogen interaction	IPR000719: Protein kinase domain;IPR008271: Serine/threonine-protein kinase, active site;IPR011009: Protein kinase-like domain superfamily;IPR017441: Protein kinase, ATP binding site;IPR043891: SPARK domain	Extracell
A0A1S3Z2K1	pme1651	-0.94199	4.69e-06	pmb0608	-0.943248	4.21334e-06	pmb0782	-0.95716	1.05737e-06	Zmdp001663	-0.94765	2.83492e-06	protein disulfide isomerase-like 1-6 OS=Nicotiana tabacum OX=4097 GN=LOC107782300 PE=4 SV=1	GO:0006457 protein folding;GO:0034976 response to endoplasmic reticulum stress	GO:0005783 endoplasmic reticulum	GO:0003756 protein disulfide isomerase activity	O: Posttranslational modification, protein turnover, chaperones	K09580	ko04141: Protein processing in endoplasmic reticulum	IPR013766: Thioredoxin domain;IPR036249: Thioredoxin-like superfamily	chloroplast
A0A1S3Z404	pme1651	-0.988143	1.81e-09	pmb0608	-0.987134	2.71688e-09	pmb0782	-0.99163	3.18993e-10	Zmdp001663	-0.988932	1.28411e-09	21 kDa seed protein-like OS=Nicotiana tabacum OX=4097 GN=LOC107782545 PE=3 SV=1	--	--	GO:0004866 endopeptidase inhibitor activity	--	--	--	IPR002160: Proteinase inhibitor I3, Kunitz legume;IPR011065: Kunitz inhibitor STI-like superfamily	Extracell
A0A1S3Z421	pme1651	-0.944999	3.61e-06	pmb0608	-0.942634	4.44168e-06	pmb0782	-0.945694	3.39431e-06	Zmdp001663	-0.94372	4.04428e-06	uncharacterized protein LOC107782713 OS=Nicotiana tabacum OX=4097 GN=LOC107782713 PE=4 SV=1	--	--	--	--	--	--	IPR009291: Vacuolar protein sorting-associated protein 62	chloroplast
A0A1S3Z4G7	pme1651	-0.966998	2.92e-07	pmb0608	-0.959665	7.85645e-07	pmb0782	-0.951885	1.87289e-06	Zmdp001663	-0.961554	6.20111e-07	glucan endo-1,3-beta-glucosidase 5-like OS=Nicotiana tabacum OX=4097 GN=LOC107782686 PE=3 SV=1	GO:0005975 carbohydrate metabolic process	GO:0046658 anchored component of plasma membrane	GO:0042973 glucan endo-1,3-beta-D-glucosidase activity	--	K19893	ko00500: Starch and sucrose metabolism;ko01100: Metabolic pathways	IPR000490: Glycoside hydrolase family 17;IPR012946: X8 domain;IPR017853: Glycoside hydrolase superfamily	Extracell
A0A1S3Z4R9	pme1651	-0.9712	1.49e-07	pmb0608	-0.96748	2.71214e-07	pmb0782	-0.974039	8.89151e-08	Zmdp001663	-0.974121	8.75286e-08	12-oxophytodienoate reductase 3-like OS=Nicotiana tabacum OX=4097 GN=LOC107782790 PE=3 SV=1	GO:0031408 oxylipin biosynthetic process;GO:0009695 jasmonic acid biosynthetic process	GO:0005777 peroxisome	GO:0016491 oxidoreductase activity;GO:0010181 FMN binding;GO:0016629 12-oxophytodienoate reductase activity	C: Energy production and conversion;R: General function prediction only	K05894	ko00592: alpha-Linolenic acid metabolism;ko01100: Metabolic pathways;ko01110: Biosynthesis of secondary metabolites	IPR001155: NADH:flavin oxidoreductase/NADH oxidase, N-terminal;IPR013785: Aldolase-type TIM barrel	chloroplast
A0A1S3Z4T5	pme1651	-0.967547	2.68e-07	pmb0608	-0.963547	4.76831e-07	pmb0782	-0.957802	9.81572e-07	Zmdp001663	-0.966806	3.00167e-07	beta-glucosidase BoGH3B-like OS=Nicotiana tabacum OX=4097 GN=LOC107782964 PE=4 SV=1	GO:0009251 glucan catabolic process	GO:0005576 extracellular region	GO:0008422 beta-glucosidase activity	--	K05349	ko00460: Cyanoamino acid metabolism;ko00500: Starch and sucrose metabolism;ko00940: Phenylpropanoid biosynthesis;ko01100: Metabolic pathways;ko01110: Biosynthesis of secondary metabolites	IPR001764: Glycoside hydrolase, family 3, N-terminal;IPR002772: Glycoside hydrolase family 3 C-terminal domain;IPR017853: Glycoside hydrolase superfamily;IPR036881: Glycoside hydrolase family 3 C-terminal domain superfamily;IPR036962: Glycoside hydrolase, family 3, N-terminal domain superfamily	chloroplast
A0A1S3Z5E4	pme1651	-0.97747	4.4e-08	pmb0608	-0.974216	8.59518e-08	pmb0782	-0.984226	7.49141e-09	Zmdp001663	-0.982524	1.24663e-08	uncharacterized protein LOC107783162 isoform X1 OS=Nicotiana tabacum OX=4097 GN=LOC107783162 PE=4 SV=1	GO:0006629 lipid metabolic process	GO:0016021 integral component of membrane	--	I: Lipid transport and metabolism	K16818	ko00564: Glycerophospholipid metabolism;ko00592: alpha-Linolenic acid metabolism;ko01100: Metabolic pathways;ko01110: Biosynthesis of secondary metabolites	IPR002921: Fungal lipase-like domain;IPR029058: Alpha/Beta hydrolase fold	Golgi apparatus
A0A1S3Z5T3	pme1651	-0.950613	2.13e-06	pmb0608	-0.951732	1.90229e-06	pmb0782	-0.95671	1.1133e-06	Zmdp001663	-0.955846	1.22701e-06	cathepsin B-like OS=Nicotiana tabacum OX=4097 GN=LOC107783297 PE=3 SV=1	GO:0051603 proteolysis involved in cellular protein catabolic process;GO:0050790 regulation of catalytic activity	GO:0005615 extracellular space;GO:0005764 lysosome	GO:0004197 cysteine-type endopeptidase activity	O: Posttranslational modification, protein turnover, chaperones	K01363	--	IPR000169: Cysteine peptidase, cysteine active site;IPR000668: Peptidase C1A, papain C-terminal;IPR012599: Peptidase C1A, propeptide;IPR025660: Cysteine peptidase, histidine active site;IPR025661: Cysteine peptidase, asparagine active site;IPR038765: Papain-like cysteine peptidase superfamily	Extracell
A0A1S3Z6Q6	pme1651	-0.966303	3.23e-07	pmb0608	-0.9565	1.14017e-06	pmb0782	-0.962302	5.62798e-07	Zmdp001663	-0.96978	1.88688e-07	uncharacterized protein LOC107783614 OS=Nicotiana tabacum OX=4097 GN=LOC107783614 PE=4 SV=1	--	--	--	--	--	--	IPR011042: Six-bladed beta-propeller, TolB-like;IPR011659: WD40-like beta propeller	chloroplast
A0A1S3Z712	pme1651	-0.971978	1.3e-07	pmb0608	-0.962503	5.48166e-07	pmb0782	-0.955622	1.25798e-06	Zmdp001663	-0.967111	2.86799e-07	nitronate monooxygenase-like OS=Nicotiana tabacum OX=4097 GN=LOC107783654 PE=4 SV=1	--	--	GO:0018580 nitronate monooxygenase activity	--	--	--	IPR004136: Nitronate monooxygenase;IPR013785: Aldolase-type TIM barrel	Cytoplasm
A0A1S3Z790	pme1651	-0.972046	1.28e-07	pmb0608	-0.958367	9.1849e-07	pmb0782	-0.962796	5.27293e-07	Zmdp001663	-0.967201	2.82914e-07	Arginine biosynthesis bifunctional protein ArgJ, chloroplastic OS=Nicotiana tabacum OX=4097 GN=LOC107783830 PE=3 SV=1	GO:0006526 arginine biosynthetic process;GO:0006592 ornithine biosynthetic process	GO:0009507 chloroplast	GO:0004042 acetyl-CoA:L-glutamate N-acetyltransferase activity;GO:0103045 methione N-acyltransferase activity;GO:0004358 glutamate N-acetyltransferase activity	E: Amino acid transport and metabolism	K00620	ko00220: Arginine biosynthesis;ko01100: Metabolic pathways;ko01110: Biosynthesis of secondary metabolites;ko01210: 2-Oxocarboxylic acid metabolism;ko01230: Biosynthesis of amino acids	IPR002813: Arginine biosynthesis protein ArgJ;IPR016117: ArgJ-like domain superfamily;IPR042195: ArgJ beta chain, C-terminal domain	chloroplast
A0A1S3Z7Q9	pme1651	-0.920127	2.24e-05	pmb0608	-0.922145	1.97459e-05	pmb0782	-0.928514	1.30285e-05	Zmdp001663	-0.931337	1.0703e-05	Dirigent protein OS=Nicotiana tabacum OX=4097 GN=LOC107783736 PE=3 SV=1	--	GO:0048046 apoplast	--	--	--	--	IPR004265: Dirigent protein;IPR044859: Allene oxide cyclase/Dirigent protein	Extracell
A0A1S3Z835	pme1651	-0.949341	2.41e-06	pmb0608	-0.937656	6.67655e-06	pmb0782	-0.929493	1.21811e-05	Zmdp001663	-0.943256	4.21039e-06	allene oxide synthase, chloroplastic-like OS=Nicotiana tabacum OX=4097 GN=LOC107783985 PE=4 SV=1	GO:0055114 oxidation-reduction process;GO:0016125 sterol metabolic process	--	GO:0005506 iron ion binding;GO:0004497 monooxygenase activity;GO:0020037 heme binding;GO:0016491 oxidoreductase activity;GO:0016705 oxidoreductase activity, acting on paired donors, with incorporation or reduction of molecular oxygen	--	K01723	ko00592: alpha-Linolenic acid metabolism;ko01100: Metabolic pathways;ko01110: Biosynthesis of secondary metabolites	IPR001128: Cytochrome P450;IPR036396: Cytochrome P450 superfamily	chloroplast
A0A1S3Z858	pme1651	-0.977671	4.21e-08	pmb0608	-0.969022	2.13276e-07	pmb0782	-0.96117	6.51256e-07	Zmdp001663	-0.9737	9.48168e-08	apyrase-like OS=Nicotiana tabacum OX=4097 GN=LOC107783879 PE=3 SV=1	--	--	GO:0005524 ATP binding;GO:0016787 hydrolase activity	F: Nucleotide transport and metabolism	K14641	ko00230: Purine metabolism;ko00240: Pyrimidine metabolism;ko01100: Metabolic pathways	IPR000407: Nucleoside phosphatase GDA1/CD39	vacuolar membrane
A0A1S3Z8J6	pme1651	-0.941071	5.07e-06	pmb0608	-0.93435	8.59633e-06	pmb0782	-0.94582	3.35612e-06	Zmdp001663	-0.946178	3.24851e-06	low-temperature-induced 78 kDa protein-like OS=Nicotiana tabacum OX=4097 GN=LOC107784000 PE=4 SV=1	GO:0009737 response to abscisic acid	--	--	--	--	--	--	Nucleus
A0A1S3Z8X7	pme1651	0.925306	1.61e-05	pmb0608	0.926996	1.44345e-05	pmb0782	0.926225	1.51928e-05	Zmdp001663	0.925208	1.62408e-05	Condensin-1 complex subunit CAP-D2 OS=Nicotiana tabacum OX=4097 GN=LOC107784324 PE=3 SV=1	GO:0051301 cell division;GO:0007076 mitotic chromosome condensation;GO:0051304 chromosome separation;GO:0010032 meiotic chromosome condensation	GO:0000799 nuclear condensin complex;GO:0000779 condensed chromosome, centromeric region	GO:0003682 chromatin binding;GO:0042393 histone binding	D: Cell cycle control, cell division, chromosome partitioning;B: Chromatin structure and dynamics	K06677	--	IPR007673: Condensin subunit 1;IPR011989: Armadillo-like helical;IPR016024: Armadillo-type fold;IPR024324: Condensin complex subunit 1, N-terminal;IPR032682: Condensin complex subunit 1, C-terminal	Nucleus
A0A1S3ZA09	pme1651	-0.980408	2.2e-08	pmb0608	-0.970423	1.69621e-07	pmb0782	-0.973236	1.03402e-07	Zmdp001663	-0.98043	2.18748e-08	expansin-like A2 OS=Nicotiana tabacum OX=4097 GN=LOC107784433 PE=3 SV=1	GO:0019953 sexual reproduction	GO:0005576 extracellular region;GO:0009506 plasmodesma;GO:0009505 plant-type cell wall	--	--	K20628	--	IPR007112: Expansin/pollen allergen, DPBB domain;IPR007117: Expansin, cellulose-binding-like domain;IPR009009: RlpA-like protein, double-psi beta-barrel domain;IPR036749: Expansin, cellulose-binding-like domain superfamily;IPR036908: RlpA-like domain superfamily	chloroplast
A0A1S3ZA35	pme1651	-0.939524	5.75e-06	pmb0608	-0.931898	1.02825e-05	pmb0782	-0.91696	2.70149e-05	Zmdp001663	-0.932316	9.97803e-06	Expansin OS=Nicotiana tabacum OX=4097 GN=LOC107784637 PE=3 SV=1	GO:0009664 plant-type cell wall organization	GO:0016020 membrane;GO:0005576 extracellular region;GO:0005618 cell wall	--	--	K20628	--	IPR007112: Expansin/pollen allergen, DPBB domain;IPR007117: Expansin, cellulose-binding-like domain;IPR009009: RlpA-like protein, double-psi beta-barrel domain;IPR036749: Expansin, cellulose-binding-like domain superfamily;IPR036908: RlpA-like domain superfamily	Extracell
A0A1S3ZAB7	pme1651	0.94056	5.29e-06	pmb0608	0.932196	1.0065e-05	pmb0782	0.926102	1.53169e-05	Zmdp001663	0.934992	8.19278e-06	guanine nucleotide-binding protein subunit beta-like protein OS=Nicotiana tabacum OX=4097 GN=LOC107784677 PE=3 SV=1	GO:0001934 positive regulation of protein phosphorylation;GO:0072344 rescue of stalled ribosome	GO:0005634 nucleus;GO:0022627 cytosolic small ribosomal subunit;GO:0005829 cytosol	GO:0043022 ribosome binding;GO:0019899 enzyme binding;GO:0005080 protein kinase C binding	T: Signal transduction mechanisms	K14753	--	IPR001680: WD40 repeat;IPR015943: WD40/YVTN repeat-like-containing domain superfamily;IPR019775: WD40 repeat, conserved site;IPR036322: WD40-repeat-containing domain superfamily	Nucleus
A0A1S3ZAF7	pme1651	0.924035	1.75e-05	pmb0608	0.922672	1.91038e-05	pmb0782	0.913629	3.26992e-05	Zmdp001663	0.92078	2.14878e-05	cysteine and histidine-rich domain-containing protein RAR1-like OS=Nicotiana tabacum OX=4097 GN=LOC107784690 PE=4 SV=1	GO:0050832 defense response to fungus;GO:0042742 defense response to bacterium	GO:0005634 nucleus;GO:0005737 cytoplasm	GO:0046872 metal ion binding;GO:0051879 Hsp90 protein binding	R: General function prediction only	K13458	ko04626: Plant-pathogen interaction	IPR007051: CHORD domain	Nucleus
A0A1S3ZB78	pme1651	-0.919098	2.38e-05	pmb0608	-0.907107	4.65286e-05	pmb0782	-0.9225	1.93115e-05	Zmdp001663	-0.929937	1.18112e-05	probable WRKY transcription factor 4 OS=Nicotiana tabacum OX=4097 GN=LOC107784946 PE=4 SV=1	--	GO:0005634 nucleus	GO:0003700 DNA-binding transcription factor activity;GO:0043565 sequence-specific DNA binding	--	K18835	ko04626: Plant-pathogen interaction	IPR003657: WRKY domain;IPR036576: WRKY domain superfamily	Nucleus
A0A1S3ZBM2	pme1651	-0.930765	1.11e-05	pmb0608	-0.927441	1.40104e-05	pmb0782	-0.927531	1.39254e-05	Zmdp001663	-0.932148	1.00993e-05	non-specific lipid-transfer protein-like protein At2g13820 OS=Nicotiana tabacum OX=4097 GN=LOC107785141 PE=3 SV=1	GO:0006869 lipid transport	--	GO:0008289 lipid binding	--	--	--	IPR016140: Bifunctional inhibitor/plant lipid transfer protein/seed storage helical domain;IPR036312: Bifunctional inhibitor/plant lipid transfer protein/seed storage helical domain superfamily	Extracell
A0A1S3ZC77	pme1651	-0.946971	3.02e-06	pmb0608	-0.957568	1.00866e-06	pmb0782	-0.946504	3.15298e-06	Zmdp001663	-0.949456	2.38596e-06	Electron transfer flavoprotein subunit beta OS=Nicotiana tabacum OX=4097 GN=LOC107785126 PE=3 SV=1	--	GO:0005759 mitochondrial matrix	GO:0009055 electron transfer activity	C: Energy production and conversion	K03521	--	IPR000049: Electron transfer flavoprotein, beta-subunit, conserved site;IPR012255: Electron transfer flavoprotein, beta subunit;IPR014729: Rossmann-like alpha/beta/alpha sandwich fold;IPR014730: Electron transfer flavoprotein, alpha/beta-subunit, N-terminal;IPR033948: Electron transfer flavoprotein, beta subunit, N-terminal	Cytoplasm
A0A1S3ZD46	pme1651	0.911361	3.71e-05	pmb0608	0.912344	3.51257e-05	pmb0782	0.919086	2.3817e-05	Zmdp001663	0.912143	3.55189e-05	N-acetyl-D-glucosamine kinase OS=Nicotiana tabacum OX=4097 GN=LOC107785379 PE=3 SV=1	--	--	GO:0045127 N-acetylglucosamine kinase activity	G: Carbohydrate transport and metabolism	--	--	IPR002731: ATPase, BadF/BadG/BcrA/BcrD type;IPR043129: ATPase, nucleotide binding domain	Cytoplasm
A0A1S3ZD81	pme1651	-0.991406	3.64e-10	pmb0608	-0.985862	4.34459e-09	pmb0782	-0.984692	6.45252e-09	Zmdp001663	-0.992115	2.36855e-10	4-coumarate--CoA ligase OS=Nicotiana tabacum OX=4097 GN=LOC107785405 PE=4 SV=1	GO:0009698 phenylpropanoid metabolic process	--	GO:0016207 4-coumarate-CoA ligase activity;GO:0016405 CoA-ligase activity	I: Lipid transport and metabolism	K01904	ko00130: Ubiquinone and other terpenoid-quinone biosynthesis;ko00940: Phenylpropanoid biosynthesis;ko01100: Metabolic pathways;ko01110: Biosynthesis of secondary metabolites	IPR000873: AMP-dependent synthetase/ligase;IPR020845: AMP-binding, conserved site;IPR025110: AMP-binding enzyme, C-terminal domain;IPR042099: ANL, N-terminal domain;IPR045851: AMP-binding enzyme, C-terminal domain superfamily	chloroplast
A0A1S3ZD96	pme1651	-0.941536	4.87e-06	pmb0608	-0.93784	6.58045e-06	pmb0782	-0.923877	1.76981e-05	Zmdp001663	-0.938814	6.09128e-06	GDSL esterase/lipase 2-like OS=Nicotiana tabacum OX=4097 GN=LOC107785415 PE=3 SV=1	--	--	GO:0016298 lipase activity	--	--	--	IPR001087: GDSL lipase/esterase;IPR035669: GDSL lipase/esterase-like, plant;IPR036514: SGNH hydrolase superfamily	chloroplast
A0A1S3ZDU0	pme1651	-0.960006	7.53e-07	pmb0608	-0.947718	2.81692e-06	pmb0782	-0.940519	5.30373e-06	Zmdp001663	-0.952745	1.71382e-06	cell wall / vacuolar inhibitor of fructosidase 1-like OS=Nicotiana tabacum OX=4097 GN=LOC107785607 PE=4 SV=1	GO:0043086 negative regulation of catalytic activity	GO:0005576 extracellular region	GO:0004857 enzyme inhibitor activity	--	--	--	IPR006501: Pectinesterase inhibitor domain;IPR034087: Cell wall/vacuolar inhibitor of fructosidase;IPR035513: Invertase/pectin methylesterase inhibitor domain superfamily	chloroplast
A0A1S3ZE07	pme1651	0.937666	6.67e-06	pmb0608	0.922522	1.92855e-05	pmb0782	0.918471	2.4709e-05	Zmdp001663	0.932625	9.75723e-06	Structural maintenance of chromosomes protein OS=Nicotiana tabacum OX=4097 GN=LOC107785663 PE=3 SV=1	GO:0030261 chromosome condensation;GO:0051321 meiotic cell cycle	GO:0005634 nucleus;GO:0005694 chromosome	GO:0005524 ATP binding	D: Cell cycle control, cell division, chromosome partitioning;B: Chromatin structure and dynamics	K06674	--	IPR003395: RecF/RecN/SMC, N-terminal;IPR010935: SMCs flexible hinge;IPR024704: Structural maintenance of chromosomes protein;IPR027120: Smc2, ATP-binding cassette domain;IPR027417: P-loop containing nucleoside triphosphate hydrolase;IPR036277: SMCs flexible hinge superfamily	Nucleus
A0A1S3ZEW7	pme1651	-0.987783	2.1e-09	pmb0608	-0.984679	6.47993e-09	pmb0782	-0.976271	5.69426e-08	Zmdp001663	-0.985822	4.40603e-09	mulatexin-like OS=Nicotiana tabacum OX=4097 GN=LOC107786099 PE=4 SV=1	--	--	--	--	--	--	--	Extracell
A0A1S3ZF72	pme1651	-0.934396	8.57e-06	pmb0608	-0.925156	1.62958e-05	pmb0782	-0.913654	3.26521e-05	Zmdp001663	-0.925517	1.59165e-05	aspartic proteinase Asp1-like OS=Nicotiana tabacum OX=4097 GN=LOC107786011 PE=3 SV=1	--	--	GO:0004190 aspartic-type endopeptidase activity	O: Posttranslational modification, protein turnover, chaperones	K00924	--	IPR021109: Aspartic peptidase domain superfamily;IPR032799: Xylanase inhibitor, C-terminal;IPR032861: Xylanase inhibitor, N-terminal;IPR033121: Peptidase family A1 domain	Endoplasmic reticulum
A0A1S3ZFA1	pme1651	-0.937559	6.73e-06	pmb0608	-0.938303	6.34431e-06	pmb0782	-0.951118	2.02428e-06	Zmdp001663	-0.942554	4.47188e-06	G-type lectin S-receptor-like serine/threonine-protein kinase RLK1 OS=Nicotiana tabacum OX=4097 GN=LOC107786027 PE=4 SV=1	GO:0048544 recognition of pollen	--	GO:0016301 kinase activity;GO:0030246 carbohydrate binding	--	--	--	IPR000858: S-locus glycoprotein domain;IPR001480: Bulb-type lectin domain;IPR036426: Bulb-type lectin domain superfamily	Extracell
A0A1S3ZG01	pme1651	-0.943851	4e-06	pmb0608	-0.936892	7.08667e-06	pmb0782	-0.946732	3.08776e-06	Zmdp001663	-0.945231	3.5389e-06	uncharacterized protein LOC107786328 OS=Nicotiana tabacum OX=4097 GN=LOC107786328 PE=4 SV=1	--	--	GO:0004848 ureidoglycolate hydrolase activity	--	--	--	IPR011051: RmlC-like cupin domain superfamily;IPR024060: Ureidoglycolate lyase domain superfamily	chloroplast
A0A1S3ZI54	pme1651	-0.905736	4.99e-05	pmb0608	-0.901844	6.07351e-05	pmb0782	-0.913648	3.26631e-05	Zmdp001663	-0.911468	3.68615e-05	aspartic proteinase-like OS=Nicotiana tabacum OX=4097 GN=LOC107787118 PE=3 SV=1	GO:0006629 lipid metabolic process	--	GO:0004190 aspartic-type endopeptidase activity	O: Posttranslational modification, protein turnover, chaperones	K08245	--	IPR001969: Aspartic peptidase, active site;IPR007856: Saposin-like type B, region 1;IPR008138: Saposin B type, region 2;IPR008139: Saposin B type domain;IPR011001: Saposin-like;IPR021109: Aspartic peptidase domain superfamily;IPR033121: Peptidase family A1 domain;IPR033869: Phytepsin	chloroplast
A0A1S3ZIM4	pme1651	-0.921105	2.11e-05	pmb0608	-0.925687	1.57402e-05	pmb0782	-0.926139	1.52792e-05	Zmdp001663	-0.92201	1.99133e-05	Aldose 1-epimerase OS=Nicotiana tabacum OX=4097 GN=LOC107787172 PE=3 SV=1	GO:0006006 glucose metabolic process;GO:0033499 galactose catabolic process via UDP-galactose	--	GO:0030246 carbohydrate binding;GO:0004034 aldose 1-epimerase activity	G: Carbohydrate transport and metabolism	K01785	ko00010: Glycolysis / Gluconeogenesis;ko00052: Galactose metabolism;ko01100: Metabolic pathways;ko01110: Biosynthesis of secondary metabolites	IPR008183: Aldose 1-/Glucose-6-phosphate 1-epimerase;IPR011013: Galactose mutarotase-like domain superfamily;IPR014718: Glycoside hydrolase-type carbohydrate-binding;IPR015443: Aldose 1-epimerase	chloroplast
A0A1S3ZJ81	pme1651	0.953642	1.56e-06	pmb0608	0.948833	2.53405e-06	pmb0782	0.962665	5.3654e-07	Zmdp001663	0.956119	1.1902e-06	cell differentiation protein RCD1 homolog OS=Nicotiana tabacum OX=4097 GN=LOC107787317 PE=4 SV=1	GO:0017148 negative regulation of translation	GO:0000932 P-body;GO:0030015 CCR4-NOT core complex	--	R: General function prediction only	K12606	ko03018: RNA degradation	IPR011989: Armadillo-like helical;IPR016024: Armadillo-type fold	Extracell
A0A1S3ZJT1	pme1651	0.962793	5.28e-07	pmb0608	0.966939	2.94264e-07	pmb0782	0.960893	6.74557e-07	Zmdp001663	0.966492	3.14468e-07	J domain-containing protein spf31-like OS=Nicotiana tabacum OX=4097 GN=LOC107787682 PE=4 SV=1	--	--	--	O: Posttranslational modification, protein turnover, chaperones	K09528	--	IPR001623: DnaJ domain;IPR036869: Chaperone J-domain superfamily	Nucleus
A0A1S3ZK80	pme1651	-0.966624	3.08e-07	pmb0608	-0.957806	9.81091e-07	pmb0782	-0.961449	6.28553e-07	Zmdp001663	-0.968934	2.16315e-07	aspartic proteinase-like isoform X1 OS=Nicotiana tabacum OX=4097 GN=LOC107787679 PE=3 SV=1	GO:0006629 lipid metabolic process	--	GO:0004190 aspartic-type endopeptidase activity	O: Posttranslational modification, protein turnover, chaperones	K08245	--	IPR001969: Aspartic peptidase, active site;IPR007856: Saposin-like type B, region 1;IPR008138: Saposin B type, region 2;IPR008139: Saposin B type domain;IPR011001: Saposin-like;IPR021109: Aspartic peptidase domain superfamily;IPR033121: Peptidase family A1 domain;IPR033869: Phytepsin	chloroplast
A0A1S3ZKV5	pme1651	-0.968069	2.48e-07	pmb0608	-0.968088	2.47037e-07	pmb0782	-0.975908	6.13897e-08	Zmdp001663	-0.972578	1.16625e-07	acid phosphatase 1-like OS=Nicotiana tabacum OX=4097 GN=LOC107787913 PE=4 SV=1	--	--	GO:0003993 acid phosphatase activity	--	--	--	IPR005519: Acid phosphatase, class B-like;IPR010028: Acid phosphatase, plant;IPR014403: Vegetative storage protein/acid phosphatase;IPR023214: HAD superfamily;IPR036412: HAD-like superfamily	chloroplast
A0A1S3ZLJ6	pme1651	-0.986076	4.03e-09	pmb0608	-0.980402	2.20338e-08	pmb0782	-0.992083	2.41686e-10	Zmdp001663	-0.989564	9.58016e-10	Aldose 1-epimerase OS=Nicotiana tabacum OX=4097 GN=LOC107788085 PE=3 SV=1	GO:0006006 glucose metabolic process;GO:0033499 galactose catabolic process via UDP-galactose	--	GO:0030246 carbohydrate binding;GO:0004034 aldose 1-epimerase activity	G: Carbohydrate transport and metabolism	K01785	ko00010: Glycolysis / Gluconeogenesis;ko00052: Galactose metabolism;ko01100: Metabolic pathways;ko01110: Biosynthesis of secondary metabolites	IPR008183: Aldose 1-/Glucose-6-phosphate 1-epimerase;IPR011013: Galactose mutarotase-like domain superfamily;IPR014718: Glycoside hydrolase-type carbohydrate-binding;IPR015443: Aldose 1-epimerase	chloroplast
A0A1S3ZM21	pme1651	-0.940428	5.34e-06	pmb0608	-0.929552	1.21309e-05	pmb0782	-0.923138	1.855e-05	Zmdp001663	-0.939788	5.63092e-06	Aldose 1-epimerase OS=Nicotiana tabacum OX=4097 GN=LOC107788424 PE=3 SV=1	GO:0006006 glucose metabolic process;GO:0033499 galactose catabolic process via UDP-galactose	--	GO:0030246 carbohydrate binding;GO:0004034 aldose 1-epimerase activity	G: Carbohydrate transport and metabolism	K01785	ko00010: Glycolysis / Gluconeogenesis;ko00052: Galactose metabolism;ko01100: Metabolic pathways;ko01110: Biosynthesis of secondary metabolites	IPR008183: Aldose 1-/Glucose-6-phosphate 1-epimerase;IPR011013: Galactose mutarotase-like domain superfamily;IPR014718: Glycoside hydrolase-type carbohydrate-binding;IPR015443: Aldose 1-epimerase	vacuolar membrane
A0A1S3ZMB9	pme1651	-0.95897	8.55e-07	pmb0608	-0.954632	1.40233e-06	pmb0782	-0.961144	6.53415e-07	Zmdp001663	-0.96318	5.0099e-07	Phospho-2-dehydro-3-deoxyheptonate aldolase OS=Nicotiana tabacum OX=4097 GN=LOC107788249 PE=3 SV=1	GO:0009073 aromatic amino acid family biosynthetic process;GO:0009423 chorismate biosynthetic process	GO:0009507 chloroplast	GO:0003849 3-deoxy-7-phosphoheptulonate synthase activity	--	K01626	ko00400: Phenylalanine, tyrosine and tryptophan biosynthesis;ko01100: Metabolic pathways;ko01110: Biosynthesis of secondary metabolites;ko01230: Biosynthesis of amino acids	IPR002480: DAHP synthetase, class II;IPR013785: Aldolase-type TIM barrel	chloroplast
A0A1S3ZME8	pme1651	-0.948751	2.55e-06	pmb0608	-0.944602	3.7429e-06	pmb0782	-0.944518	3.77068e-06	Zmdp001663	-0.944731	3.70022e-06	blue copper protein-like OS=Nicotiana tabacum OX=4097 GN=LOC107788304 PE=4 SV=1	--	GO:0046658 anchored component of plasma membrane	GO:0009055 electron transfer activity	--	--	--	IPR003245: Phytocyanin domain;IPR008972: Cupredoxin;IPR028871: Blue (type 1) copper protein, binding site	chloroplast
A0A1S3ZMF2	pme1651	0.919444	2.33e-05	pmb0608	0.908874	4.23973e-05	pmb0782	0.910246	3.93931e-05	Zmdp001663	0.914701	3.0775e-05	phosphoethanolamine N-methyltransferase-like OS=Nicotiana tabacum OX=4097 GN=LOC107788559 PE=4 SV=1	GO:0032259 methylation;GO:0006656 phosphatidylcholine biosynthetic process	--	GO:0000234 phosphoethanolamine N-methyltransferase activity	R: General function prediction only;I: Lipid transport and metabolism	K05929	ko00564: Glycerophospholipid metabolism	IPR013216: Methyltransferase type 11;IPR025771: Phosphoethanolamine N-methyltransferase;IPR029063: S-adenosyl-L-methionine-dependent methyltransferase;IPR041698: Methyltransferase domain 25	Cytoplasm
A0A1S3ZNC3	pme1651	-0.953164	1.64e-06	pmb0608	-0.954019	1.49813e-06	pmb0782	-0.963943	4.51746e-07	Zmdp001663	-0.960368	7.20429e-07	uncharacterized protein LOC107788670 OS=Nicotiana tabacum OX=4097 GN=LOC107788670 PE=4 SV=1	--	GO:0016021 integral component of membrane	--	F: Nucleotide transport and metabolism	--	--	IPR001910: Inosine/uridine-preferring nucleoside hydrolase domain;IPR036452: Ribonucleoside hydrolase-like	vacuolar membrane
A0A1S3ZNE8	pme1651	-0.977114	4.76e-08	pmb0608	-0.970211	1.75721e-07	pmb0782	-0.961718	6.0715e-07	Zmdp001663	-0.973044	1.07127e-07	Alpha-mannosidase OS=Nicotiana tabacum OX=4097 GN=LOC107788691 PE=3 SV=1	GO:0006013 mannose metabolic process	GO:0005774 vacuolar membrane	GO:0046872 metal ion binding;GO:0030246 carbohydrate binding;GO:0004559 alpha-mannosidase activity	G: Carbohydrate transport and metabolism	K01191	ko00511: Other glycan degradation	IPR000602: Glycoside hydrolase family 38, N-terminal domain;IPR011013: Galactose mutarotase-like domain superfamily;IPR011330: Glycoside hydrolase/deacetylase, beta/alpha-barrel;IPR011682: Glycosyl hydrolase family 38, C-terminal;IPR013780: Glycosyl hydrolase, all-beta;IPR015341: Glycoside hydrolase family 38, central domain;IPR027291: Glycoside hydrolase 38, N-terminal domain superfamily;IPR0289…	Nucleus
A0A1S3ZNV6	pme1651	-0.97144	1.43e-07	pmb0608	-0.968979	2.1475e-07	pmb0782	-0.979512	2.74693e-08	Zmdp001663	-0.977047	4.82761e-08	isoaspartyl peptidase/L-asparaginase 1-like OS=Nicotiana tabacum OX=4097 GN=LOC107788825 PE=4 SV=1	GO:0016540 protein autoprocessing	GO:0005737 cytoplasm	GO:0004067 asparaginase activity;GO:0008798 beta-aspartyl-peptidase activity	E: Amino acid transport and metabolism	K13051	ko00250: Alanine, aspartate and glutamate metabolism;ko00460: Cyanoamino acid metabolism;ko01100: Metabolic pathways;ko01110: Biosynthesis of secondary metabolites	IPR000246: Peptidase T2, asparaginase 2;IPR029055: Nucleophile aminohydrolases, N-terminal	Cytoplasm
A0A1S3ZP36	pme1651	-0.983835	8.46e-09	pmb0608	-0.980027	2.42059e-08	pmb0782	-0.991497	3.45068e-10	Zmdp001663	-0.988604	1.48511e-09	4-coumarate--CoA ligase OS=Nicotiana tabacum OX=4097 GN=LOC107788905 PE=4 SV=1	GO:0009698 phenylpropanoid metabolic process	GO:0016021 integral component of membrane;GO:0005777 peroxisome	GO:0016207 4-coumarate-CoA ligase activity;GO:0016405 CoA-ligase activity	I: Lipid transport and metabolism	K10526	ko00592: alpha-Linolenic acid metabolism;ko01100: Metabolic pathways;ko01110: Biosynthesis of secondary metabolites	IPR000873: AMP-dependent synthetase/ligase;IPR020845: AMP-binding, conserved site;IPR025110: AMP-binding enzyme, C-terminal domain;IPR042099: ANL, N-terminal domain;IPR045851: AMP-binding enzyme, C-terminal domain superfamily	chloroplast
A0A1S3ZP51	pme1651	-0.942721	4.41e-06	pmb0608	-0.940634	5.25379e-06	pmb0782	-0.941793	4.7702e-06	Zmdp001663	-0.936879	7.0936e-06	uncharacterized acetyltransferase At3g50280-like OS=Nicotiana tabacum OX=4097 GN=LOC107788915 PE=4 SV=1	--	--	GO:0016747 transferase activity, transferring acyl groups other than amino-acyl groups	--	K19747	--	IPR003480: Transferase;IPR023213: Chloramphenicol acetyltransferase-like domain superfamily	Cytoplasm
A0A1S3ZP75	pme1651	-0.959296	8.22e-07	pmb0608	-0.96225	5.66642e-07	pmb0782	-0.971664	1.37195e-07	Zmdp001663	-0.964912	3.94871e-07	Pectinesterase OS=Nicotiana tabacum OX=4097 GN=LOC107788953 PE=3 SV=1	GO:0045490 pectin catabolic process;GO:0042545 cell wall modification	GO:0016021 integral component of membrane;GO:0005576 extracellular region;GO:0005618 cell wall	GO:0045330 aspartyl esterase activity;GO:0030599 pectinesterase activity;GO:0046910 pectinesterase inhibitor activity	--	K01051	ko00040: Pentose and glucuronate interconversions;ko01100: Metabolic pathways	IPR000070: Pectinesterase, catalytic;IPR006501: Pectinesterase inhibitor domain;IPR011050: Pectin lyase fold/virulence factor;IPR012334: Pectin lyase fold;IPR018040: Pectinesterase, Tyr active site;IPR033131: Pectinesterase, Asp active site;IPR035513: Invertase/pectin methylesterase inhibitor domain superfamily	chloroplast
A0A1S3ZPN7	pme1651	-0.957051	1.07e-06	pmb0608	-0.952348	1.78587e-06	pmb0782	-0.935428	7.92764e-06	Zmdp001663	-0.951346	1.97841e-06	Glutamine synthetase OS=Nicotiana tabacum OX=4097 GN=LOC107789070 PE=3 SV=1	GO:0006542 glutamine biosynthetic process	GO:0005737 cytoplasm	GO:0005524 ATP binding;GO:0004356 glutamate-ammonia ligase activity	E: Amino acid transport and metabolism	K01915	ko00220: Arginine biosynthesis;ko00250: Alanine, aspartate and glutamate metabolism;ko00630: Glyoxylate and dicarboxylate metabolism;ko00910: Nitrogen metabolism;ko01100: Metabolic pathways;ko01230: Biosynthesis of amino acids	IPR008146: Glutamine synthetase, catalytic domain;IPR008147: Glutamine synthetase, beta-Grasp domain;IPR014746: Glutamine synthetase/guanido kinase, catalytic domain;IPR027302: Glutamine synthetase, N-terminal conserved site;IPR027303: Glutamine synthetase, glycine-rich site;IPR036651: Glutamine synthetase, N-terminal domain superfamily	Cytoplasm
A0A1S3ZQF3	pme1651	-0.92009	2.24e-05	pmb0608	-0.911998	3.58028e-05	pmb0782	-0.905321	5.10182e-05	Zmdp001663	-0.916297	2.80798e-05	Pectinesterase OS=Nicotiana tabacum OX=4097 GN=LOC107789276 PE=3 SV=1	GO:0045490 pectin catabolic process;GO:0042545 cell wall modification	GO:0005576 extracellular region	GO:0045330 aspartyl esterase activity;GO:0030599 pectinesterase activity;GO:0046910 pectinesterase inhibitor activity	--	K01051	ko00040: Pentose and glucuronate interconversions;ko01100: Metabolic pathways	IPR000070: Pectinesterase, catalytic;IPR006501: Pectinesterase inhibitor domain;IPR011050: Pectin lyase fold/virulence factor;IPR012334: Pectin lyase fold;IPR033131: Pectinesterase, Asp active site;IPR035513: Invertase/pectin methylesterase inhibitor domain superfamily	chloroplast
A0A1S3ZQP6	pme1651	-0.946658	3.11e-06	pmb0608	-0.948281	2.67109e-06	pmb0782	-0.961046	6.6159e-07	Zmdp001663	-0.952594	1.74092e-06	Catechol oxidase OS=Nicotiana tabacum OX=4097 GN=LOC107789348 PE=3 SV=1	GO:0046148 pigment biosynthetic process	GO:0009543 chloroplast thylakoid lumen	GO:0046872 metal ion binding;GO:0004097 catechol oxidase activity	--	K00422	ko00350: Tyrosine metabolism;ko00950: Isoquinoline alkaloid biosynthesis;ko01100: Metabolic pathways;ko01110: Biosynthesis of secondary metabolites	IPR002227: Tyrosinase copper-binding domain;IPR008922: Di-copper centre-containing domain superfamily;IPR016213: Polyphenol oxidase;IPR022739: Polyphenol oxidase, central domain;IPR022740: Polyphenol oxidase, C-terminal	chloroplast
A0A1S3ZRB3	pme1651	0.964524	4.17e-07	pmb0608	0.961594	6.16941e-07	pmb0782	0.957667	9.97172e-07	Zmdp001663	0.964125	4.40629e-07	Kinesin-like protein OS=Nicotiana tabacum OX=4097 GN=LOC107789597 PE=3 SV=1	GO:0007018 microtubule-based movement	GO:0005874 microtubule	GO:0005524 ATP binding;GO:0008017 microtubule binding;GO:0003777 microtubule motor activity	Z: Cytoskeleton	K10393	--	IPR001752: Kinesin motor domain;IPR019821: Kinesin motor domain, conserved site;IPR027417: P-loop containing nucleoside triphosphate hydrolase;IPR036961: Kinesin motor domain superfamily	Nucleus
A0A1S3ZT70	pme1651	-0.939188	5.91e-06	pmb0608	-0.930398	1.14364e-05	pmb0782	-0.931562	1.05328e-05	Zmdp001663	-0.933804	8.9511e-06	glucan endo-1,3-beta-glucosidase 1-like OS=Nicotiana tabacum OX=4097 GN=LOC107790109 PE=3 SV=1	GO:0005975 carbohydrate metabolic process	GO:0046658 anchored component of plasma membrane	GO:0042973 glucan endo-1,3-beta-D-glucosidase activity	--	K19891	ko00500: Starch and sucrose metabolism;ko01100: Metabolic pathways	IPR000490: Glycoside hydrolase family 17;IPR012946: X8 domain;IPR017853: Glycoside hydrolase superfamily	Plasma membrane
A0A1S3ZTB5	pme1651	-0.954507	1.42e-06	pmb0608	-0.950853	2.07896e-06	pmb0782	-0.963416	4.85352e-07	Zmdp001663	-0.956069	1.1968e-06	nitrilase-like protein 2 OS=Nicotiana tabacum OX=4097 GN=LOC107790190 PE=4 SV=1	GO:0006807 nitrogen compound metabolic process	--	--	E: Amino acid transport and metabolism	K11206	--	IPR003010: Carbon-nitrogen hydrolase;IPR036526: Carbon-nitrogen hydrolase superfamily;IPR045254: Nit1/2, carbon-nitrogen hydrolase domain	chloroplast
A0A1S3ZWA1	pme1651	-0.943639	4.07e-06	pmb0608	-0.944408	3.8074e-06	pmb0782	-0.95495	1.35467e-06	Zmdp001663	-0.95079	2.09198e-06	Glycerophosphodiester phosphodiesterase OS=Nicotiana tabacum OX=4097 GN=LOC107791195 PE=4 SV=1	GO:0006629 lipid metabolic process;GO:0006071 glycerol metabolic process	GO:0005773 vacuole	GO:0008889 glycerophosphodiester phosphodiesterase activity	C: Energy production and conversion	K01126	ko00564: Glycerophospholipid metabolism	IPR017946: PLC-like phosphodiesterase, TIM beta/alpha-barrel domain superfamily;IPR030395: Glycerophosphodiester phosphodiesterase domain	chloroplast
A0A1S3ZX82	pme1651	-0.934535	8.48e-06	pmb0608	-0.925347	1.60942e-05	pmb0782	-0.912767	3.43123e-05	Zmdp001663	-0.925314	1.6129e-05	Methylmalonate-semialdehyde dehydrogenase (CoA acylating) OS=Nicotiana tabacum OX=4097 GN=LOC107791370 PE=3 SV=1	GO:0006574 valine catabolic process;GO:0006210 thymine catabolic process;GO:0006573 valine metabolic process	GO:0005739 mitochondrion	GO:0018478 malonate-semialdehyde dehydrogenase (acetylating) activity;GO:0004491 methylmalonate-semialdehyde dehydrogenase (acylating) activity	G: Carbohydrate transport and metabolism;E: Amino acid transport and metabolism	K00140	ko00280: Valine, leucine and isoleucine degradation;ko00410: beta-Alanine metabolism;ko00562: Inositol phosphate metabolism;ko00640: Propanoate metabolism;ko01100: Metabolic pathways;ko01200: Carbon metabolism	IPR010061: Methylmalonate-semialdehyde dehydrogenase;IPR015590: Aldehyde dehydrogenase domain;IPR016160: Aldehyde dehydrogenase, cysteine active site;IPR016161: Aldehyde/histidinol dehydrogenase;IPR016162: Aldehyde dehydrogenase, N-terminal;IPR016163: Aldehyde dehydrogenase, C-terminal	chloroplast
A0A1S3ZXL1	pme1651	-0.9488	2.54e-06	pmb0608	-0.951003	2.04784e-06	pmb0782	-0.960261	7.30012e-07	Zmdp001663	-0.954686	1.39414e-06	probable beta-D-xylosidase 7 OS=Nicotiana tabacum OX=4097 GN=LOC107791565 PE=4 SV=1	GO:0031222 arabinan catabolic process;GO:0045493 xylan catabolic process	GO:0005576 extracellular region;GO:0009505 plant-type cell wall	GO:0004553 hydrolase activity, hydrolyzing O-glycosyl compounds;GO:0046556 alpha-L-arabinofuranosidase activity;GO:0009044 xylan 1,4-beta-xylosidase activity	--	K15920	ko00520: Amino sugar and nucleotide sugar metabolism;ko01100: Metabolic pathways	IPR001764: Glycoside hydrolase, family 3, N-terminal;IPR002772: Glycoside hydrolase family 3 C-terminal domain;IPR013783: Immunoglobulin-like fold;IPR017853: Glycoside hydrolase superfamily;IPR026891: Fibronectin type III-like domain;IPR036881: Glycoside hydrolase family 3 C-terminal domain superfamily;IPR036962: Glycoside hydrolase, family 3, N-terminal domain superfamily	Extracell
A0A1S3ZXX1	pme1651	-0.919024	2.39e-05	pmb0608	-0.933089	9.43351e-06	pmb0782	-0.924866	1.66055e-05	Zmdp001663	-0.918238	2.5054e-05	pathogenesis-related protein PR-1-like OS=Nicotiana tabacum OX=4097 GN=LOC107791665 PE=4 SV=1	GO:0006952 defense response;GO:0009607 response to biotic stimulus	GO:0005615 extracellular space	--	S: Function unknown	K13449	ko04016: MAPK signaling pathway - plant;ko04075: Plant hormone signal transduction;ko04626: Plant-pathogen interaction	IPR014044: CAP domain;IPR018244: Allergen V5/Tpx-1-related, conserved site;IPR035940: CAP superfamily	Extracell
A0A1S3ZYU5	pme1651	-0.981722	1.56e-08	pmb0608	-0.979556	2.71789e-08	pmb0782	-0.982155	1.38335e-08	Zmdp001663	-0.984351	7.20027e-09	aspartyl protease family protein 1-like OS=Nicotiana tabacum OX=4097 GN=LOC107791850 PE=3 SV=1	--	GO:0016021 integral component of membrane	GO:0004190 aspartic-type endopeptidase activity	O: Posttranslational modification, protein turnover, chaperones	K00924	--	IPR001969: Aspartic peptidase, active site;IPR021109: Aspartic peptidase domain superfamily;IPR032799: Xylanase inhibitor, C-terminal;IPR032861: Xylanase inhibitor, N-terminal;IPR033121: Peptidase family A1 domain;IPR034161: Pepsin-like domain, plant	Extracell
A0A1S3ZYX6	pme1651	-0.91856	2.46e-05	pmb0608	-0.907375	4.58828e-05	pmb0782	-0.92741	1.40395e-05	Zmdp001663	-0.927518	1.39381e-05	probable polygalacturonase At3g15720 isoform X1 OS=Nicotiana tabacum OX=4097 GN=LOC107791996 PE=3 SV=1	GO:0005975 carbohydrate metabolic process	GO:0005618 cell wall	GO:0004650 polygalacturonase activity	--	K01184	ko00040: Pentose and glucuronate interconversions;ko01100: Metabolic pathways	IPR000743: Glycoside hydrolase, family 28;IPR011050: Pectin lyase fold/virulence factor;IPR012334: Pectin lyase fold	chloroplast
A0A1S3ZZP8	pme1651	-0.928212	1.33e-05	pmb0608	-0.923823	1.77588e-05	pmb0782	-0.93306	9.45378e-06	Zmdp001663	-0.934066	8.77955e-06	3-oxoacyl-[acyl-carrier-protein] reductase FabG-like OS=Nicotiana tabacum OX=4097 GN=LOC107792145 PE=3 SV=1	--	--	GO:0016491 oxidoreductase activity	R: General function prediction only	K00059	ko00061: Fatty acid biosynthesis;ko00780: Biotin metabolism;ko01100: Metabolic pathways;ko01110: Biosynthesis of secondary metabolites;ko01212: Fatty acid metabolism;ko01240: Biosynthesis of cofactors	IPR002347: Short-chain dehydrogenase/reductase SDR;IPR020904: Short-chain dehydrogenase/reductase, conserved site;IPR036291: NAD(P)-binding domain superfamily	Cytoplasm
A0A1S3ZZU7	pme1651	-0.94883	2.53e-06	pmb0608	-0.936329	7.40143e-06	pmb0782	-0.929152	1.24712e-05	Zmdp001663	-0.943552	4.10394e-06	Pectinesterase OS=Nicotiana tabacum OX=4097 GN=LOC107792197 PE=3 SV=1	GO:0045490 pectin catabolic process;GO:0042545 cell wall modification	GO:0005576 extracellular region	GO:0045330 aspartyl esterase activity;GO:0030599 pectinesterase activity;GO:0046910 pectinesterase inhibitor activity	--	K01051	ko00040: Pentose and glucuronate interconversions;ko01100: Metabolic pathways	IPR000070: Pectinesterase, catalytic;IPR006501: Pectinesterase inhibitor domain;IPR011050: Pectin lyase fold/virulence factor;IPR012334: Pectin lyase fold;IPR035513: Invertase/pectin methylesterase inhibitor domain superfamily	chloroplast
A0A1S3ZZV0	pme1651	-0.909452	4.11e-05	pmb0608	-0.902871	5.77236e-05	pmb0782	-0.922915	1.88131e-05	Zmdp001663	-0.915912	2.87125e-05	probable L-ascorbate peroxidase 6, chloroplastic isoform X1 OS=Nicotiana tabacum OX=4097 GN=LOC107792162 PE=3 SV=1	GO:0042744 hydrogen peroxide catabolic process;GO:0000302 response to reactive oxygen species;GO:0034599 cellular response to oxidative stress	GO:0016021 integral component of membrane	GO:0046872 metal ion binding;GO:0020037 heme binding;GO:0004601 peroxidase activity;GO:0016688 L-ascorbate peroxidase activity	--	K00434	ko00053: Ascorbate and aldarate metabolism;ko00480: Glutathione metabolism;ko01100: Metabolic pathways	IPR002016: Haem peroxidase;IPR010255: Haem peroxidase superfamily;IPR019793: Peroxidases heam-ligand binding site	chloroplast
A0A1S4A0N1	pme1651	-0.971427	1.43e-07	pmb0608	-0.964319	4.28951e-07	pmb0782	-0.960297	7.26783e-07	Zmdp001663	-0.969569	1.95276e-07	wound-induced proteinase inhibitor 2-like OS=Nicotiana tabacum OX=4097 GN=LOC107792454 PE=3 SV=1	--	--	GO:0004867 serine-type endopeptidase inhibitor activity	--	--	--	IPR003465: Proteinase inhibitor I20	Extracell
A0A1S4A1C1	pme1651	-0.973117	1.06e-07	pmb0608	-0.963975	4.49776e-07	pmb0782	-0.960208	7.34849e-07	Zmdp001663	-0.970215	1.75622e-07	suppressor of disruption of TFIIS-like OS=Nicotiana tabacum OX=4097 GN=LOC107792716 PE=4 SV=1	--	--	GO:0016787 hydrolase activity	R: General function prediction only	K07025	--	IPR006439: HAD hydrolase, subfamily IA;IPR010237: Pyrimidine 5-nucleotidase;IPR023214: HAD superfamily;IPR036412: HAD-like superfamily;IPR041492: Haloacid dehalogenase-like hydrolase	Cytoplasm
A0A1S4A2B1	pme1651	-0.960076	7.47e-07	pmb0608	-0.959273	8.24069e-07	pmb0782	-0.966817	2.99698e-07	Zmdp001663	-0.964981	3.91047e-07	uncharacterized protein LOC107792985 OS=Nicotiana tabacum OX=4097 GN=LOC107792985 PE=4 SV=1	--	--	--	--	--	--	--	chloroplast
A0A1S4A2M2	pme1651	-0.963864	4.57e-07	pmb0608	-0.958159	9.41299e-07	pmb0782	-0.968537	2.30339e-07	Zmdp001663	-0.969107	2.10396e-07	Probable 6-phosphogluconolactonase OS=Nicotiana tabacum OX=4097 GN=LOC107793104 PE=3 SV=1	GO:0005975 carbohydrate metabolic process;GO:0009051 pentose-phosphate shunt, oxidative branch	GO:0005737 cytoplasm	GO:0017057 6-phosphogluconolactonase activity	G: Carbohydrate transport and metabolism	K01057	ko00030: Pentose phosphate pathway;ko01100: Metabolic pathways;ko01110: Biosynthesis of secondary metabolites;ko01200: Carbon metabolism	IPR005900: 6-phosphogluconolactonase, DevB-type;IPR006148: Glucosamine/galactosamine-6-phosphate isomerase;IPR037171: NagB/RpiA transferase-like	Nucleus
A0A1S4A3U1	pme1651	-0.977315	4.55e-08	pmb0608	-0.968716	2.23917e-07	pmb0782	-0.964244	4.3344e-07	Zmdp001663	-0.973072	1.06582e-07	Receptor-like serine/threonine-protein kinase OS=Nicotiana tabacum OX=4097 GN=LOC107793484 PE=3 SV=1	GO:0006468 protein phosphorylation;GO:0048544 recognition of pollen	GO:0005886 plasma membrane;GO:0016021 integral component of membrane	GO:0005524 ATP binding;GO:0004674 protein serine/threonine kinase activity;GO:0030246 carbohydrate binding	--	K13430	ko04626: Plant-pathogen interaction	IPR000719: Protein kinase domain;IPR000742: EGF-like domain;IPR000858: S-locus glycoprotein domain;IPR001245: Serine-threonine/tyrosine-protein kinase, catalytic domain;IPR001480: Bulb-type lectin domain;IPR003609: PAN/Apple domain;IPR008271: Serine/threonine-protein kinase, active site;IPR011009: Protein kinase-like domain superfamily;IPR017441: Protein kinase, ATP binding site;IPR021820: S-locu…	Extracell
A0A1S4A3V1	pme1651	-0.948932	2.51e-06	pmb0608	-0.940607	5.26542e-06	pmb0782	-0.930625	1.12559e-05	Zmdp001663	-0.942509	4.48933e-06	Alpha-galactosidase OS=Nicotiana tabacum OX=4097 GN=LOC107793428 PE=3 SV=1	GO:0005975 carbohydrate metabolic process	GO:0009505 plant-type cell wall	GO:0052692 raffinose alpha-galactosidase activity	G: Carbohydrate transport and metabolism	K07407	ko00052: Galactose metabolism;ko00561: Glycerolipid metabolism;ko00600: Sphingolipid metabolism;ko00603: Glycosphingolipid biosynthesis - globo and isoglobo series;ko01100: Metabolic pathways	IPR000111: Glycoside hydrolase family 27/36, conserved site;IPR002241: Glycoside hydrolase, family 27;IPR013780: Glycosyl hydrolase, all-beta;IPR013785: Aldolase-type TIM barrel;IPR017853: Glycoside hydrolase superfamily;IPR041233: Alpha galactosidase, C-terminal beta sandwich domain	vacuolar membrane
A0A1S4A3Y3	pme1651	-0.907278	4.61e-05	pmb0608	-0.910579	3.86898e-05	pmb0782	-0.929281	1.23606e-05	Zmdp001663	-0.918259	2.50233e-05	glucan endo-1,3-beta-glucosidase 9-like OS=Nicotiana tabacum OX=4097 GN=LOC107793451 PE=3 SV=1	GO:0005975 carbohydrate metabolic process	GO:0046658 anchored component of plasma membrane	GO:0042973 glucan endo-1,3-beta-D-glucosidase activity	--	K19893	ko00500: Starch and sucrose metabolism;ko01100: Metabolic pathways	IPR000490: Glycoside hydrolase family 17;IPR012946: X8 domain;IPR017853: Glycoside hydrolase superfamily	chloroplast
A0A1S4A422	pme1651	-0.938658	6.17e-06	pmb0608	-0.928452	1.30834e-05	pmb0782	-0.923735	1.78589e-05	Zmdp001663	-0.931085	1.08964e-05	NAD(P)H dehydrogenase (quinone) OS=Nicotiana tabacum OX=4097 GN=LOC107793479 PE=3 SV=1	GO:0055114 oxidation-reduction process	--	GO:0010181 FMN binding;GO:0003955 NAD(P)H dehydrogenase (quinone) activity	R: General function prediction only	K03809	ko00130: Ubiquinone and other terpenoid-quinone biosynthesis;ko01100: Metabolic pathways;ko01110: Biosynthesis of secondary metabolites;ko01240: Biosynthesis of cofactors	IPR005025: NADPH-dependent FMN reductase-like;IPR008254: Flavodoxin/nitric oxide synthase;IPR010089: Flavoprotein WrbA-like;IPR029039: Flavoprotein-like superfamily	Nucleus
A0A1S4A4K2	pme1651	-0.908351	4.36e-05	pmb0608	-0.903805	5.50919e-05	pmb0782	-0.920449	2.1929e-05	Zmdp001663	-0.918818	2.42031e-05	Shikimate dehydrogenase (NADP(+)) OS=Nicotiana tabacum OX=4097 GN=LOC107793657 PE=3 SV=1	GO:0009073 aromatic amino acid family biosynthetic process;GO:0009423 chorismate biosynthetic process;GO:0019632 shikimate metabolic process	--	GO:0050661 NADP binding;GO:0003855 3-dehydroquinate dehydratase activity;GO:0004764 shikimate 3-dehydrogenase (NADP+) activity	E: Amino acid transport and metabolism	K13832	ko00400: Phenylalanine, tyrosine and tryptophan biosynthesis;ko01100: Metabolic pathways;ko01110: Biosynthesis of secondary metabolites;ko01230: Biosynthesis of amino acids	IPR001381: 3-dehydroquinate dehydratase type I;IPR006151: Quinate/shikimate 5-dehydrogenase/glutamyl-tRNA reductase;IPR011342: Shikimate dehydrogenase;IPR013708: Shikimate dehydrogenase substrate binding, N-terminal;IPR013785: Aldolase-type TIM barrel;IPR022893: Shikimate dehydrogenase family;IPR036291: NAD(P)-binding domain superfamily;IPR041121: SDH, C-terminal	Cytoplasm
A0A1S4A4Y0	pme1651	-0.90325	5.66e-05	pmb0608	-0.907063	4.66335e-05	pmb0782	-0.922901	1.88302e-05	Zmdp001663	-0.912833	3.41853e-05	rhodanese-like domain-containing protein 4, chloroplastic OS=Nicotiana tabacum OX=4097 GN=LOC107793804 PE=4 SV=1	--	--	--	--	K17525	--	IPR036873: Rhodanese-like domain superfamily	chloroplast
A0A1S4A5E1	pme1651	-0.938758	6.12e-06	pmb0608	-0.924586	1.69094e-05	pmb0782	-0.939209	5.90104e-06	Zmdp001663	-0.937919	6.53965e-06	gamma-interferon-inducible lysosomal thiol reductase-like OS=Nicotiana tabacum OX=4097 GN=LOC107793859 PE=3 SV=1	--	--	GO:0016491 oxidoreductase activity	O: Posttranslational modification, protein turnover, chaperones	K08059	--	IPR004911: Gamma interferon inducible lysosomal thiol reductase GILT;IPR036249: Thioredoxin-like superfamily	vacuolar membrane
A0A1S4A5L0	pme1651	-0.928006	1.35e-05	pmb0608	-0.921745	2.02449e-05	pmb0782	-0.911211	3.73822e-05	Zmdp001663	-0.921815	2.01572e-05	1,2-dihydroxy-3-keto-5-methylthiopentene dioxygenase OS=Nicotiana tabacum OX=4097 GN=LOC107794003 PE=3 SV=1	GO:0019509 L-methionine salvage from methylthioadenosine;GO:0006555 methionine metabolic process	GO:0005634 nucleus;GO:0005737 cytoplasm	GO:0005506 iron ion binding;GO:0010309 acireductone dioxygenase [iron(II)-requiring] activity	S: Function unknown	K08967	ko00270: Cysteine and methionine metabolism;ko01100: Metabolic pathways	IPR004313: Acireductone dioxygenase ARD family;IPR011051: RmlC-like cupin domain superfamily;IPR014710: RmlC-like jelly roll fold;IPR027496: 1,2-dihydroxy-3-keto-5-methylthiopentene dioxygenase, eukaryotes	Cytoplasm
A0A1S4A5R8	pme1651	-0.984866	6.1e-09	pmb0608	-0.982083	1.41103e-08	pmb0782	-0.981172	1.80545e-08	Zmdp001663	-0.983549	9.2313e-09	peptide-N4-(N-acetyl-beta- glucosaminyl)asparagine amidase A-like OS=Nicotiana tabacum OX=4097 GN=LOC107794060 PE=4 SV=1	--	GO:0005773 vacuole	--	--	--	--	IPR021102: Peptide-N4-(N-acetyl-beta-glucosaminyl)asparagine amidase A	Nucleus
A0A1S4A5V0	pme1651	-0.925719	1.57e-05	pmb0608	-0.911547	3.67013e-05	pmb0782	-0.905824	4.97198e-05	Zmdp001663	-0.917931	2.55149e-05	receptor-like protein kinase HSL1 isoform X2 OS=Nicotiana tabacum OX=4097 GN=LOC107794048 PE=4 SV=1	--	GO:0016021 integral component of membrane	GO:0005524 ATP binding;GO:0004672 protein kinase activity	--	K00924	--	IPR000719: Protein kinase domain;IPR001611: Leucine-rich repeat;IPR003591: Leucine-rich repeat, typical subtype;IPR008271: Serine/threonine-protein kinase, active site;IPR011009: Protein kinase-like domain superfamily;IPR017441: Protein kinase, ATP binding site;IPR032675: Leucine-rich repeat domain superfamily	chloroplast
A0A1S4A6H4	pme1651	-0.983784	8.59e-09	pmb0608	-0.980523	2.13655e-08	pmb0782	-0.98527	5.32743e-09	Zmdp001663	-0.988296	1.69605e-09	peroxisomal fatty acid beta-oxidation multifunctional protein AIM1-like OS=Nicotiana tabacum OX=4097 GN=LOC107794207 PE=3 SV=1	GO:0006635 fatty acid beta-oxidation	GO:0009507 chloroplast;GO:0005777 peroxisome	GO:0003857 3-hydroxyacyl-CoA dehydrogenase activity;GO:0004300 enoyl-CoA hydratase activity;GO:0008692 3-hydroxybutyryl-CoA epimerase activity;GO:0004165 dodecenoyl-CoA delta-isomerase activity	I: Lipid transport and metabolism	K10527	ko00071: Fatty acid degradation;ko00592: alpha-Linolenic acid metabolism;ko01100: Metabolic pathways;ko01110: Biosynthesis of secondary metabolites;ko01212: Fatty acid metabolism	IPR001753: Enoyl-CoA hydratase/isomerase;IPR006108: 3-hydroxyacyl-CoA dehydrogenase, C-terminal;IPR006176: 3-hydroxyacyl-CoA dehydrogenase, NAD binding;IPR008927: 6-phosphogluconate dehydrogenase-like, C-terminal domain superfamily;IPR018376: Enoyl-CoA hydratase/isomerase, conserved site;IPR029045: ClpP/crotonase-like domain superfamily;IPR036291: NAD(P)-binding domain superfamily	Cytoplasm
A0A1S4A735	pme1651	-0.987667	2.2e-09	pmb0608	-0.983565	9.18818e-09	pmb0782	-0.987099	2.75438e-09	Zmdp001663	-0.989861	8.29756e-10	latex serine proteinase inhibitor-like OS=Nicotiana tabacum OX=4097 GN=LOC107794464 PE=3 SV=1	--	--	GO:0004866 endopeptidase inhibitor activity	--	--	--	IPR002160: Proteinase inhibitor I3, Kunitz legume;IPR011065: Kunitz inhibitor STI-like superfamily	Extracell
A0A1S4A7I0	pme1651	-0.971744	1.35e-07	pmb0608	-0.962423	5.53931e-07	pmb0782	-0.956133	1.18828e-06	Zmdp001663	-0.968019	2.49718e-07	uncharacterized protein LOC107794569 OS=Nicotiana tabacum OX=4097 GN=LOC107794569 PE=4 SV=1	--	--	--	--	--	--	IPR011042: Six-bladed beta-propeller, TolB-like;IPR011659: WD40-like beta propeller	chloroplast
A0A1S4A7P7	pme1651	-0.976842	5.05e-08	pmb0608	-0.974978	7.40718e-08	pmb0782	-0.983617	9.04363e-09	Zmdp001663	-0.982185	1.37166e-08	glucan endo-1,3-beta-glucosidase 4-like OS=Nicotiana tabacum OX=4097 GN=LOC107794662 PE=3 SV=1	GO:0005975 carbohydrate metabolic process	GO:0046658 anchored component of plasma membrane	GO:0042973 glucan endo-1,3-beta-D-glucosidase activity	--	K19892	ko00500: Starch and sucrose metabolism;ko01100: Metabolic pathways	IPR000490: Glycoside hydrolase family 17;IPR000608: Ubiquitin-conjugating enzyme E2;IPR012946: X8 domain;IPR016135: Ubiquitin-conjugating enzyme/RWD-like;IPR017853: Glycoside hydrolase superfamily	Plasma membrane
A0A1S4A990	pme1651	-0.937568	6.72e-06	pmb0608	-0.932723	9.68878e-06	pmb0782	-0.923182	1.84979e-05	Zmdp001663	-0.9299	1.18413e-05	protein ELF4-LIKE 3-like OS=Nicotiana tabacum OX=4097 GN=LOC107795144 PE=3 SV=1	GO:0009649 entrainment of circadian clock;GO:0042753 positive regulation of circadian rhythm;GO:0048511 rhythmic process	GO:0005634 nucleus	--	--	--	--	IPR009741: Protein EARLY FLOWERING 4 domain	Nucleus
A0A1S4A9C7	pme1651	-0.952423	1.77e-06	pmb0608	-0.944668	3.72104e-06	pmb0782	-0.95926	8.25331e-07	Zmdp001663	-0.953597	1.56713e-06	Malate dehydrogenase OS=Nicotiana tabacum OX=4097 GN=LOC107795174 PE=3 SV=1	GO:0005975 carbohydrate metabolic process;GO:0006099 tricarboxylic acid cycle;GO:0006108 malate metabolic process	GO:0005739 mitochondrion;GO:0005737 cytoplasm	GO:0030060 L-malate dehydrogenase activity	C: Energy production and conversion	K00026	ko00020: Citrate cycle (TCA cycle);ko00270: Cysteine and methionine metabolism;ko00620: Pyruvate metabolism;ko00630: Glyoxylate and dicarboxylate metabolism;ko00710: Carbon fixation in photosynthetic organisms;ko01100: Metabolic pathways;ko01110: Biosynthesis of secondary metabolites;ko01200: Carbon metabolism	IPR001236: Lactate/malate dehydrogenase, N-terminal;IPR001252: Malate dehydrogenase, active site;IPR001557: L-lactate/malate dehydrogenase;IPR010097: Malate dehydrogenase, type 1;IPR015955: Lactate dehydrogenase/glycoside hydrolase, family 4, C-terminal;IPR022383: Lactate/malate dehydrogenase, C-terminal;IPR036291: NAD(P)-binding domain superfamily	chloroplast
A0A1S4A9X2	pme1651	-0.944693	3.71e-06	pmb0608	-0.933418	9.20887e-06	pmb0782	-0.920223	2.22327e-05	Zmdp001663	-0.940027	5.52208e-06	Probable bifunctional methylthioribulose-1-phosphate dehydratase/enolase-phosphatase E1 OS=Nicotiana tabacum OX=4097 GN=LOC107795281 PE=3 SV=1	GO:0019509 L-methionine salvage from methylthioadenosine;GO:0019284 L-methionine salvage from S-adenosylmethionine	GO:0005737 cytoplasm	GO:0000287 magnesium ion binding;GO:0008270 zinc ion binding;GO:0043715 2,3-diketo-5-methylthiopentyl-1-phosphate enolase activity;GO:0043716 2-hydroxy-3-keto-5-methylthiopentenyl-1-phosphate phosphatase activity;GO:0043874 acireductone synthase activity;GO:0046570 methylthioribulose 1-phosphate dehydratase activity	G: Carbohydrate transport and metabolism	K16054	ko00270: Cysteine and methionine metabolism;ko01100: Metabolic pathways	IPR001303: Class II aldolase/adducin N-terminal;IPR017714: Methylthioribulose-1-phosphate dehydratase;IPR023214: HAD superfamily;IPR023943: Enolase-phosphatase E1;IPR027505: Probable bifunctional methylthioribulose-1-phosphate dehydratase/enolase-phosphatase E1;IPR027514: Methylthioribulose-1-phosphate dehydratase, eukaryotes;IPR036409: Class II aldolase/adducin N-terminal domain superfamily;IPR0…	Cytoskeleton
A0A1S4A9Y0	pme1651	-0.974581	8.01e-08	pmb0608	-0.971088	1.51569e-07	pmb0782	-0.97486	7.58179e-08	Zmdp001663	-0.976553	5.36566e-08	uncharacterized oxidoreductase At4g09670-like OS=Nicotiana tabacum OX=4097 GN=LOC107795338 PE=4 SV=1	--	--	GO:0016491 oxidoreductase activity	G: Carbohydrate transport and metabolism;Q: Secondary metabolites biosynthesis, transport and catabolism	--	--	IPR000683: Gfo/Idh/MocA-like oxidoreductase, N-terminal;IPR036291: NAD(P)-binding domain superfamily	Cytoplasm
A0A1S4A9Z1	pme1651	-0.93787	6.57e-06	pmb0608	-0.932402	9.91668e-06	pmb0782	-0.917119	2.67656e-05	Zmdp001663	-0.933162	9.38323e-06	Glycosyltransferase OS=Nicotiana tabacum OX=4097 GN=LOC107795312 PE=3 SV=1	--	--	GO:0008194 UDP-glycosyltransferase activity	G: Carbohydrate transport and metabolism;C: Energy production and conversion	K13495	ko00908: Zeatin biosynthesis	IPR002213: UDP-glucuronosyl/UDP-glucosyltransferase;IPR035595: UDP-glycosyltransferase family, conserved site	Nucleus
A0A1S4AAH6	pme1651	0.967404	2.74e-07	pmb0608	0.958352	9.20108e-07	pmb0782	0.95478	1.38008e-06	Zmdp001663	0.96279	5.2776e-07	DNA replication licensing factor MCM7 OS=Nicotiana tabacum OX=4097 GN=LOC107795499 PE=3 SV=1	GO:0006268 DNA unwinding involved in DNA replication;GO:0006270 DNA replication initiation;GO:0006271 DNA strand elongation involved in DNA replication;GO:0000727 double-strand break repair via break-induced replication;GO:0006267 pre-replicative complex assembly involved in nuclear cell cycle DNA replication	GO:0005634 nucleus;GO:0042555 MCM complex	GO:0005524 ATP binding;GO:0003697 single-stranded DNA binding;GO:0003678 DNA helicase activity;GO:0003688 DNA replication origin binding	L: Replication, recombination and repair	K02210	ko03030: DNA replication	IPR001208: MCM domain;IPR008050: DNA replication licensing factor Mcm7;IPR012340: Nucleic acid-binding, OB-fold;IPR018525: Mini-chromosome maintenance, conserved site;IPR027417: P-loop containing nucleoside triphosphate hydrolase;IPR027925: MCM N-terminal domain;IPR031327: Mini-chromosome maintenance protein;IPR033762: MCM OB domain;IPR041562: MCM, AAA-lid domain	Cytoplasm
A0A1S4AAJ0	pme1651	-0.962135	5.75e-07	pmb0608	-0.955557	1.26708e-06	pmb0782	-0.958385	9.16557e-07	Zmdp001663	-0.96339	4.87051e-07	protein trichome birefringence-like 43 OS=Nicotiana tabacum OX=4097 GN=LOC107795476 PE=3 SV=1	--	GO:0005794 Golgi apparatus	GO:0016413 O-acetyltransferase activity	--	K23877	--	IPR025846: Trichome birefringence-like, N-terminal domain;IPR026057: PC-Esterase	Extracell
A0A1S4AAL1	pme1651	-0.921521	2.05e-05	pmb0608	-0.921054	2.11297e-05	pmb0782	-0.931598	1.05059e-05	Zmdp001663	-0.92859	1.29611e-05	triosephosphate isomerase, cytosolic-like OS=Nicotiana tabacum OX=4097 GN=LOC107795534 PE=3 SV=1	GO:0006096 glycolytic process;GO:0006094 gluconeogenesis;GO:0046166 glyceraldehyde-3-phosphate biosynthetic process;GO:0019563 glycerol catabolic process	GO:0005829 cytosol	GO:0004807 triose-phosphate isomerase activity	G: Carbohydrate transport and metabolism	K01803	ko00010: Glycolysis / Gluconeogenesis;ko00051: Fructose and mannose metabolism;ko00562: Inositol phosphate metabolism;ko00710: Carbon fixation in photosynthetic organisms;ko01100: Metabolic pathways;ko01110: Biosynthesis of secondary metabolites;ko01200: Carbon metabolism;ko01230: Biosynthesis of amino acids	IPR000652: Triosephosphate isomerase;IPR013785: Aldolase-type TIM barrel;IPR020861: Triosephosphate isomerase, active site;IPR022896: Triosephosphate isomerase, bacterial/eukaryotic;IPR035990: Triosephosphate isomerase superfamily	chloroplast
A0A1S4AAQ3	pme1651	-0.992233	2.2e-10	pmb0608	-0.987114	2.73821e-09	pmb0782	-0.984308	7.29961e-09	Zmdp001663	-0.990444	6.17633e-10	2-hydroxyisoflavanone dehydratase-like OS=Nicotiana tabacum OX=4097 GN=LOC107795526 PE=4 SV=1	--	--	GO:0016787 hydrolase activity	V: Defense mechanisms	K14493	ko04075: Plant hormone signal transduction	IPR013094: Alpha/beta hydrolase fold-3;IPR029058: Alpha/Beta hydrolase fold	Cytoplasm
A0A1S4ABL6	pme1651	-0.944422	3.8e-06	pmb0608	-0.943925	3.97262e-06	pmb0782	-0.931959	1.02377e-05	Zmdp001663	-0.94015	5.46695e-06	Pectin acetylesterase OS=Nicotiana tabacum OX=4097 GN=LOC107795867 PE=3 SV=1	GO:0071555 cell wall organization	GO:0005576 extracellular region;GO:0009505 plant-type cell wall	GO:0052689 carboxylic ester hydrolase activity;GO:0052793 pectin acetylesterase activity	M: Cell wall/membrane/envelope biogenesis	K19882	--	IPR004963: Pectinacetylesterase/NOTUM	Extracell
A0A1S4ABX6	pme1651	0.964744	4.04e-07	pmb0608	0.957111	1.06342e-06	pmb0782	0.963138	5.03805e-07	Zmdp001663	0.967186	2.83569e-07	condensin complex subunit 3-like OS=Nicotiana tabacum OX=4097 GN=LOC107795974 PE=3 SV=1	GO:0051301 cell division;GO:0007076 mitotic chromosome condensation	GO:0000793 condensed chromosome;GO:0000796 condensin complex	--	D: Cell cycle control, cell division, chromosome partitioning;B: Chromatin structure and dynamics	K06678	--	IPR011989: Armadillo-like helical;IPR016024: Armadillo-type fold;IPR018247: EF-Hand 1, calcium-binding site;IPR025977: Nuclear condensin complex subunit 3, C-terminal domain	Nucleus
A0A1S4ACF6	pme1651	-0.917472	2.62e-05	pmb0608	-0.918523	2.46331e-05	pmb0782	-0.935145	8.09904e-06	Zmdp001663	-0.925892	1.55298e-05	uncharacterized protein LOC107796119 OS=Nicotiana tabacum OX=4097 GN=LOC107796119 PE=4 SV=1	--	--	--	--	--	--	--	chloroplast
A0A1S4ACZ3	pme1651	-0.953736	1.54e-06	pmb0608	-0.946811	3.06533e-06	pmb0782	-0.944406	3.80821e-06	Zmdp001663	-0.952355	1.78449e-06	lysosomal Pro-X carboxypeptidase-like OS=Nicotiana tabacum OX=4097 GN=LOC107796184 PE=3 SV=1	GO:0006508 proteolysis	GO:0005773 vacuole	GO:0008239 dipeptidyl-peptidase activity;GO:0008236 serine-type peptidase activity;GO:0004180 carboxypeptidase activity	O: Posttranslational modification, protein turnover, chaperones;R: General function prediction only	K01285	--	IPR008758: Peptidase S28;IPR029058: Alpha/Beta hydrolase fold;IPR042269: Serine carboxypeptidase S28, SKS domain	chloroplast
A0A1S4AES5	pme1651	-0.966657	3.07e-07	pmb0608	-0.960094	7.45309e-07	pmb0782	-0.946857	3.05228e-06	Zmdp001663	-0.963656	4.69815e-07	L-ascorbate oxidase homolog OS=Nicotiana tabacum OX=4097 GN=LOC107796674 PE=3 SV=1	--	--	GO:0016491 oxidoreductase activity;GO:0005507 copper ion binding	Q: Secondary metabolites biosynthesis, transport and catabolism	K19791	--	IPR001117: Multicopper oxidase, type 1;IPR008972: Cupredoxin;IPR011706: Multicopper oxidase, C-terminal;IPR011707: Multicopper oxidase, N-termianl;IPR034273: Ascorbate oxidase homologue, first cupredoxin domain	vacuolar membrane
A0A1S4AF69	pme1651	-0.93275	9.67e-06	pmb0608	-0.928362	1.31645e-05	pmb0782	-0.921639	2.03778e-05	Zmdp001663	-0.92603	1.53899e-05	Ribokinase OS=Nicotiana tabacum OX=4097 GN=LOC107796802 PE=3 SV=1	GO:0019252 starch biosynthetic process;GO:0019303 D-ribose catabolic process	GO:0005634 nucleus;GO:0005737 cytoplasm	GO:0005524 ATP binding;GO:0046872 metal ion binding;GO:0004747 ribokinase activity	G: Carbohydrate transport and metabolism	K00852	ko00030: Pentose phosphate pathway;ko01100: Metabolic pathways	IPR002173: Carbohydrate/purine kinase, PfkB, conserved site;IPR011611: Carbohydrate kinase PfkB;IPR011877: Ribokinase;IPR029056: Ribokinase-like	Cytoplasm
A0A1S4AF86	pme1651	-0.972936	1.09e-07	pmb0608	-0.974285	8.48142e-08	pmb0782	-0.982788	1.15587e-08	Zmdp001663	-0.977001	4.87606e-08	Aldehyde dehydrogenase (NAD(+)) OS=Nicotiana tabacum OX=4097 GN=LOC107796971 PE=3 SV=1	--	--	GO:0016620 oxidoreductase activity, acting on the aldehyde or oxo group of donors, NAD or NADP as acceptor	C: Energy production and conversion	K14085	ko00010: Glycolysis / Gluconeogenesis;ko00053: Ascorbate and aldarate metabolism;ko00071: Fatty acid degradation;ko00260: Glycine, serine and threonine metabolism;ko00280: Valine, leucine and isoleucine degradation;ko00310: Lysine degradation;ko00330: Arginine and proline metabolism;ko00340: Histidine metabolism;ko00380: Tryptophan metabolism;ko00410: beta-Alanine metabolism;ko00561: Glycerolipid…	IPR015590: Aldehyde dehydrogenase domain;IPR016161: Aldehyde/histidinol dehydrogenase;IPR016162: Aldehyde dehydrogenase, N-terminal;IPR016163: Aldehyde dehydrogenase, C-terminal;IPR029510: Aldehyde dehydrogenase, glutamic acid active site	Cytoplasm
A0A1S4AFH1	pme1651	-0.931764	1.04e-05	pmb0608	-0.931513	1.05695e-05	pmb0782	-0.948202	2.69121e-06	Zmdp001663	-0.940864	5.15492e-06	Glycerophosphodiester phosphodiesterase OS=Nicotiana tabacum OX=4097 GN=LOC107797074 PE=4 SV=1	GO:0006629 lipid metabolic process;GO:0006071 glycerol metabolic process	--	GO:0008889 glycerophosphodiester phosphodiesterase activity	C: Energy production and conversion	K01126	ko00564: Glycerophospholipid metabolism	IPR017946: PLC-like phosphodiesterase, TIM beta/alpha-barrel domain superfamily;IPR030395: Glycerophosphodiester phosphodiesterase domain	Plasma membrane
A0A1S4AG55	pme1651	-0.950808	2.09e-06	pmb0608	-0.950889	2.07131e-06	pmb0782	-0.943688	4.0555e-06	Zmdp001663	-0.951162	2.01532e-06	NECAP-like protein CG9132 OS=Nicotiana tabacum OX=4097 GN=LOC107797303 PE=4 SV=1	GO:0006897 endocytosis;GO:0016192 vesicle-mediated transport	GO:0030125 clathrin vesicle coat	--	S: Function unknown	K20069	--	IPR011993: PH-like domain superfamily;IPR012466: NECAP, PHear domain	Nucleus
A0A1S4AI25	pme1651	0.904037	5.45e-05	pmb0608	0.901619	6.14082e-05	pmb0782	0.913205	3.34835e-05	Zmdp001663	0.917064	2.68523e-05	activating signal cointegrator 1-like OS=Nicotiana tabacum OX=4097 GN=LOC107797902 PE=4 SV=1	GO:0045893 positive regulation of transcription, DNA-templated	GO:0005634 nucleus	GO:0008270 zinc ion binding;GO:0003713 transcription coactivator activity	K: Transcription	K23398	--	IPR009349: Zinc finger, C2HC5-type	Nucleus
A0A1S4AIC6	pme1651	-0.942043	4.67e-06	pmb0608	-0.944106	3.91005e-06	pmb0782	-0.954793	1.37809e-06	Zmdp001663	-0.949025	2.48756e-06	beta-glucosidase 44-like OS=Nicotiana tabacum OX=4097 GN=LOC107797996 PE=3 SV=1	GO:0005975 carbohydrate metabolic process	--	GO:0008422 beta-glucosidase activity	G: Carbohydrate transport and metabolism	K05350	ko00460: Cyanoamino acid metabolism;ko00500: Starch and sucrose metabolism;ko00940: Phenylpropanoid biosynthesis;ko01100: Metabolic pathways;ko01110: Biosynthesis of secondary metabolites	IPR001360: Glycoside hydrolase family 1;IPR017853: Glycoside hydrolase superfamily;IPR033132: Glycosyl hydrolases family 1, N-terminal conserved site	vacuolar membrane
A0A1S4AJI1	pme1651	-0.943057	4.28e-06	pmb0608	-0.935593	7.82907e-06	pmb0782	-0.923923	1.7646e-05	Zmdp001663	-0.938824	6.08612e-06	probable Xaa-Pro aminopeptidase P OS=Nicotiana tabacum OX=4097 GN=LOC107798126 PE=3 SV=1	--	--	GO:0046872 metal ion binding;GO:0070006 metalloaminopeptidase activity	E: Amino acid transport and metabolism	K01262	--	IPR000587: Creatinase, N-terminal;IPR000994: Peptidase M24;IPR001131: Peptidase M24B, X-Pro dipeptidase/aminopeptidase P, conserved site;IPR029149: Creatinase/Aminopeptidase P/Spt16, N-terminal;IPR032416: Peptidase M24, C-terminal domain;IPR033740: Aminopeptidase P;IPR036005: Creatinase/aminopeptidase-like	chloroplast
A0A1S4AK47	pme1651	-0.965154	3.82e-07	pmb0608	-0.968628	2.27065e-07	pmb0782	-0.972253	1.23643e-07	Zmdp001663	-0.96838	2.36071e-07	Glutathione hydrolase OS=Nicotiana tabacum OX=4097 GN=LOC107798576 PE=4 SV=1	GO:0006751 glutathione catabolic process	GO:0005886 plasma membrane;GO:0016021 integral component of membrane	GO:0036374 glutathione hydrolase activity;GO:0000048 peptidyltransferase activity	E: Amino acid transport and metabolism	K18592	ko00430: Taurine and hypotaurine metabolism;ko00460: Cyanoamino acid metabolism;ko00480: Glutathione metabolism;ko00590: Arachidonic acid metabolism;ko01100: Metabolic pathways	IPR000101: Gamma-glutamyltranspeptidase;IPR029055: Nucleophile aminohydrolases, N-terminal;IPR043137: Gamma-glutamyltranspeptidase, small subunit;IPR043138: Gamma-glutamyltranspeptidase, large subunit, C-terminal domain	Plasma membrane
A0A1S4AKN6	pme1651	-0.901777	6.09e-05	pmb0608	-0.906061	4.91178e-05	pmb0782	-0.913656	3.26481e-05	Zmdp001663	-0.907204	4.62943e-05	Mitochondrial inner membrane protease ATP23 OS=Nicotiana tabacum OX=4097 GN=LOC107798743 PE=3 SV=1	GO:0034982 mitochondrial protein processing;GO:0033615 mitochondrial proton-transporting ATP synthase complex assembly	GO:0031314 extrinsic component of mitochondrial inner membrane	GO:0046872 metal ion binding;GO:0004222 metalloendopeptidase activity	L: Replication, recombination and repair	K18156	--	IPR019165: Peptidase M76, ATP23	Cytoplasm
A0A1S4ALZ9	pme1651	-0.989893	8.17e-10	pmb0608	-0.986806	3.07972e-09	pmb0782	-0.988383	1.63405e-09	Zmdp001663	-0.991985	2.57007e-10	Folate gamma-glutamyl hydrolase OS=Nicotiana tabacum OX=4097 GN=LOC107799082 PE=3 SV=1	GO:0046900 tetrahydrofolylpolyglutamate metabolic process	GO:0005615 extracellular space;GO:0005773 vacuole	GO:0034722 gamma-glutamyl-peptidase activity	H: Coenzyme transport and metabolism	K01307	ko00790: Folate biosynthesis;ko01240: Biosynthesis of cofactors	IPR011697: Peptidase C26;IPR015527: Peptidase C26, gamma-glutamyl hydrolase;IPR029062: Class I glutamine amidotransferase-like	Plasma membrane
A0A1S4AM35	pme1651	-0.947314	2.93e-06	pmb0608	-0.940699	5.22581e-06	pmb0782	-0.933783	8.96502e-06	Zmdp001663	-0.945554	3.43771e-06	subtilisin-like protease SBT1.5 isoform X2 OS=Nicotiana tabacum OX=4097 GN=LOC107799214 PE=3 SV=1	--	--	GO:0004252 serine-type endopeptidase activity	--	--	--	IPR000209: Peptidase S8/S53 domain;IPR003137: PA domain;IPR010259: Peptidase S8 propeptide/proteinase inhibitor I9;IPR023828: Peptidase S8, subtilisin, Ser-active site;IPR034197: Cucumisin-like catalytic domain;IPR036852: Peptidase S8/S53 domain superfamily;IPR037045: Peptidase S8 propeptide/proteinase inhibitor I9 superfamily;IPR041469: Subtilisin-like protease, fibronectin type-III domain	Extracell
A0A1S4ANJ7	pme1651	-0.947925	2.76e-06	pmb0608	-0.937385	6.8196e-06	pmb0782	-0.935547	7.85627e-06	Zmdp001663	-0.944854	3.66014e-06	GILT-like protein F37H8.5 OS=Nicotiana tabacum OX=4097 GN=LOC107799678 PE=3 SV=1	--	--	GO:0016491 oxidoreductase activity	O: Posttranslational modification, protein turnover, chaperones	K08059	--	IPR004911: Gamma interferon inducible lysosomal thiol reductase GILT;IPR036249: Thioredoxin-like superfamily	chloroplast
A0A1S4AP96	pme1651	-0.994308	4.66e-11	pmb0608	-0.988014	1.90979e-09	pmb0782	-0.986893	2.98049e-09	Zmdp001663	-0.993674	7.89645e-11	cysteine protease inhibitor 8-like OS=Nicotiana tabacum OX=4097 GN=LOC107799889 PE=3 SV=1	--	--	GO:0004866 endopeptidase inhibitor activity	--	--	--	IPR002160: Proteinase inhibitor I3, Kunitz legume;IPR011065: Kunitz inhibitor STI-like superfamily	Extracell
A0A1S4APC4	pme1651	-0.979283	2.9e-08	pmb0608	-0.973933	9.07346e-08	pmb0782	-0.967798	2.58371e-07	Zmdp001663	-0.979262	2.91726e-08	Inositol-tetrakisphosphate 1-kinase OS=Nicotiana tabacum OX=4097 GN=LOC107799749 PE=3 SV=1	GO:0052746 inositol phosphorylation;GO:0032957 inositol trisphosphate metabolic process	GO:0005737 cytoplasm;GO:0005829 cytosol	GO:0005524 ATP binding;GO:0000287 magnesium ion binding;GO:0047325 inositol tetrakisphosphate 1-kinase activity;GO:0052726 inositol-1,3,4-trisphosphate 5-kinase activity;GO:0052725 inositol-1,3,4-trisphosphate 6-kinase activity	--	K00913	ko00562: Inositol phosphate metabolism;ko01100: Metabolic pathways;ko04070: Phosphatidylinositol signaling system	IPR008656: Inositol-tetrakisphosphate 1-kinase;IPR011761: ATP-grasp fold;IPR040464: Inositol 1,3,4-trisphosphate 5/6-kinase, ATP-grasp domain;IPR041429: Inositol-tetrakisphosphate 1-kinase, N-terminal	Mitochondrion
A0A1S4APQ9	pme1651	-0.972796	1.12e-07	pmb0608	-0.966758	3.02305e-07	pmb0782	-0.954059	1.49172e-06	Zmdp001663	-0.96685	2.98193e-07	Beta-galactosidase OS=Nicotiana tabacum OX=4097 GN=LOC107800119 PE=3 SV=1	GO:0005975 carbohydrate metabolic process	GO:0005773 vacuole;GO:0005618 cell wall	GO:0030246 carbohydrate binding;GO:0004565 beta-galactosidase activity	G: Carbohydrate transport and metabolism	K12309	ko00052: Galactose metabolism;ko00511: Other glycan degradation;ko00531: Glycosaminoglycan degradation;ko00600: Sphingolipid metabolism;ko00604: Glycosphingolipid biosynthesis - ganglio series;ko01100: Metabolic pathways	IPR000922: D-galactoside/L-rhamnose binding SUEL lectin domain;IPR008979: Galactose-binding-like domain superfamily;IPR017853: Glycoside hydrolase superfamily;IPR019801: Glycoside hydrolase, family 35, conserved site;IPR031330: Glycoside hydrolase 35, catalytic domain;IPR041392: Beta-galactosidase, beta-sandwich domain	Endoplasmic reticulum
A0A1S4AQI9	pme1651	-0.954558	1.41e-06	pmb0608	-0.954023	1.49749e-06	pmb0782	-0.964218	4.34977e-07	Zmdp001663	-0.960428	7.1507e-07	reticuline oxidase-like protein OS=Nicotiana tabacum OX=4097 GN=LOC107800217 PE=3 SV=1	--	--	GO:0016491 oxidoreductase activity;GO:0071949 FAD binding	--	K22395	ko00940: Phenylpropanoid biosynthesis;ko01100: Metabolic pathways;ko01110: Biosynthesis of secondary metabolites	IPR006094: FAD linked oxidase, N-terminal;IPR012951: Berberine/berberine-like;IPR016166: FAD-binding domain, PCMH-type;IPR016167: FAD-binding, type PCMH, subdomain 1;IPR016169: FAD-binding, type PCMH, subdomain 2;IPR036318: FAD-binding, type PCMH-like superfamily	chloroplast
A0A1S4AQL0	pme1651	-0.934533	8.48e-06	pmb0608	-0.917647	2.59476e-05	pmb0782	-0.921553	2.0487e-05	Zmdp001663	-0.929926	1.18202e-05	uncharacterized protein LOC107800385 OS=Nicotiana tabacum OX=4097 GN=LOC107800385 PE=4 SV=1	--	GO:0016021 integral component of membrane	--	--	--	--	--	Nucleus
A0A1S4ARC5	pme1651	-0.947999	2.74e-06	pmb0608	-0.937345	6.8414e-06	pmb0782	-0.927659	1.38059e-05	Zmdp001663	-0.941753	4.78626e-06	alcohol dehydrogenase-like OS=Nicotiana tabacum OX=4097 GN=LOC107800476 PE=3 SV=1	GO:0046294 formaldehyde catabolic process	GO:0005829 cytosol	GO:0008270 zinc ion binding;GO:0004024 alcohol dehydrogenase activity, zinc-dependent;GO:0051903 S-(hydroxymethyl)glutathione dehydrogenase activity	Q: Secondary metabolites biosynthesis, transport and catabolism	K00121	ko00010: Glycolysis / Gluconeogenesis;ko00071: Fatty acid degradation;ko00350: Tyrosine metabolism;ko00620: Pyruvate metabolism;ko01100: Metabolic pathways;ko01110: Biosynthesis of secondary metabolites;ko01200: Carbon metabolism	IPR002328: Alcohol dehydrogenase, zinc-type, conserved site;IPR011032: GroES-like superfamily;IPR013149: Alcohol dehydrogenase-like, C-terminal;IPR013154: Alcohol dehydrogenase, N-terminal;IPR020843: Polyketide synthase, enoylreductase domain;IPR036291: NAD(P)-binding domain superfamily	Cytoplasm
A0A1S4ARK2	pme1651	-0.987089	2.76e-09	pmb0608	-0.986389	3.59538e-09	pmb0782	-0.980972	1.90263e-08	Zmdp001663	-0.984676	6.48611e-09	subtilisin-like protease SBT1.2 OS=Nicotiana tabacum OX=4097 GN=LOC107800526 PE=3 SV=1	--	--	GO:0004252 serine-type endopeptidase activity	--	--	--	IPR000209: Peptidase S8/S53 domain;IPR003137: PA domain;IPR010259: Peptidase S8 propeptide/proteinase inhibitor I9;IPR023827: Peptidase S8, subtilisin, Asp-active site;IPR034197: Cucumisin-like catalytic domain;IPR036852: Peptidase S8/S53 domain superfamily;IPR037045: Peptidase S8 propeptide/proteinase inhibitor I9 superfamily;IPR041469: Subtilisin-like protease, fibronectin type-III domain	Endoplasmic reticulum
A0A1S4ARL8	pme1651	-0.964143	4.4e-07	pmb0608	-0.960216	7.34106e-07	pmb0782	-0.968775	2.21841e-07	Zmdp001663	-0.967388	2.75039e-07	probable voltage-gated potassium channel subunit beta OS=Nicotiana tabacum OX=4097 GN=LOC107800680 PE=3 SV=1	GO:0034765 regulation of ion transmembrane transport;GO:0006813 potassium ion transport	--	GO:0005244 voltage-gated ion channel activity	C: Energy production and conversion	K17744	ko00053: Ascorbate and aldarate metabolism;ko01100: Metabolic pathways;ko01110: Biosynthesis of secondary metabolites;ko01240: Biosynthesis of cofactors	IPR023210: NADP-dependent oxidoreductase domain;IPR036812: NADP-dependent oxidoreductase domain superfamily	Cytoplasm
A0A1S4ARP3	pme1651	-0.948873	2.52e-06	pmb0608	-0.938704	6.14508e-06	pmb0782	-0.941941	4.7107e-06	Zmdp001663	-0.944928	3.63599e-06	uncharacterized protein LOC107800707 OS=Nicotiana tabacum OX=4097 GN=LOC107800707 PE=4 SV=1	--	--	--	--	--	--	--	chloroplast
A0A1S4ART4	pme1651	-0.943008	4.3e-06	pmb0608	-0.939911	5.57495e-06	pmb0782	-0.949953	2.27285e-06	Zmdp001663	-0.9487	2.56657e-06	F-box protein PP2-B11-like OS=Nicotiana tabacum OX=4097 GN=LOC107800683 PE=4 SV=1	--	--	--	--	--	--	IPR025886: Phloem protein 2-like	Cytoplasm
A0A1S4ATD0	pme1651	-0.981066	1.86e-08	pmb0608	-0.975494	6.68065e-08	pmb0782	-0.974479	8.16935e-08	Zmdp001663	-0.981462	1.67149e-08	acetylajmalan esterase-like OS=Nicotiana tabacum OX=4097 GN=LOC107801014 PE=3 SV=1	--	--	GO:0016788 hydrolase activity, acting on ester bonds	--	--	--	IPR001087: GDSL lipase/esterase;IPR035669: GDSL lipase/esterase-like, plant;IPR036514: SGNH hydrolase superfamily	chloroplast
A0A1S4ATY4	pme1651	-0.973387	1.01e-07	pmb0608	-0.971391	1.43861e-07	pmb0782	-0.977518	4.35581e-08	Zmdp001663	-0.975889	6.16245e-08	Cyanate hydratase OS=Nicotiana tabacum OX=4097 GN=LOC107801183 PE=3 SV=1	GO:0009439 cyanate metabolic process	--	GO:0003677 DNA binding;GO:0008824 cyanate hydratase activity	--	K01725	ko00910: Nitrogen metabolism;ko01100: Metabolic pathways	IPR003712: Cyanate lyase, C-terminal;IPR008076: Cyanate hydratase;IPR010982: Lambda repressor-like, DNA-binding domain superfamily;IPR036581: Cyanate lyase, C-terminal domain superfamily	Cytoplasm
A0A1S4AU86	pme1651	-0.931624	1.05e-05	pmb0608	-0.922534	1.92706e-05	pmb0782	-0.914502	3.1126e-05	Zmdp001663	-0.924355	1.71628e-05	Alpha-galactosidase OS=Nicotiana tabacum OX=4097 GN=LOC107801489 PE=3 SV=1	GO:0005975 carbohydrate metabolic process	GO:0009505 plant-type cell wall	GO:0052692 raffinose alpha-galactosidase activity	G: Carbohydrate transport and metabolism	K07407	ko00052: Galactose metabolism;ko00561: Glycerolipid metabolism;ko00600: Sphingolipid metabolism;ko00603: Glycosphingolipid biosynthesis - globo and isoglobo series;ko01100: Metabolic pathways	IPR000111: Glycoside hydrolase family 27/36, conserved site;IPR002241: Glycoside hydrolase, family 27;IPR013780: Glycosyl hydrolase, all-beta;IPR013785: Aldolase-type TIM barrel;IPR017853: Glycoside hydrolase superfamily;IPR041233: Alpha galactosidase, C-terminal beta sandwich domain	chloroplast
A0A1S4AUB3	pme1651	-0.965013	3.89e-07	pmb0608	-0.960035	7.50785e-07	pmb0782	-0.961848	5.97053e-07	Zmdp001663	-0.965746	3.50621e-07	glucan endo-1,3-beta-glucosidase 13-like OS=Nicotiana tabacum OX=4097 GN=LOC107801295 PE=3 SV=1	GO:0005975 carbohydrate metabolic process	GO:0046658 anchored component of plasma membrane	GO:0042973 glucan endo-1,3-beta-D-glucosidase activity	--	K19891	ko00500: Starch and sucrose metabolism;ko01100: Metabolic pathways	IPR000490: Glycoside hydrolase family 17;IPR012946: X8 domain;IPR017853: Glycoside hydrolase superfamily	chloroplast
A0A1S4AVE2	pme1651	-0.928921	1.27e-05	pmb0608	-0.928258	1.32577e-05	pmb0782	-0.928929	1.26636e-05	Zmdp001663	-0.928216	1.32958e-05	uncharacterized protein LOC107801713 OS=Nicotiana tabacum OX=4097 GN=LOC107801713 PE=4 SV=1	--	--	--	--	--	--	--	Nucleus
A0A1S4AWI6	pme1651	-0.937771	6.62e-06	pmb0608	-0.935222	8.05245e-06	pmb0782	-0.945479	3.4608e-06	Zmdp001663	-0.943731	4.0405e-06	Phenylalanine ammonia-lyase OS=Nicotiana tabacum OX=4097 GN=LOC107802063 PE=3 SV=1	GO:0009800 cinnamic acid biosynthetic process;GO:0006559 L-phenylalanine catabolic process	GO:0005737 cytoplasm	GO:0016841 ammonia-lyase activity;GO:0045548 phenylalanine ammonia-lyase activity	Q: Secondary metabolites biosynthesis, transport and catabolism	K10775	ko00360: Phenylalanine metabolism;ko00940: Phenylpropanoid biosynthesis;ko01100: Metabolic pathways;ko01110: Biosynthesis of secondary metabolites	IPR001106: Aromatic amino acid lyase;IPR005922: Phenylalanine ammonia-lyase;IPR008948: L-Aspartase-like;IPR022313: Phenylalanine/histidine ammonia-lyases, active site;IPR023144: Phenylalanine ammonia-lyase, shielding domain superfamily;IPR024083: Fumarase/histidase, N-terminal	chloroplast
A0A1S4AWK3	pme1651	-0.991008	4.56e-10	pmb0608	-0.98793	1.97717e-09	pmb0782	-0.988154	1.80134e-09	Zmdp001663	-0.992672	1.64428e-10	aspartyl protease AED3-like OS=Nicotiana tabacum OX=4097 GN=LOC107801990 PE=3 SV=1	GO:0006508 proteolysis	--	GO:0004190 aspartic-type endopeptidase activity	O: Posttranslational modification, protein turnover, chaperones	K22683	--	IPR021109: Aspartic peptidase domain superfamily;IPR032799: Xylanase inhibitor, C-terminal;IPR032861: Xylanase inhibitor, N-terminal;IPR033121: Peptidase family A1 domain	Extracell
A0A1S4AWU6	pme1651	-0.907334	4.6e-05	pmb0608	-0.9031	5.70703e-05	pmb0782	-0.928101	1.33996e-05	Zmdp001663	-0.917155	2.6708e-05	Ribulose-phosphate 3-epimerase OS=Nicotiana tabacum OX=4097 GN=LOC107802156 PE=3 SV=1	GO:0044262 cellular carbohydrate metabolic process;GO:0009052 pentose-phosphate shunt, non-oxidative branch;GO:0019323 pentose catabolic process	GO:0005829 cytosol	GO:0046872 metal ion binding;GO:0004750 ribulose-phosphate 3-epimerase activity	G: Carbohydrate transport and metabolism	K01783	ko00030: Pentose phosphate pathway;ko00040: Pentose and glucuronate interconversions;ko00710: Carbon fixation in photosynthetic organisms;ko01100: Metabolic pathways;ko01110: Biosynthesis of secondary metabolites;ko01200: Carbon metabolism;ko01230: Biosynthesis of amino acids	IPR000056: Ribulose-phosphate 3-epimerase-like;IPR011060: Ribulose-phosphate binding barrel;IPR013785: Aldolase-type TIM barrel;IPR026019: Ribulose-phosphate 3-epimerase	Cytoplasm
A0A1S4AXA8	pme1651	-0.977824	4.07e-08	pmb0608	-0.977179	4.69192e-08	pmb0782	-0.970933	1.55633e-07	Zmdp001663	-0.977282	4.58805e-08	Patatin OS=Nicotiana tabacum OX=4097 GN=LOC107802301 PE=3 SV=1	GO:0016042 lipid catabolic process	GO:0005773 vacuole	GO:0045735 nutrient reservoir activity;GO:0047372 acylglycerol lipase activity;GO:0004620 phospholipase activity	I: Lipid transport and metabolism	--	--	IPR002641: Patatin-like phospholipase domain;IPR016035: Acyl transferase/acyl hydrolase/lysophospholipase	Cytoplasm
A0A1S4AYF3	pme1651	-0.981923	1.47e-08	pmb0608	-0.974416	8.26922e-08	pmb0782	-0.979604	2.68625e-08	Zmdp001663	-0.980616	2.08661e-08	Purple acid phosphatase OS=Nicotiana tabacum OX=4097 GN=LOC107802681 PE=3 SV=1	--	--	GO:0046872 metal ion binding;GO:0003993 acid phosphatase activity	G: Carbohydrate transport and metabolism	K22390	--	IPR004843: Calcineurin-like phosphoesterase domain, ApaH type;IPR008963: Purple acid phosphatase-like, N-terminal;IPR015914: Purple acid phosphatase, N-terminal;IPR025733: Iron/zinc purple acid phosphatase-like C-terminal domain;IPR029052: Metallo-dependent phosphatase-like;IPR040974: Purple acid phosphatase, Fn3-like domain;IPR041792: Purple acid phosphatase, metallophosphatase domain	vacuolar membrane
A0A1S4AZA4	pme1651	-0.959695	7.83e-07	pmb0608	-0.945677	3.39975e-06	pmb0782	-0.948878	2.52301e-06	Zmdp001663	-0.960241	7.3185e-07	gamma aminobutyrate transaminase 1, mitochondrial isoform X1 OS=Nicotiana tabacum OX=4097 GN=LOC107802933 PE=3 SV=1	GO:0009102 biotin biosynthetic process;GO:0009448 gamma-aminobutyric acid metabolic process	--	GO:0030170 pyridoxal phosphate binding;GO:0003867 4-aminobutyrate transaminase activity;GO:0004015 adenosylmethionine-8-amino-7-oxononanoate transaminase activity	E: Amino acid transport and metabolism	K16871	ko00250: Alanine, aspartate and glutamate metabolism;ko00650: Butanoate metabolism;ko01100: Metabolic pathways	IPR005814: Aminotransferase class-III;IPR015421: Pyridoxal phosphate-dependent transferase, major domain;IPR015422: Pyridoxal phosphate-dependent transferase, small domain;IPR015424: Pyridoxal phosphate-dependent transferase	chloroplast
A0A1S4B008	pme1651	-0.985429	5.05e-09	pmb0608	-0.981661	1.58408e-08	pmb0782	-0.981494	1.6572e-08	Zmdp001663	-0.984985	5.86015e-09	Beta-hexosaminidase OS=Nicotiana tabacum OX=4097 GN=LOC107803148 PE=3 SV=1	GO:0005975 carbohydrate metabolic process	--	GO:0004563 beta-N-acetylhexosaminidase activity;GO:0102148 N-acetyl-beta-D-galactosaminidase activity	G: Carbohydrate transport and metabolism	K12373	ko00511: Other glycan degradation;ko00513: Various types of N-glycan biosynthesis;ko00520: Amino sugar and nucleotide sugar metabolism;ko00531: Glycosaminoglycan degradation;ko00603: Glycosphingolipid biosynthesis - globo and isoglobo series;ko00604: Glycosphingolipid biosynthesis - ganglio series;ko01100: Metabolic pathways	IPR015883: Glycoside hydrolase family 20, catalytic domain;IPR017853: Glycoside hydrolase superfamily;IPR025705: Beta-hexosaminidase;IPR029018: Beta-hexosaminidase-like, domain 2;IPR029019: Beta-hexosaminidase, eukaryotic type, N-terminal	Extracell
A0A1S4B1A6	pme1651	-0.922747	1.9e-05	pmb0608	-0.922581	1.92141e-05	pmb0782	-0.929231	1.24034e-05	Zmdp001663	-0.927543	1.39144e-05	L-gulonolactone oxidase OS=Nicotiana tabacum OX=4097 GN=LOC107803386 PE=3 SV=1	GO:0055114 oxidation-reduction process;GO:0019853 L-ascorbic acid biosynthetic process	GO:0016020 membrane	GO:0016491 oxidoreductase activity;GO:0071949 FAD binding;GO:0003885 D-arabinono-1,4-lactone oxidase activity;GO:0050105 L-gulonolactone oxidase activity	V: Defense mechanisms	K00103	ko00053: Ascorbate and aldarate metabolism;ko01100: Metabolic pathways;ko01240: Biosynthesis of cofactors	IPR006094: FAD linked oxidase, N-terminal;IPR007173: D-arabinono-1,4-lactone oxidase;IPR010030: L-gulonolactone oxidase, plant;IPR016166: FAD-binding domain, PCMH-type;IPR016169: FAD-binding, type PCMH, subdomain 2;IPR036318: FAD-binding, type PCMH-like superfamily	Endoplasmic reticulum
A0A1S4B2Q9	pme1651	-0.93853	6.23e-06	pmb0608	-0.947789	2.79835e-06	pmb0782	-0.937781	6.61145e-06	Zmdp001663	-0.937081	6.98308e-06	uncharacterized protein LOC107803803 OS=Nicotiana tabacum OX=4097 GN=LOC107803803 PE=4 SV=1	--	GO:0016021 integral component of membrane	--	--	--	--	--	chloroplast
A0A1S4B3V1	pme1651	0.947621	2.84e-06	pmb0608	0.950767	2.09687e-06	pmb0782	0.957364	1.03281e-06	Zmdp001663	0.946062	3.28309e-06	Eukaryotic translation initiation factor 4C OS=Nicotiana tabacum OX=4097 GN=LOC107804148 PE=3 SV=1	--	--	GO:0003743 translation initiation factor activity	J: Translation, ribosomal structure and biogenesis	K03236	ko03013: RNA transport	IPR001253: Translation initiation factor 1A (eIF-1A);IPR006196: RNA-binding domain, S1, IF1 type;IPR012340: Nucleic acid-binding, OB-fold;IPR018104: Translation initiation factor 1A (eIF-1A), conserved site	Nucleus
A0A1S4B6W3	pme1651	0.906748	4.74e-05	pmb0608	0.913823	3.23432e-05	pmb0782	0.926745	1.46776e-05	Zmdp001663	0.906029	4.91983e-05	oligouridylate-binding protein 1B-like OS=Nicotiana tabacum OX=4097 GN=LOC107805206 PE=4 SV=1	--	--	GO:0003729 mRNA binding	R: General function prediction only	K13201	--	IPR000504: RNA recognition motif domain;IPR012677: Nucleotide-binding alpha-beta plait domain superfamily;IPR035979: RNA-binding domain superfamily	Peroxisome
A0A1S4B7I7	pme1651	0.925521	1.59e-05	pmb0608	0.92774	1.37311e-05	pmb0782	0.942448	4.51248e-06	Zmdp001663	0.929508	1.21685e-05	Eukaryotic translation initiation factor 3 subunit H OS=Nicotiana tabacum OX=4097 GN=LOC107805325 PE=3 SV=1	GO:0001732 formation of cytoplasmic translation initiation complex	GO:0005829 cytosol;GO:0016282 eukaryotic 43S preinitiation complex;GO:0033290 eukaryotic 48S preinitiation complex;GO:0005852 eukaryotic translation initiation factor 3 complex;GO:0042788 polysomal ribosome	GO:0003743 translation initiation factor activity;GO:0070122 isopeptidase activity;GO:0008237 metallopeptidase activity	J: Translation, ribosomal structure and biogenesis	K03247	ko03013: RNA transport	IPR000555: JAB1/MPN/MOV34 metalloenzyme domain;IPR027524: Eukaryotic translation initiation factor 3 subunit H;IPR037518: MPN domain;IPR045810: eIF3h, C-terminal	chloroplast
A0A1S4B7K9	pme1651	-0.975018	7.35e-08	pmb0608	-0.966765	3.01988e-07	pmb0782	-0.965317	3.72885e-07	Zmdp001663	-0.975183	7.11106e-08	monocopper oxidase-like protein SKU5 OS=Nicotiana tabacum OX=4097 GN=LOC107805343 PE=3 SV=1	--	GO:0046658 anchored component of plasma membrane	GO:0016491 oxidoreductase activity;GO:0005507 copper ion binding	Q: Secondary metabolites biosynthesis, transport and catabolism	K19791	--	IPR001117: Multicopper oxidase, type 1;IPR008972: Cupredoxin;IPR011706: Multicopper oxidase, C-terminal;IPR011707: Multicopper oxidase, N-termianl	Extracell
A0A1S4B7R8	pme1651	-0.902802	5.79e-05	pmb0608	-0.911657	3.64804e-05	pmb0782	-0.916852	2.71872e-05	Zmdp001663	-0.909454	4.11068e-05	osmotin-like protein OS=Nicotiana tabacum OX=4097 GN=LOC107805329 PE=4 SV=1	GO:0006952 defense response	GO:0005576 extracellular region	--	--	--	--	IPR001938: Thaumatin family;IPR017949: Thaumatin, conserved site;IPR037176: Osmotin/thaumatin-like superfamily	chloroplast
A0A1S4B8P7	pme1651	-0.964267	4.32e-07	pmb0608	-0.961961	5.88365e-07	pmb0782	-0.971565	1.3958e-07	Zmdp001663	-0.965011	3.89402e-07	Aspartate carbamoyltransferase OS=Nicotiana tabacum OX=4097 GN=LOC107805660 PE=3 SV=1	GO:0006207 'de novo' pyrimidine nucleobase biosynthetic process;GO:0044205 'de novo' UMP biosynthetic process;GO:0006807 nitrogen compound metabolic process;GO:0006520 cellular amino acid metabolic process	GO:0005737 cytoplasm;GO:0005829 cytosol	GO:0016597 amino acid binding;GO:0004070 aspartate carbamoyltransferase activity	R: General function prediction only	K00609	ko00240: Pyrimidine metabolism;ko00250: Alanine, aspartate and glutamate metabolism;ko01100: Metabolic pathways;ko01240: Biosynthesis of cofactors	IPR002082: Aspartate carbamoyltransferase;IPR006130: Aspartate/ornithine carbamoyltransferase;IPR006131: Aspartate/ornithine carbamoyltransferase, Asp/Orn-binding domain;IPR006132: Aspartate/ornithine carbamoyltransferase, carbamoyl-P binding;IPR036901: Aspartate/ornithine carbamoyltransferase superfamily	chloroplast
A0A1S4B918	pme1651	-0.948539	2.61e-06	pmb0608	-0.953577	1.57047e-06	pmb0782	-0.957748	9.87796e-07	Zmdp001663	-0.953823	1.52988e-06	glucan endo-1,3-beta-glucosidase 6-like OS=Nicotiana tabacum OX=4097 GN=LOC107805773 PE=3 SV=1	GO:0005975 carbohydrate metabolic process	GO:0046658 anchored component of plasma membrane	GO:0042973 glucan endo-1,3-beta-D-glucosidase activity	--	K19893	ko00500: Starch and sucrose metabolism;ko01100: Metabolic pathways	IPR000490: Glycoside hydrolase family 17;IPR012946: X8 domain;IPR017853: Glycoside hydrolase superfamily	vacuolar membrane
A0A1S4B9H0	pme1651	-0.912696	3.44e-05	pmb0608	-0.910881	3.80604e-05	pmb0782	-0.912405	3.50085e-05	Zmdp001663	-0.908224	4.38812e-05	lysM domain-containing GPI-anchored protein 1-like OS=Nicotiana tabacum OX=4097 GN=LOC107805926 PE=4 SV=1	--	--	--	--	--	--	IPR018392: LysM domain;IPR036779: LysM domain superfamily	Plasma membrane
A0A1S4B9V9	pme1651	-0.94528	3.52e-06	pmb0608	-0.937882	6.55879e-06	pmb0782	-0.928768	1.28041e-05	Zmdp001663	-0.939796	5.62727e-06	uncharacterized protein LOC107806105 OS=Nicotiana tabacum OX=4097 GN=LOC107806105 PE=4 SV=1	--	--	--	--	--	--	IPR036249: Thioredoxin-like superfamily	Extracell
A0A1S4BA03	pme1651	-0.950145	2.23e-06	pmb0608	-0.947273	2.93672e-06	pmb0782	-0.940634	5.25383e-06	Zmdp001663	-0.947651	2.83487e-06	bifunctional epoxide hydrolase 2-like OS=Nicotiana tabacum OX=4097 GN=LOC107806029 PE=4 SV=1	--	--	GO:0016787 hydrolase activity	I: Lipid transport and metabolism	K01079	ko00260: Glycine, serine and threonine metabolism;ko01100: Metabolic pathways;ko01110: Biosynthesis of secondary metabolites;ko01200: Carbon metabolism;ko01230: Biosynthesis of amino acids	IPR000073: Alpha/beta hydrolase fold-1;IPR029058: Alpha/Beta hydrolase fold	Cytoplasm
A0A1S4BA35	pme1651	-0.969328	2.03e-07	pmb0608	-0.962807	5.26559e-07	pmb0782	-0.970077	1.79671e-07	Zmdp001663	-0.972143	1.26072e-07	uncharacterized protein At4g28440-like OS=Nicotiana tabacum OX=4097 GN=LOC107806170 PE=4 SV=1	--	--	--	--	K07466	ko03030: DNA replication;ko03420: Nucleotide excision repair;ko03430: Mismatch repair;ko03440: Homologous recombination	IPR012340: Nucleic acid-binding, OB-fold	Cytoplasm
A0A1S4BAK7	pme1651	-0.968257	2.41e-07	pmb0608	-0.959237	8.27627e-07	pmb0782	-0.954382	1.44092e-06	Zmdp001663	-0.968767	2.22105e-07	Beta-galactosidase OS=Nicotiana tabacum OX=4097 GN=LOC107806241 PE=3 SV=1	GO:0005975 carbohydrate metabolic process	GO:0005773 vacuole;GO:0005618 cell wall	GO:0030246 carbohydrate binding;GO:0004565 beta-galactosidase activity	G: Carbohydrate transport and metabolism	K12309	ko00052: Galactose metabolism;ko00511: Other glycan degradation;ko00531: Glycosaminoglycan degradation;ko00600: Sphingolipid metabolism;ko00604: Glycosphingolipid biosynthesis - ganglio series;ko01100: Metabolic pathways	IPR000922: D-galactoside/L-rhamnose binding SUEL lectin domain;IPR008979: Galactose-binding-like domain superfamily;IPR017853: Glycoside hydrolase superfamily;IPR019801: Glycoside hydrolase, family 35, conserved site;IPR031330: Glycoside hydrolase 35, catalytic domain;IPR041392: Beta-galactosidase, beta-sandwich domain;IPR043159: D-galactoside/L-rhamnose binding SUEL lectin domain superfamily	vacuolar membrane
A0A1S4BB63	pme1651	0.925957	1.55e-05	pmb0608	0.91774	2.58056e-05	pmb0782	0.941762	4.7824e-06	Zmdp001663	0.932302	9.98814e-06	RNA helicase OS=Nicotiana tabacum OX=4097 GN=LOC107806417 PE=3 SV=1	GO:0000463 maturation of LSU-rRNA from tricistronic rRNA transcript (SSU-rRNA, 5.8S rRNA, LSU-rRNA)	GO:0005730 nucleolus	GO:0005524 ATP binding;GO:0003723 RNA binding;GO:0004386 helicase activity	A: RNA processing and modification	K13179	--	IPR000629: ATP-dependent RNA helicase DEAD-box, conserved site;IPR001650: Helicase, C-terminal;IPR011545: DEAD/DEAH box helicase domain;IPR014001: Helicase superfamily 1/2, ATP-binding domain;IPR014014: RNA helicase, DEAD-box type, Q motif;IPR025313: Domain of unknown function DUF4217;IPR027417: P-loop containing nucleoside triphosphate hydrolase;IPR044773: DDX18/Has1, DEAD-box helicase domain	Cytoplasm
A0A1S4BBI5	pme1651	-0.991707	3.05e-10	pmb0608	-0.985162	5.52527e-09	pmb0782	-0.987962	1.95146e-09	Zmdp001663	-0.993803	7.121e-11	Carbonic anhydrase OS=Nicotiana tabacum OX=4097 GN=LOC107806576 PE=3 SV=1	GO:0015976 carbon utilization	--	GO:0004089 carbonate dehydratase activity;GO:0008270 zinc ion binding	P: Inorganic ion transport and metabolism	K01673	ko00910: Nitrogen metabolism;ko01100: Metabolic pathways	IPR001765: Carbonic anhydrase;IPR015892: Carbonic anhydrase, prokaryotic-like, conserved site;IPR036874: Carbonic anhydrase superfamily	chloroplast
A0A1S4BBQ4	pme1651	-0.93149	1.06e-05	pmb0608	-0.940558	5.28701e-06	pmb0782	-0.942544	4.47592e-06	Zmdp001663	-0.929385	1.22723e-05	Purple acid phosphatase OS=Nicotiana tabacum OX=4097 GN=LOC107806588 PE=3 SV=1	--	--	GO:0046872 metal ion binding;GO:0003993 acid phosphatase activity	G: Carbohydrate transport and metabolism	K22390	--	IPR004843: Calcineurin-like phosphoesterase domain, ApaH type;IPR008963: Purple acid phosphatase-like, N-terminal;IPR015914: Purple acid phosphatase, N-terminal;IPR025733: Iron/zinc purple acid phosphatase-like C-terminal domain;IPR029052: Metallo-dependent phosphatase-like;IPR041792: Purple acid phosphatase, metallophosphatase domain	vacuolar membrane
A0A1S4BC16	pme1651	-0.936236	7.45e-06	pmb0608	-0.932196	1.00645e-05	pmb0782	-0.946673	3.10445e-06	Zmdp001663	-0.940557	5.28725e-06	fasciclin-like arabinogalactan protein 1 OS=Nicotiana tabacum OX=4097 GN=LOC107806676 PE=3 SV=1	--	GO:0046658 anchored component of plasma membrane	--	--	--	--	IPR000782: FAS1 domain;IPR036378: FAS1 domain superfamily	chloroplast
A0A1S4BD91	pme1651	-0.908447	4.34e-05	pmb0608	-0.908356	4.35763e-05	pmb0782	-0.922782	1.89724e-05	Zmdp001663	-0.917419	2.62982e-05	Pectinesterase OS=Nicotiana tabacum OX=4097 GN=LOC107807089 PE=3 SV=1	GO:0045490 pectin catabolic process;GO:0042545 cell wall modification	GO:0005576 extracellular region	GO:0045330 aspartyl esterase activity;GO:0030599 pectinesterase activity;GO:0046910 pectinesterase inhibitor activity	--	K01051	ko00040: Pentose and glucuronate interconversions;ko01100: Metabolic pathways	IPR000070: Pectinesterase, catalytic;IPR006501: Pectinesterase inhibitor domain;IPR011050: Pectin lyase fold/virulence factor;IPR012334: Pectin lyase fold;IPR033131: Pectinesterase, Asp active site;IPR035513: Invertase/pectin methylesterase inhibitor domain superfamily	chloroplast
A0A1S4BDB2	pme1651	-0.984907	6.01e-09	pmb0608	-0.981708	1.56409e-08	pmb0782	-0.974309	8.44309e-08	Zmdp001663	-0.985478	4.96462e-09	subtilisin-like protease SBT2.5 OS=Nicotiana tabacum OX=4097 GN=LOC107807036 PE=3 SV=1	--	--	GO:0004252 serine-type endopeptidase activity	--	--	--	IPR000209: Peptidase S8/S53 domain;IPR003137: PA domain;IPR010259: Peptidase S8 propeptide/proteinase inhibitor I9;IPR010435: Fn3-like domain;IPR023827: Peptidase S8, subtilisin, Asp-active site;IPR023828: Peptidase S8, subtilisin, Ser-active site;IPR034197: Cucumisin-like catalytic domain;IPR036852: Peptidase S8/S53 domain superfamily;IPR037045: Peptidase S8 propeptide/proteinase inhibitor I9 su…	Extracell
A0A1S4BEV6	pme1651	-0.957006	1.08e-06	pmb0608	-0.948333	2.65795e-06	pmb0782	-0.95728	1.04291e-06	Zmdp001663	-0.961832	5.98317e-07	acetyl-CoA-benzylalcohol acetyltransferase-like OS=Nicotiana tabacum OX=4097 GN=LOC107807495 PE=4 SV=1	--	--	GO:0016747 transferase activity, transferring acyl groups other than amino-acyl groups	--	K13065	ko00940: Phenylpropanoid biosynthesis;ko00941: Flavonoid biosynthesis;ko00945: Stilbenoid, diarylheptanoid and gingerol biosynthesis;ko01100: Metabolic pathways;ko01110: Biosynthesis of secondary metabolites	IPR003480: Transferase;IPR023213: Chloramphenicol acetyltransferase-like domain superfamily	chloroplast
A0A1S4BEY8	pme1651	-0.947547	2.86e-06	pmb0608	-0.938095	6.4498e-06	pmb0782	-0.927912	1.35727e-05	Zmdp001663	-0.940394	5.35858e-06	pelargonidin 3-O-(6-caffeoylglucoside) 5-O-(6-O-malonylglucoside) 4'''-malonyltransferase-like OS=Nicotiana tabacum OX=4097 GN=LOC107807494 PE=4 SV=1	--	--	GO:0016747 transferase activity, transferring acyl groups other than amino-acyl groups	--	K13065	ko00940: Phenylpropanoid biosynthesis;ko00941: Flavonoid biosynthesis;ko00945: Stilbenoid, diarylheptanoid and gingerol biosynthesis;ko01100: Metabolic pathways;ko01110: Biosynthesis of secondary metabolites	IPR003480: Transferase;IPR023213: Chloramphenicol acetyltransferase-like domain superfamily	Cytoplasm
A0A1S4BF59	pme1651	-0.911667	3.65e-05	pmb0608	-0.917198	2.66421e-05	pmb0782	-0.936568	7.26619e-06	Zmdp001663	-0.921431	2.06431e-05	PLASMODESMATA CALLOSE-BINDING PROTEIN 3-like OS=Nicotiana tabacum OX=4097 GN=LOC107807562 PE=4 SV=1	--	--	--	--	K19891	ko00500: Starch and sucrose metabolism;ko01100: Metabolic pathways	IPR012946: X8 domain	chloroplast
A0A1S4BGH4	pme1651	-0.976605	5.31e-08	pmb0608	-0.971717	1.3593e-07	pmb0782	-0.963717	4.65936e-07	Zmdp001663	-0.974992	7.3863e-08	monocopper oxidase-like protein SKU5 OS=Nicotiana tabacum OX=4097 GN=LOC107807992 PE=3 SV=1	--	GO:0046658 anchored component of plasma membrane	GO:0016491 oxidoreductase activity;GO:0005507 copper ion binding	Q: Secondary metabolites biosynthesis, transport and catabolism	K00423	ko00053: Ascorbate and aldarate metabolism;ko01100: Metabolic pathways	IPR001117: Multicopper oxidase, type 1;IPR008972: Cupredoxin;IPR011706: Multicopper oxidase, C-terminal;IPR011707: Multicopper oxidase, N-termianl	Extracell
A0A1S4BGQ7	pme1651	-0.936131	7.51e-06	pmb0608	-0.926661	1.47604e-05	pmb0782	-0.914703	3.07715e-05	Zmdp001663	-0.928936	1.26573e-05	Alpha-mannosidase OS=Nicotiana tabacum OX=4097 GN=LOC107808067 PE=3 SV=1	GO:0006013 mannose metabolic process	GO:0005774 vacuolar membrane	GO:0046872 metal ion binding;GO:0030246 carbohydrate binding;GO:0004559 alpha-mannosidase activity	G: Carbohydrate transport and metabolism	K01191	ko00511: Other glycan degradation	IPR000602: Glycoside hydrolase family 38, N-terminal domain;IPR011013: Galactose mutarotase-like domain superfamily;IPR011330: Glycoside hydrolase/deacetylase, beta/alpha-barrel;IPR011682: Glycosyl hydrolase family 38, C-terminal;IPR013780: Glycosyl hydrolase, all-beta;IPR015341: Glycoside hydrolase family 38, central domain;IPR027291: Glycoside hydrolase 38, N-terminal domain superfamily;IPR0289…	vacuolar membrane
A0A1S4BHB8	pme1651	-0.972065	1.28e-07	pmb0608	-0.976159	5.8277e-08	pmb0782	-0.972522	1.17814e-07	Zmdp001663	-0.972027	1.28692e-07	salicylic acid-binding protein 2-like OS=Nicotiana tabacum OX=4097 GN=LOC107808276 PE=4 SV=1	GO:0009694 jasmonic acid metabolic process;GO:0009696 salicylic acid metabolic process	--	GO:0016787 hydrolase activity;GO:0080030 methyl indole-3-acetate esterase activity;GO:0080032 methyl jasmonate esterase activity;GO:0080031 methyl salicylate esterase activity	--	--	--	IPR000073: Alpha/beta hydrolase fold-1;IPR029058: Alpha/Beta hydrolase fold	chloroplast
A0A1S4BHF1	pme1651	-0.945611	3.42e-06	pmb0608	-0.936562	7.2696e-06	pmb0782	-0.940634	5.25378e-06	Zmdp001663	-0.950282	2.20032e-06	subtilisin-like protease SBT1.8 isoform X3 OS=Nicotiana tabacum OX=4097 GN=LOC107808311 PE=3 SV=1	--	--	GO:0004252 serine-type endopeptidase activity	--	--	--	IPR000209: Peptidase S8/S53 domain;IPR023828: Peptidase S8, subtilisin, Ser-active site;IPR034197: Cucumisin-like catalytic domain;IPR036852: Peptidase S8/S53 domain superfamily;IPR041469: Subtilisin-like protease, fibronectin type-III domain	Nucleus
A0A1S4BIL8	pme1651	0.961355	6.36e-07	pmb0608	0.964318	4.29007e-07	pmb0782	0.962646	5.37883e-07	Zmdp001663	0.9632	4.99648e-07	importin subunit beta-1-like OS=Nicotiana tabacum OX=4097 GN=LOC107808696 PE=4 SV=1	GO:0006606 protein import into nucleus	GO:0005634 nucleus;GO:0005737 cytoplasm	GO:0008536 Ran GTPase binding;GO:0061608 nuclear import signal receptor activity;GO:0008139 nuclear localization sequence binding	U: Intracellular trafficking, secretion, and vesicular transport;Y: Nuclear structure	K14293	ko03013: RNA transport	IPR001494: Importin-beta, N-terminal domain;IPR011989: Armadillo-like helical;IPR016024: Armadillo-type fold	chloroplast
A0A1S4BJB5	pme1651	-0.920749	2.15e-05	pmb0608	-0.909084	4.19263e-05	pmb0782	-0.903407	5.62025e-05	Zmdp001663	-0.913482	3.29685e-05	Peroxidase OS=Nicotiana tabacum OX=4097 GN=LOC107808896 PE=3 SV=1	GO:0042744 hydrogen peroxide catabolic process;GO:0006979 response to oxidative stress	GO:0005576 extracellular region;GO:0009506 plasmodesma;GO:0009505 plant-type cell wall	GO:0046872 metal ion binding;GO:0020037 heme binding;GO:0004601 peroxidase activity	--	K00430	ko00940: Phenylpropanoid biosynthesis;ko01100: Metabolic pathways;ko01110: Biosynthesis of secondary metabolites	IPR002016: Haem peroxidase;IPR010255: Haem peroxidase superfamily;IPR019793: Peroxidases heam-ligand binding site;IPR019794: Peroxidase, active site;IPR033905: Secretory peroxidase	vacuolar membrane
A0A1S4BJQ4	pme1651	-0.957186	1.05e-06	pmb0608	-0.956375	1.15637e-06	pmb0782	-0.965341	3.71607e-07	Zmdp001663	-0.96365	4.70203e-07	Patatin OS=Nicotiana tabacum OX=4097 GN=LOC107809041 PE=3 SV=1	GO:0016042 lipid catabolic process	GO:0005773 vacuole	GO:0045735 nutrient reservoir activity;GO:0047372 acylglycerol lipase activity;GO:0004620 phospholipase activity	I: Lipid transport and metabolism	--	--	IPR002641: Patatin-like phospholipase domain;IPR016035: Acyl transferase/acyl hydrolase/lysophospholipase	Extracell
A0A1S4BL32	pme1651	-0.963667	4.69e-07	pmb0608	-0.95554	1.26956e-06	pmb0782	-0.970079	1.79615e-07	Zmdp001663	-0.973622	9.62134e-08	3-hydroxyisobutyryl-CoA hydrolase-like protein 3, mitochondrial OS=Nicotiana tabacum OX=4097 GN=LOC107809419 PE=4 SV=1	GO:0006574 valine catabolic process	GO:0009507 chloroplast;GO:0005829 cytosol	GO:0003860 3-hydroxyisobutyryl-CoA hydrolase activity	I: Lipid transport and metabolism	K05605	ko00280: Valine, leucine and isoleucine degradation;ko00410: beta-Alanine metabolism;ko00640: Propanoate metabolism;ko01100: Metabolic pathways;ko01200: Carbon metabolism	IPR029045: ClpP/crotonase-like domain superfamily;IPR045004: Enoyl-CoA hydratase/isomerase domain	Cytoplasm
A0A1S4BLS6	pme1651	-0.98343	9.57e-09	pmb0608	-0.977922	3.98152e-08	pmb0782	-0.978877	3.19631e-08	Zmdp001663	-0.983004	1.08553e-08	uncharacterized protein LOC107809646 isoform X1 OS=Nicotiana tabacum OX=4097 GN=LOC107809646 PE=4 SV=1	--	--	--	--	--	--	--	Extracell
A0A1S4BMF2	pme1651	-0.948865	2.53e-06	pmb0608	-0.946699	3.09695e-06	pmb0782	-0.96298	5.146e-07	Zmdp001663	-0.953011	1.66698e-06	uncharacterized protein LOC107809892 OS=Nicotiana tabacum OX=4097 GN=LOC107809892 PE=4 SV=1	--	--	--	--	--	--	--	Extracell
A0A1S4BNE5	pme1651	-0.935069	8.15e-06	pmb0608	-0.93158	1.05194e-05	pmb0782	-0.941622	4.83921e-06	Zmdp001663	-0.940417	5.3486e-06	latex serine proteinase inhibitor-like OS=Nicotiana tabacum OX=4097 GN=LOC107810151 PE=3 SV=1	--	--	GO:0004866 endopeptidase inhibitor activity	--	--	--	IPR002160: Proteinase inhibitor I3, Kunitz legume;IPR011065: Kunitz inhibitor STI-like superfamily	vacuolar membrane
A0A1S4BNT4	pme1651	-0.926802	1.46e-05	pmb0608	-0.922532	1.92727e-05	pmb0782	-0.914689	3.07971e-05	Zmdp001663	-0.92241	1.94216e-05	ATP synthase subunit beta OS=Nicotiana tabacum OX=4097 GN=LOC107810265 PE=3 SV=1	GO:0042776 mitochondrial ATP synthesis coupled proton transport	GO:0045261 proton-transporting ATP synthase complex, catalytic core F(1);GO:0000275 mitochondrial proton-transporting ATP synthase complex, catalytic core F(1);GO:0005753 mitochondrial proton-transporting ATP synthase complex	GO:0005524 ATP binding;GO:0046933 proton-transporting ATP synthase activity, rotational mechanism;GO:0046961 proton-transporting ATPase activity, rotational mechanism;GO:0016887 ATPase activity	C: Energy production and conversion	K02133	ko00190: Oxidative phosphorylation;ko01100: Metabolic pathways	IPR000194: ATPase, F1/V1/A1 complex, alpha/beta subunit, nucleotide-binding domain;IPR003593: AAA+ ATPase domain;IPR004100: ATPase, F1/V1/A1 complex, alpha/beta subunit, N-terminal domain;IPR005722: ATP synthase, F1 complex, beta subunit;IPR020003: ATPase, alpha/beta subunit, nucleotide-binding domain, active site;IPR020971: ATP synthase, F1 beta subunit;IPR024034: ATPase, F1/V1 complex, beta/alp…	Mitochondrion
A0A1S4BPM7	pme1651	-0.963616	4.72e-07	pmb0608	-0.959536	7.98169e-07	pmb0782	-0.951624	1.92333e-06	Zmdp001663	-0.962815	5.2599e-07	defensin-like protein P322 OS=Nicotiana tabacum OX=4097 GN=LOC107810540 PE=4 SV=1	GO:0006952 defense response	--	--	--	--	--	IPR003614: Knottin, scorpion toxin-like;IPR008176: Defensin, plant;IPR036574: Knottin, scorpion toxin-like superfamily	Extracell
A0A1S4BPZ9	pme1651	-0.960215	7.34e-07	pmb0608	-0.952554	1.74812e-06	pmb0782	-0.942646	4.43697e-06	Zmdp001663	-0.955313	1.30171e-06	Xyloglucan endotransglucosylase/hydrolase OS=Nicotiana tabacum OX=4097 GN=LOC107810681 PE=3 SV=1	GO:0042546 cell wall biogenesis;GO:0071555 cell wall organization;GO:0010411 xyloglucan metabolic process	GO:0048046 apoplast;GO:0005618 cell wall	GO:0004553 hydrolase activity, hydrolyzing O-glycosyl compounds;GO:0016762 xyloglucan:xyloglucosyl transferase activity	--	K14504	ko04075: Plant hormone signal transduction	IPR000757: Glycoside hydrolase family 16;IPR008263: Glycoside hydrolase, family 16, active site;IPR010713: Xyloglucan endo-transglycosylase, C-terminal;IPR013320: Concanavalin A-like lectin/glucanase domain superfamily;IPR016455: Xyloglucan endotransglucosylase/hydrolase	Extracell
A0A1S4BQW8	pme1651	0.963769	4.63e-07	pmb0608	0.958346	9.2072e-07	pmb0782	0.972306	1.22461e-07	Zmdp001663	0.968807	2.207e-07	uncharacterized protein LOC107810969 OS=Nicotiana tabacum OX=4097 GN=LOC107810969 PE=4 SV=1	--	--	--	--	--	--	--	Mitochondrion
A0A1S4BRE3	pme1651	-0.989714	8.91e-10	pmb0608	-0.984968	5.89374e-09	pmb0782	-0.984239	7.46081e-09	Zmdp001663	-0.989492	9.91313e-10	alpha-N-acetylglucosaminidase-like OS=Nicotiana tabacum OX=4097 GN=LOC107811032 PE=4 SV=1	--	--	GO:0016787 hydrolase activity	U: Intracellular trafficking, secretion, and vesicular transport	K01205	ko00531: Glycosaminoglycan degradation;ko01100: Metabolic pathways	IPR017853: Glycoside hydrolase superfamily;IPR024240: Alpha-N-acetylglucosaminidase, N-terminal;IPR024732: Alpha-N-acetylglucosaminidase, C-terminal;IPR024733: Alpha-N-acetylglucosaminidase, tim-barrel domain;IPR029018: Beta-hexosaminidase-like, domain 2	Plasma membrane
A0A1S4BT05	pme1651	-0.924062	1.75e-05	pmb0608	-0.922162	1.97246e-05	pmb0782	-0.927878	1.36041e-05	Zmdp001663	-0.922635	1.91486e-05	protein PHLOEM PROTEIN 2-LIKE A9-like OS=Nicotiana tabacum OX=4097 GN=LOC107811568 PE=4 SV=1	--	--	--	--	--	--	IPR025886: Phloem protein 2-like	Cytoplasm
A0A1S4BT19	pme1651	-0.978832	3.23e-08	pmb0608	-0.974677	7.85906e-08	pmb0782	-0.973414	1.00036e-07	Zmdp001663	-0.978487	3.50002e-08	Glutathione transferase OS=Nicotiana tabacum OX=4097 GN=LOC107811585 PE=3 SV=1	GO:0006749 glutathione metabolic process;GO:0006559 L-phenylalanine catabolic process	GO:0005737 cytoplasm	GO:0004364 glutathione transferase activity;GO:0016034 maleylacetoacetate isomerase activity	O: Posttranslational modification, protein turnover, chaperones	K01800	ko00350: Tyrosine metabolism;ko01100: Metabolic pathways	IPR004045: Glutathione S-transferase, N-terminal;IPR004046: Glutathione S-transferase, C-terminal;IPR005955: Glutathione S-transferases, class Zeta;IPR010987: Glutathione S-transferase, C-terminal-like;IPR034330: Glutathione S-transferases, class Zeta , C-terminal;IPR034333: Glutathione S-transferases, class Zeta , N-terminal;IPR036249: Thioredoxin-like superfamily;IPR036282: Glutathione S-transf…	Cytoplasm_Nucleus
A0A1S4BUP5	pme1651	-0.951324	1.98e-06	pmb0608	-0.945276	3.52449e-06	pmb0782	-0.930255	1.15518e-05	Zmdp001663	-0.946299	3.21296e-06	chitotriosidase-1-like OS=Nicotiana tabacum OX=4097 GN=LOC107812074 PE=4 SV=1	GO:0006032 chitin catabolic process;GO:0005975 carbohydrate metabolic process	GO:0005576 extracellular region	GO:0008061 chitin binding;GO:0004568 chitinase activity	G: Carbohydrate transport and metabolism	K01183	ko00520: Amino sugar and nucleotide sugar metabolism;ko01100: Metabolic pathways	IPR001223: Glycoside hydrolase family 18, catalytic domain;IPR011583: Chitinase II;IPR017853: Glycoside hydrolase superfamily;IPR029070: Chitinase insertion domain superfamily	Extracell
A0A1S4BUT1	pme1651	-0.973598	9.67e-08	pmb0608	-0.965043	3.87639e-07	pmb0782	-0.960501	7.08543e-07	Zmdp001663	-0.971712	1.36042e-07	early nodulin-like protein 1 OS=Nicotiana tabacum OX=4097 GN=LOC107812129 PE=4 SV=1	--	GO:0016021 integral component of membrane;GO:0046658 anchored component of plasma membrane	GO:0009055 electron transfer activity	--	--	--	IPR003245: Phytocyanin domain;IPR008972: Cupredoxin;IPR041846: Early nodulin-like protein domain	Plasma membrane
A0A1S4BUU7	pme1651	-0.933805	8.95e-06	pmb0608	-0.932236	1.00355e-05	pmb0782	-0.947893	2.77093e-06	Zmdp001663	-0.941792	4.77057e-06	miraculin-like OS=Nicotiana tabacum OX=4097 GN=LOC107812131 PE=3 SV=1	--	--	GO:0004866 endopeptidase inhibitor activity	--	--	--	IPR002160: Proteinase inhibitor I3, Kunitz legume;IPR011065: Kunitz inhibitor STI-like superfamily	Extracell
A0A1S4BUY6	pme1651	-0.923782	1.78e-05	pmb0608	-0.9208	2.1462e-05	pmb0782	-0.943811	4.01238e-06	Zmdp001663	-0.933249	9.32425e-06	4-coumarate--CoA ligase OS=Nicotiana tabacum OX=4097 GN=LOC107812179 PE=4 SV=1	GO:0009698 phenylpropanoid metabolic process	GO:0016021 integral component of membrane;GO:0005777 peroxisome	GO:0016207 4-coumarate-CoA ligase activity;GO:0016405 CoA-ligase activity	I: Lipid transport and metabolism	K10526	ko00592: alpha-Linolenic acid metabolism;ko01100: Metabolic pathways;ko01110: Biosynthesis of secondary metabolites	IPR000873: AMP-dependent synthetase/ligase;IPR020845: AMP-binding, conserved site;IPR025110: AMP-binding enzyme, C-terminal domain;IPR042099: ANL, N-terminal domain;IPR045851: AMP-binding enzyme, C-terminal domain superfamily	Plasma membrane
A0A1S4BVF5	pme1651	-0.995381	1.64e-11	pmb0608	-0.991296	3.87681e-10	pmb0782	-0.990856	4.9573e-10	Zmdp001663	-0.996057	7.45723e-12	WAS/WASL-interacting protein family member 3-like OS=Nicotiana tabacum OX=4097 GN=LOC107812305 PE=4 SV=1	--	--	--	--	--	--	--	Extracell
A0A1S4BVR8	pme1651	-0.96566	3.55e-07	pmb0608	-0.956387	1.15482e-06	pmb0782	-0.948551	2.60342e-06	Zmdp001663	-0.961722	6.06852e-07	aspartic proteinase Asp1-like OS=Nicotiana tabacum OX=4097 GN=LOC107812379 PE=3 SV=1	--	--	GO:0004190 aspartic-type endopeptidase activity	O: Posttranslational modification, protein turnover, chaperones	K00924	--	IPR021109: Aspartic peptidase domain superfamily;IPR032799: Xylanase inhibitor, C-terminal;IPR032861: Xylanase inhibitor, N-terminal;IPR033121: Peptidase family A1 domain	Nucleus
A0A1S4BWL9	pme1651	0.963845	4.58e-07	pmb0608	0.97022	1.75481e-07	pmb0782	0.965027	3.88534e-07	Zmdp001663	0.961866	5.95706e-07	uncharacterized protein LOC107812659 OS=Nicotiana tabacum OX=4097 GN=LOC107812659 PE=4 SV=1	--	--	--	--	--	--	--	Nucleus
A0A1S4BXD8	pme1651	-0.958638	8.89e-07	pmb0608	-0.956761	1.10675e-06	pmb0782	-0.97093	1.55717e-07	Zmdp001663	-0.966547	3.11919e-07	uncharacterized protein LOC107812854 OS=Nicotiana tabacum OX=4097 GN=LOC107812854 PE=4 SV=1	--	GO:0016021 integral component of membrane	--	--	--	--	IPR011692: Stress up-regulated Nod 19	vacuolar membrane
A0A1S4BXR6	pme1651	-0.934557	8.46e-06	pmb0608	-0.93073	1.1173e-05	pmb0782	-0.922778	1.89764e-05	Zmdp001663	-0.922188	1.9693e-05	Peptidylprolyl isomerase OS=Nicotiana tabacum OX=4097 GN=LOC107812907 PE=4 SV=1	GO:0061077 chaperone-mediated protein folding;GO:0000413 protein peptidyl-prolyl isomerization	GO:0005737 cytoplasm	GO:0003755 peptidyl-prolyl cis-trans isomerase activity	O: Posttranslational modification, protein turnover, chaperones	K01802	--	IPR001179: FKBP-type peptidyl-prolyl cis-trans isomerase domain	Nucleus
A0A1S4BYA3	pme1651	-0.941007	5.09e-06	pmb0608	-0.942232	4.5964e-06	pmb0782	-0.940629	5.25596e-06	Zmdp001663	-0.937252	6.89087e-06	uncharacterized protein LOC107813122 OS=Nicotiana tabacum OX=4097 GN=LOC107813122 PE=4 SV=1	--	--	--	--	--	--	IPR012336: Thioredoxin-like fold;IPR036249: Thioredoxin-like superfamily	Nucleus
A0A1S4BYK5	pme1651	-0.927468	1.4e-05	pmb0608	-0.927738	1.37327e-05	pmb0782	-0.941447	4.91059e-06	Zmdp001663	-0.933807	8.94934e-06	Cysteine proteinase inhibitor OS=Nicotiana tabacum OX=4097 GN=LOC107813255 PE=3 SV=1	--	--	GO:0004869 cysteine-type endopeptidase inhibitor activity	--	--	--	IPR000010: Cystatin domain;IPR018073: Proteinase inhibitor I25, cystatin, conserved site	Mitochondrion
A0A1S4BYP6	pme1651	-0.982202	1.36e-08	pmb0608	-0.98103	1.8744e-08	pmb0782	-0.98154	1.63663e-08	Zmdp001663	-0.985044	5.74787e-09	subtilisin-like protease SBT1.4 OS=Nicotiana tabacum OX=4097 GN=LOC107813231 PE=3 SV=1	--	--	GO:0004252 serine-type endopeptidase activity	--	--	--	IPR000209: Peptidase S8/S53 domain;IPR003137: PA domain;IPR010259: Peptidase S8 propeptide/proteinase inhibitor I9;IPR023827: Peptidase S8, subtilisin, Asp-active site;IPR034197: Cucumisin-like catalytic domain;IPR036852: Peptidase S8/S53 domain superfamily;IPR037045: Peptidase S8 propeptide/proteinase inhibitor I9 superfamily	Endoplasmic reticulum
A0A1S4BYQ8	pme1651	-0.914792	3.06e-05	pmb0608	-0.924737	1.67454e-05	pmb0782	-0.926039	1.53797e-05	Zmdp001663	-0.917938	2.55048e-05	Carboxypeptidase OS=Nicotiana tabacum OX=4097 GN=LOC107813306 PE=3 SV=1	GO:0019748 secondary metabolic process	GO:0005576 extracellular region	GO:0016747 transferase activity, transferring acyl groups other than amino-acyl groups;GO:0004185 serine-type carboxypeptidase activity	O: Posttranslational modification, protein turnover, chaperones;E: Amino acid transport and metabolism	K16296	--	IPR001563: Peptidase S10, serine carboxypeptidase;IPR018202: Serine carboxypeptidase, serine active site;IPR029058: Alpha/Beta hydrolase fold;IPR033124: Serine carboxypeptidases, histidine active site	Mitochondrion
A0A1S4BZD6	pme1651	0.922877	1.89e-05	pmb0608	0.917488	2.6192e-05	pmb0782	0.919448	2.33026e-05	Zmdp001663	0.924091	1.74568e-05	Cytoplasmic tRNA 2-thiolation protein 2 OS=Nicotiana tabacum OX=4097 GN=LOC107813504 PE=3 SV=1	GO:0032447 protein urmylation;GO:0002143 tRNA wobble position uridine thiolation	GO:0005829 cytosol	GO:0000049 tRNA binding;GO:0016779 nucleotidyltransferase activity;GO:0016783 sulfurtransferase activity	S: Function unknown	K14169	ko04122: Sulfur relay system	IPR014729: Rossmann-like alpha/beta/alpha sandwich fold;IPR019407: Cytoplasmic tRNA 2-thiolation protein 2	Nucleus
A0A1S4BZR5	pme1651	-0.977965	3.94e-08	pmb0608	-0.974696	7.83097e-08	pmb0782	-0.979635	2.66626e-08	Zmdp001663	-0.982619	1.21326e-08	vacuolar iron transporter 1-like OS=Nicotiana tabacum OX=4097 GN=LOC107813633 PE=3 SV=1	GO:0006880 intracellular sequestering of iron ion;GO:0030026 cellular manganese ion homeostasis	GO:0016021 integral component of membrane;GO:0016020 membrane;GO:0005774 vacuolar membrane	GO:0005384 manganese ion transmembrane transporter activity;GO:0005381 iron ion transmembrane transporter activity	S: Function unknown	K22736	--	IPR008217: Ccc1 family	Plasma membrane
A0A1S4C004	pme1651	-0.948736	2.56e-06	pmb0608	-0.947922	2.76336e-06	pmb0782	-0.958132	9.44339e-07	Zmdp001663	-0.952297	1.79531e-06	Dihydrolipoyl dehydrogenase OS=Nicotiana tabacum OX=4097 GN=LOC107813704 PE=3 SV=1	GO:0045454 cell redox homeostasis;GO:0055114 oxidation-reduction process	GO:0005739 mitochondrion;GO:0045252 oxoglutarate dehydrogenase complex	GO:0050660 flavin adenine dinucleotide binding;GO:0004148 dihydrolipoyl dehydrogenase activity	C: Energy production and conversion	K00382	ko00010: Glycolysis / Gluconeogenesis;ko00020: Citrate cycle (TCA cycle);ko00260: Glycine, serine and threonine metabolism;ko00280: Valine, leucine and isoleucine degradation;ko00310: Lysine degradation;ko00380: Tryptophan metabolism;ko00620: Pyruvate metabolism;ko00630: Glyoxylate and dicarboxylate metabolism;ko00640: Propanoate metabolism;ko01100: Metabolic pathways;ko01110: Biosynthesis of sec…	IPR001100: Pyridine nucleotide-disulphide oxidoreductase, class I;IPR004099: Pyridine nucleotide-disulphide oxidoreductase, dimerisation domain;IPR006258: Dihydrolipoamide dehydrogenase;IPR012999: Pyridine nucleotide-disulphide oxidoreductase, class I, active site;IPR016156: FAD/NAD-linked reductase, dimerisation domain superfamily;IPR023753: FAD/NAD(P)-binding domain;IPR036188: FAD/NAD(P)-bindin…	Mitochondrion
A0A1S4C0C3	pme1651	-0.980364	2.22e-08	pmb0608	-0.973594	9.67205e-08	pmb0782	-0.96938	2.01376e-07	Zmdp001663	-0.979096	3.0356e-08	Chitinase OS=Nicotiana tabacum OX=4097 GN=LOC107813808 PE=3 SV=1	GO:0005975 carbohydrate metabolic process	GO:0005576 extracellular region	GO:0004568 chitinase activity	M: Cell wall/membrane/envelope biogenesis	K01183	ko00520: Amino sugar and nucleotide sugar metabolism;ko01100: Metabolic pathways	IPR001223: Glycoside hydrolase family 18, catalytic domain;IPR001579: Glycosyl hydrolases family 18 (GH18) active site;IPR017853: Glycoside hydrolase superfamily;IPR045321: Chitinase Cts1-like	Extracell
A0A1S4C0F0	pme1651	-0.96542	3.67e-07	pmb0608	-0.956195	1.18004e-06	pmb0782	-0.963461	4.82374e-07	Zmdp001663	-0.96453	4.16564e-07	Peroxidase OS=Nicotiana tabacum OX=4097 GN=LOC107813838 PE=3 SV=1	GO:0042744 hydrogen peroxide catabolic process;GO:0006979 response to oxidative stress	GO:0005576 extracellular region;GO:0009506 plasmodesma;GO:0009505 plant-type cell wall	GO:0046872 metal ion binding;GO:0020037 heme binding;GO:0004601 peroxidase activity	--	K00430	ko00940: Phenylpropanoid biosynthesis;ko01100: Metabolic pathways;ko01110: Biosynthesis of secondary metabolites	IPR002016: Haem peroxidase;IPR010255: Haem peroxidase superfamily;IPR019793: Peroxidases heam-ligand binding site;IPR019794: Peroxidase, active site;IPR033905: Secretory peroxidase	Extracell
A0A1S4C0J1	pme1651	-0.912376	3.51e-05	pmb0608	-0.908226	4.3876e-05	pmb0782	-0.929638	1.20593e-05	Zmdp001663	-0.920706	2.15866e-05	uncharacterized protein LOC107813773 OS=Nicotiana tabacum OX=4097 GN=LOC107813773 PE=4 SV=1	--	--	--	--	--	--	IPR011040: Sialidase;IPR036278: Sialidase superfamily	chloroplast
A0A1S4C0P9	pme1651	0.971182	1.49e-07	pmb0608	0.962624	5.39463e-07	pmb0782	0.969183	2.07854e-07	Zmdp001663	0.975314	6.92658e-08	probable arabinose 5-phosphate isomerase OS=Nicotiana tabacum OX=4097 GN=LOC107813921 PE=3 SV=1	GO:0005975 carbohydrate metabolic process;GO:1901135 carbohydrate derivative metabolic process	--	GO:0016853 isomerase activity;GO:0097367 carbohydrate derivative binding	--	K06041	ko01100: Metabolic pathways	IPR000644: CBS domain;IPR001347: SIS domain;IPR004800: Phosphosugar isomerase, KdsD/KpsF-type;IPR035474: KpsF-like, SIS domain	Cytoplasm
A0A1S4C158	pme1651	-0.946759	3.08e-06	pmb0608	-0.93603	7.5728e-06	pmb0782	-0.932623	9.75868e-06	Zmdp001663	-0.940015	5.52757e-06	putative BPI/LBP family protein At1g04970 OS=Nicotiana tabacum OX=4097 GN=LOC107814007 PE=4 SV=1	--	GO:0005615 extracellular space	GO:0008289 lipid binding	V: Defense mechanisms	K05399	--	IPR001124: Lipid-binding serum glycoprotein, C-terminal;IPR017942: Lipid-binding serum glycoprotein, N-terminal;IPR017943: Bactericidal permeability-increasing protein, alpha/beta domain superfamily;IPR030675: Lipid binding protein BPI/LBP	Cytoplasm
A0A1S4C159	pme1651	-0.981467	1.67e-08	pmb0608	-0.976496	5.43077e-08	pmb0782	-0.969431	1.99711e-07	Zmdp001663	-0.979143	3.0017e-08	Alpha-mannosidase OS=Nicotiana tabacum OX=4097 GN=LOC107814068 PE=3 SV=1	GO:0006013 mannose metabolic process	GO:0005774 vacuolar membrane	GO:0046872 metal ion binding;GO:0030246 carbohydrate binding;GO:0004559 alpha-mannosidase activity	G: Carbohydrate transport and metabolism	K01191	ko00511: Other glycan degradation	IPR000602: Glycoside hydrolase family 38, N-terminal domain;IPR011013: Galactose mutarotase-like domain superfamily;IPR011330: Glycoside hydrolase/deacetylase, beta/alpha-barrel;IPR011682: Glycosyl hydrolase family 38, C-terminal;IPR013780: Glycosyl hydrolase, all-beta;IPR015341: Glycoside hydrolase family 38, central domain;IPR027291: Glycoside hydrolase 38, N-terminal domain superfamily;IPR0289…	Endoplasmic reticulum
A0A1S4C1L4	pme1651	-0.938665	6.16e-06	pmb0608	-0.945464	3.46559e-06	pmb0782	-0.951306	1.98636e-06	Zmdp001663	-0.943047	4.28719e-06	protein NUCLEAR FUSION DEFECTIVE 2-like OS=Nicotiana tabacum OX=4097 GN=LOC107814203 PE=4 SV=1	GO:0006396 RNA processing;GO:0030422 production of siRNA involved in RNA interference;GO:0031054 pre-miRNA processing;GO:0031053 primary miRNA processing	GO:0005634 nucleus	GO:0004525 ribonuclease III activity;GO:0003725 double-stranded RNA binding	--	--	--	IPR000999: Ribonuclease III domain;IPR036389: Ribonuclease III, endonuclease domain superfamily	chloroplast
A0A1S4C2D3	pme1651	-0.925499	1.59e-05	pmb0608	-0.918792	2.42408e-05	pmb0782	-0.906832	4.71994e-05	Zmdp001663	-0.922092	1.9812e-05	LRR receptor-like serine/threonine-protein kinase FLS2 OS=Nicotiana tabacum OX=4097 GN=LOC107814347 PE=3 SV=1	--	GO:0005886 plasma membrane	GO:0016301 kinase activity	R: General function prediction only	--	--	IPR001611: Leucine-rich repeat;IPR003591: Leucine-rich repeat, typical subtype;IPR013210: Leucine-rich repeat-containing N-terminal, plant-type;IPR032675: Leucine-rich repeat domain superfamily	chloroplast
A0A1S4C354	pme1651	-0.989173	1.15e-09	pmb0608	-0.983454	9.49945e-09	pmb0782	-0.979324	2.87438e-08	Zmdp001663	-0.986062	4.0467e-09	Lipoxygenase OS=Nicotiana tabacum OX=4097 GN=LOC107814671 PE=3 SV=1	GO:0034440 lipid oxidation;GO:0031408 oxylipin biosynthetic process	--	GO:0046872 metal ion binding;GO:0016702 oxidoreductase activity, acting on single donors with incorporation of molecular oxygen, incorporation of two atoms of oxygen	--	K00454	ko00591: Linoleic acid metabolism;ko00592: alpha-Linolenic acid metabolism;ko01100: Metabolic pathways;ko01110: Biosynthesis of secondary metabolites	IPR001024: PLAT/LH2 domain;IPR013819: Lipoxygenase, C-terminal;IPR020833: Lipoxygenase, iron binding site;IPR020834: Lipoxygenase, conserved site;IPR027433: Lipoxygenase, domain 3;IPR036226: Lipoxigenase, C-terminal domain superfamily;IPR036392: PLAT/LH2 domain superfamily;IPR042057: Plant lipoxygenase, PLAT/LH2 domain	Cytoplasm
A0A1S4C3W4	pme1651	-0.931854	1.03e-05	pmb0608	-0.924635	1.6856e-05	pmb0782	-0.933126	9.40846e-06	Zmdp001663	-0.937246	6.89441e-06	protein ASPARTIC PROTEASE IN GUARD CELL 1-like OS=Nicotiana tabacum OX=4097 GN=LOC107814810 PE=3 SV=1	--	--	GO:0004190 aspartic-type endopeptidase activity	O: Posttranslational modification, protein turnover, chaperones	K00924	--	IPR001969: Aspartic peptidase, active site;IPR021109: Aspartic peptidase domain superfamily;IPR032799: Xylanase inhibitor, C-terminal;IPR032861: Xylanase inhibitor, N-terminal;IPR033121: Peptidase family A1 domain;IPR034161: Pepsin-like domain, plant	chloroplast
A0A1S4C456	pme1651	-0.969978	1.83e-07	pmb0608	-0.963575	4.74989e-07	pmb0782	-0.958974	8.5429e-07	Zmdp001663	-0.967851	2.56269e-07	acetylajmalan esterase-like OS=Nicotiana tabacum OX=4097 GN=LOC107814862 PE=3 SV=1	--	--	GO:0016788 hydrolase activity, acting on ester bonds	--	--	--	IPR001087: GDSL lipase/esterase;IPR035669: GDSL lipase/esterase-like, plant;IPR036514: SGNH hydrolase superfamily	chloroplast
A0A1S4C4R0	pme1651	-0.914508	3.11e-05	pmb0608	-0.915873	2.87768e-05	pmb0782	-0.934088	8.76533e-06	Zmdp001663	-0.922761	1.89977e-05	Carboxypeptidase OS=Nicotiana tabacum OX=4097 GN=LOC107815153 PE=3 SV=1	--	GO:0005576 extracellular region;GO:0005773 vacuole	GO:0004185 serine-type carboxypeptidase activity	O: Posttranslational modification, protein turnover, chaperones;E: Amino acid transport and metabolism	K16297	--	IPR001563: Peptidase S10, serine carboxypeptidase;IPR018202: Serine carboxypeptidase, serine active site;IPR029058: Alpha/Beta hydrolase fold	Endoplasmic reticulum
A0A1S4C526	pme1651	-0.924184	1.74e-05	pmb0608	-0.916	2.85664e-05	pmb0782	-0.901972	6.03508e-05	Zmdp001663	-0.916073	2.84464e-05	Purple acid phosphatase OS=Nicotiana tabacum OX=4097 GN=LOC107815236 PE=3 SV=1	--	--	GO:0046872 metal ion binding;GO:0003993 acid phosphatase activity	G: Carbohydrate transport and metabolism	K22390	--	IPR004843: Calcineurin-like phosphoesterase domain, ApaH type;IPR008963: Purple acid phosphatase-like, N-terminal;IPR015914: Purple acid phosphatase, N-terminal;IPR025733: Iron/zinc purple acid phosphatase-like C-terminal domain;IPR029052: Metallo-dependent phosphatase-like;IPR041792: Purple acid phosphatase, metallophosphatase domain	vacuolar membrane
A0A1S4C647	pme1651	-0.976986	4.89e-08	pmb0608	-0.968929	2.16484e-07	pmb0782	-0.973768	9.36156e-08	Zmdp001663	-0.977218	4.65159e-08	lysosomal Pro-X carboxypeptidase-like isoform X1 OS=Nicotiana tabacum OX=4097 GN=LOC107815584 PE=3 SV=1	GO:0006508 proteolysis	GO:0005773 vacuole	GO:0008239 dipeptidyl-peptidase activity;GO:0008236 serine-type peptidase activity;GO:0004180 carboxypeptidase activity	O: Posttranslational modification, protein turnover, chaperones;R: General function prediction only	K01285	--	IPR008758: Peptidase S28;IPR029058: Alpha/Beta hydrolase fold;IPR042269: Serine carboxypeptidase S28, SKS domain	chloroplast
A0A1S4C6R2	pme1651	-0.946898	3.04e-06	pmb0608	-0.941935	4.71347e-06	pmb0782	-0.94966	2.33904e-06	Zmdp001663	-0.951895	1.87085e-06	Carbonic anhydrase OS=Nicotiana tabacum OX=4097 GN=LOC107815797 PE=3 SV=1	GO:0015976 carbon utilization	--	GO:0004089 carbonate dehydratase activity;GO:0008270 zinc ion binding	P: Inorganic ion transport and metabolism	K01673	ko00910: Nitrogen metabolism;ko01100: Metabolic pathways	IPR001765: Carbonic anhydrase;IPR015892: Carbonic anhydrase, prokaryotic-like, conserved site;IPR036874: Carbonic anhydrase superfamily;IPR045066: Beta carbonic anhydrases, cladeB	Cytoplasm
A0A1S4C6S8	pme1651	-0.990232	6.89e-10	pmb0608	-0.985969	4.18248e-09	pmb0782	-0.992291	2.11722e-10	Zmdp001663	-0.990716	5.34832e-10	AB hydrolase superfamily protein YfhM-like OS=Nicotiana tabacum OX=4097 GN=LOC107815808 PE=4 SV=1	--	--	GO:0016787 hydrolase activity	I: Lipid transport and metabolism	K01079	ko00260: Glycine, serine and threonine metabolism;ko01100: Metabolic pathways;ko01110: Biosynthesis of secondary metabolites;ko01200: Carbon metabolism;ko01230: Biosynthesis of amino acids	IPR000073: Alpha/beta hydrolase fold-1;IPR029058: Alpha/Beta hydrolase fold	Cytoplasm
A0A1S4C729	pme1651	-0.921567	2.05e-05	pmb0608	-0.920933	2.12867e-05	pmb0782	-0.928644	1.29135e-05	Zmdp001663	-0.931285	1.07428e-05	uncharacterized protein LOC107815657 OS=Nicotiana tabacum OX=4097 GN=LOC107815657 PE=4 SV=1	--	--	--	--	K09705	--	IPR009327: Cupin domain of unknown function DUF985;IPR011051: RmlC-like cupin domain superfamily;IPR014710: RmlC-like jelly roll fold	Mitochondrion
A0A1S4C743	pme1651	0.944785	3.68e-06	pmb0608	0.95229	1.79649e-06	pmb0782	0.95234	1.78743e-06	Zmdp001663	0.95151	1.94584e-06	AT-rich interactive domain-containing protein 5-like isoform X1 OS=Nicotiana tabacum OX=4097 GN=LOC107815838 PE=3 SV=1	GO:0006357 regulation of transcription by RNA polymerase II	GO:0005634 nucleus	GO:0000977 RNA polymerase II regulatory region sequence-specific DNA binding;GO:0001228 DNA-binding transcription activator activity, RNA polymerase II-specific	K: Transcription	--	--	IPR001606: ARID DNA-binding domain;IPR002068: Alpha crystallin/Hsp20 domain;IPR008978: HSP20-like chaperone;IPR036431: ARID DNA-binding domain superfamily	Nucleus
A0A1S4C7S2	pme1651	0.935906	7.64e-06	pmb0608	0.928761	1.28103e-05	pmb0782	0.93578	7.71877e-06	Zmdp001663	0.929505	1.21707e-05	polyadenylate-binding protein-interacting protein 8-like isoform X1 OS=Nicotiana tabacum OX=4097 GN=LOC107816131 PE=4 SV=1	--	--	GO:0003723 RNA binding	R: General function prediction only	K13126	ko03013: RNA transport;ko03015: mRNA surveillance pathway;ko03018: RNA degradation	IPR000504: RNA recognition motif domain;IPR009818: Ataxin-2, C-terminal;IPR012677: Nucleotide-binding alpha-beta plait domain superfamily;IPR035979: RNA-binding domain superfamily	chloroplast
A0A1S4C7X3	pme1651	-0.90355	5.58e-05	pmb0608	-0.912061	3.56801e-05	pmb0782	-0.907336	4.59758e-05	Zmdp001663	-0.901832	6.07682e-05	uncharacterized protein LOC107816078 OS=Nicotiana tabacum OX=4097 GN=LOC107816078 PE=4 SV=1	--	GO:0016021 integral component of membrane	--	--	--	--	IPR008480: Protein of unknown function DUF761, plant;IPR025520: Domain of unknown function DUF4408	chloroplast
A0A1S4C8B7	pme1651	-0.923703	1.79e-05	pmb0608	-0.914686	3.08027e-05	pmb0782	-0.935765	7.72733e-06	Zmdp001663	-0.927843	1.36358e-05	fasciclin-like arabinogalactan protein 1 OS=Nicotiana tabacum OX=4097 GN=LOC107816302 PE=3 SV=1	--	GO:0016021 integral component of membrane;GO:0046658 anchored component of plasma membrane	--	--	--	--	IPR000782: FAS1 domain;IPR036378: FAS1 domain superfamily	Plasma membrane
A0A1S4C8K4	pme1651	-0.922568	1.92e-05	pmb0608	-0.929809	1.19165e-05	pmb0782	-0.922543	1.92599e-05	Zmdp001663	-0.926895	1.45316e-05	Aldehyde dehydrogenase (NAD(+)) OS=Nicotiana tabacum OX=4097 GN=LOC107816273 PE=3 SV=1	--	--	GO:0016620 oxidoreductase activity, acting on the aldehyde or oxo group of donors, NAD or NADP as acceptor	C: Energy production and conversion	K14085	ko00010: Glycolysis / Gluconeogenesis;ko00053: Ascorbate and aldarate metabolism;ko00071: Fatty acid degradation;ko00260: Glycine, serine and threonine metabolism;ko00280: Valine, leucine and isoleucine degradation;ko00310: Lysine degradation;ko00330: Arginine and proline metabolism;ko00340: Histidine metabolism;ko00380: Tryptophan metabolism;ko00410: beta-Alanine metabolism;ko00561: Glycerolipid…	IPR015590: Aldehyde dehydrogenase domain;IPR016161: Aldehyde/histidinol dehydrogenase;IPR016162: Aldehyde dehydrogenase, N-terminal;IPR016163: Aldehyde dehydrogenase, C-terminal;IPR029510: Aldehyde dehydrogenase, glutamic acid active site	chloroplast
A0A1S4C9C5	pme1651	-0.991206	4.08e-10	pmb0608	-0.98692	2.95004e-09	pmb0782	-0.989725	8.86627e-10	Zmdp001663	-0.993552	8.68584e-11	cysteine protease inhibitor 8-like OS=Nicotiana tabacum OX=4097 GN=LOC107816366 PE=3 SV=1	--	--	GO:0004866 endopeptidase inhibitor activity	--	--	--	IPR002160: Proteinase inhibitor I3, Kunitz legume;IPR011065: Kunitz inhibitor STI-like superfamily	Extracell
A0A1S4C9J7	pme1651	-0.953234	1.63e-06	pmb0608	-0.943825	4.00734e-06	pmb0782	-0.935158	8.09138e-06	Zmdp001663	-0.947319	2.92424e-06	zingipain-2-like OS=Nicotiana tabacum OX=4097 GN=LOC107816599 PE=3 SV=1	GO:0051603 proteolysis involved in cellular protein catabolic process	GO:0005615 extracellular space;GO:0005764 lysosome	GO:0004197 cysteine-type endopeptidase activity	O: Posttranslational modification, protein turnover, chaperones	K16290	--	IPR000118: Granulin;IPR000169: Cysteine peptidase, cysteine active site;IPR000668: Peptidase C1A, papain C-terminal;IPR013201: Cathepsin propeptide inhibitor domain (I29);IPR025660: Cysteine peptidase, histidine active site;IPR025661: Cysteine peptidase, asparagine active site;IPR037277: Granulin superfamily;IPR038765: Papain-like cysteine peptidase superfamily;IPR039417: Papain-like cysteine end…	vacuolar membrane
A0A1S4CA77	pme1651	-0.987812	2.08e-09	pmb0608	-0.982206	1.36348e-08	pmb0782	-0.982819	1.14565e-08	Zmdp001663	-0.988386	1.63177e-09	Phospholipase A1 OS=Nicotiana tabacum OX=4097 GN=LOC107816920 PE=3 SV=1	GO:0006629 lipid metabolic process	--	GO:0008970 phospholipase A1 activity	I: Lipid transport and metabolism	K16818	ko00564: Glycerophospholipid metabolism;ko00592: alpha-Linolenic acid metabolism;ko01100: Metabolic pathways;ko01110: Biosynthesis of secondary metabolites	IPR002921: Fungal lipase-like domain;IPR029058: Alpha/Beta hydrolase fold	Cytoplasm
A0A1S4CA99	pme1651	-0.945598	3.42e-06	pmb0608	-0.937093	6.9767e-06	pmb0782	-0.931721	1.04139e-05	Zmdp001663	-0.941524	4.87895e-06	phospholipase A2-alpha-like OS=Nicotiana tabacum OX=4097 GN=LOC107816804 PE=4 SV=1	GO:0016042 lipid catabolic process;GO:0050482 arachidonic acid secretion;GO:0006644 phospholipid metabolic process	GO:0005576 extracellular region	GO:0005509 calcium ion binding;GO:0047498 calcium-dependent phospholipase A2 activity;GO:0004623 phospholipase A2 activity;GO:0005543 phospholipid binding	--	K01047	ko00564: Glycerophospholipid metabolism;ko00565: Ether lipid metabolism;ko00590: Arachidonic acid metabolism;ko00591: Linoleic acid metabolism;ko00592: alpha-Linolenic acid metabolism;ko01100: Metabolic pathways;ko01110: Biosynthesis of secondary metabolites	IPR033113: Phospholipase A2, histidine active site;IPR036444: Phospholipase A2 domain superfamily	vacuolar membrane
A0A1S4CAG6	pme1651	-0.975578	6.57e-08	pmb0608	-0.979251	2.92549e-08	pmb0782	-0.97484	7.6125e-08	Zmdp001663	-0.97489	7.53711e-08	uncharacterized protein LOC107816711 OS=Nicotiana tabacum OX=4097 GN=LOC107816711 PE=4 SV=1	--	GO:0016021 integral component of membrane	--	--	--	--	IPR012336: Thioredoxin-like fold;IPR036249: Thioredoxin-like superfamily	Nucleus
A0A1S4CAI1	pme1651	-0.928556	1.3e-05	pmb0608	-0.933917	8.87707e-06	pmb0782	-0.937723	6.64155e-06	Zmdp001663	-0.935277	8.01897e-06	synaptonemal complex protein 1-like OS=Nicotiana tabacum OX=4097 GN=LOC107816991 PE=4 SV=1	GO:0007131 reciprocal meiotic recombination	--	--	--	--	--	--	chloroplast
A0A1S4CAQ1	pme1651	-0.954346	1.45e-06	pmb0608	-0.949508	2.37382e-06	pmb0782	-0.939445	5.78967e-06	Zmdp001663	-0.95366	1.55659e-06	Purple acid phosphatase OS=Nicotiana tabacum OX=4097 GN=LOC107816799 PE=3 SV=1	--	--	GO:0046872 metal ion binding;GO:0003993 acid phosphatase activity	G: Carbohydrate transport and metabolism	K22390	--	IPR004843: Calcineurin-like phosphoesterase domain, ApaH type;IPR008963: Purple acid phosphatase-like, N-terminal;IPR015914: Purple acid phosphatase, N-terminal;IPR025733: Iron/zinc purple acid phosphatase-like C-terminal domain;IPR029052: Metallo-dependent phosphatase-like;IPR040974: Purple acid phosphatase, Fn3-like domain;IPR041792: Purple acid phosphatase, metallophosphatase domain	Nucleus
A0A1S4CCM9	pme1651	0.933851	8.92e-06	pmb0608	0.925617	1.58124e-05	pmb0782	0.939719	5.66234e-06	Zmdp001663	0.931819	1.03412e-05	Protein arginine N-methyltransferase OS=Nicotiana tabacum OX=4097 GN=LOC107817563 PE=3 SV=1	GO:0006355 regulation of transcription, DNA-templated;GO:0034969 histone arginine methylation	GO:0005634 nucleus;GO:0005829 cytosol	GO:0008469 histone-arginine N-methyltransferase activity	D: Cell cycle control, cell division, chromosome partitioning	K02516	ko03013: RNA transport	IPR007857: Protein arginine N-methyltransferase PRMT5;IPR025799: Protein arginine N-methyltransferase;IPR029063: S-adenosyl-L-methionine-dependent methyltransferase;IPR035075: PRMT5 arginine-N-methyltransferase;IPR035247: PRMT5, TIM barrel domain;IPR035248: PRMT5, oligomerisation domain	Nucleus
A0A1S4CDJ2	pme1651	-0.930957	1.1e-05	pmb0608	-0.92082	2.14352e-05	pmb0782	-0.908253	4.38141e-05	Zmdp001663	-0.922789	1.89632e-05	polygalacturonase inhibitor-like OS=Nicotiana tabacum OX=4097 GN=LOC107817845 PE=4 SV=1	--	--	--	--	K13420	ko04016: MAPK signaling pathway - plant;ko04626: Plant-pathogen interaction	IPR001611: Leucine-rich repeat;IPR013210: Leucine-rich repeat-containing N-terminal, plant-type;IPR032675: Leucine-rich repeat domain superfamily	chloroplast
A0A1S4CDL2	pme1651	-0.939931	5.57e-06	pmb0608	-0.946335	3.20232e-06	pmb0782	-0.937342	6.843e-06	Zmdp001663	-0.938588	6.20202e-06	protein CutA, chloroplastic-like OS=Nicotiana tabacum OX=4097 GN=LOC107817862 PE=3 SV=1	GO:0010038 response to metal ion	--	GO:0005507 copper ion binding	P: Inorganic ion transport and metabolism	K03926	--	IPR004323: Divalent ion tolerance protein, CutA;IPR011322: Nitrogen regulatory PII-like, alpha/beta;IPR015867: Nitrogen regulatory protein PII/ATP phosphoribosyltransferase, C-terminal	chloroplast
A0A1S4CDZ9	pme1651	-0.966555	3.12e-07	pmb0608	-0.958388	9.16188e-07	pmb0782	-0.951457	1.95614e-06	Zmdp001663	-0.961877	5.94825e-07	fasciclin-like arabinogalactan protein 1 OS=Nicotiana tabacum OX=4097 GN=LOC107817819 PE=3 SV=1	--	GO:0016021 integral component of membrane;GO:0046658 anchored component of plasma membrane	--	--	--	--	IPR000782: FAS1 domain;IPR036378: FAS1 domain superfamily	Plasma membrane
A0A1S4CEE8	pme1651	-0.975386	6.83e-08	pmb0608	-0.967909	2.53965e-07	pmb0782	-0.962969	5.15357e-07	Zmdp001663	-0.970604	1.64547e-07	cysteine proteinase 3-like OS=Nicotiana tabacum OX=4097 GN=LOC107818105 PE=3 SV=1	GO:0051603 proteolysis involved in cellular protein catabolic process	GO:0005615 extracellular space;GO:0005764 lysosome	GO:0004197 cysteine-type endopeptidase activity	O: Posttranslational modification, protein turnover, chaperones	K01366	--	IPR000169: Cysteine peptidase, cysteine active site;IPR000668: Peptidase C1A, papain C-terminal;IPR013201: Cathepsin propeptide inhibitor domain (I29);IPR025660: Cysteine peptidase, histidine active site;IPR025661: Cysteine peptidase, asparagine active site;IPR038765: Papain-like cysteine peptidase superfamily;IPR039417: Papain-like cysteine endopeptidase	vacuolar membrane
A0A1S4CEX5	pme1651	-0.967593	2.67e-07	pmb0608	-0.966955	2.93579e-07	pmb0782	-0.97701	4.86631e-08	Zmdp001663	-0.973186	1.04361e-07	cyprosin-like OS=Nicotiana tabacum OX=4097 GN=LOC107818093 PE=3 SV=1	GO:0006629 lipid metabolic process	--	GO:0004190 aspartic-type endopeptidase activity	O: Posttranslational modification, protein turnover, chaperones	K08245	--	IPR001969: Aspartic peptidase, active site;IPR007856: Saposin-like type B, region 1;IPR008138: Saposin B type, region 2;IPR008139: Saposin B type domain;IPR011001: Saposin-like;IPR021109: Aspartic peptidase domain superfamily;IPR033121: Peptidase family A1 domain;IPR033869: Phytepsin	chloroplast
A0A1S4CG77	pme1651	-0.955515	1.27e-06	pmb0608	-0.944927	3.63615e-06	pmb0782	-0.959696	7.82682e-07	Zmdp001663	-0.95104	2.04036e-06	ureidoglycolate hydrolase-like OS=Nicotiana tabacum OX=4097 GN=LOC107818658 PE=4 SV=1	--	GO:0016021 integral component of membrane;GO:0005783 endoplasmic reticulum	GO:0016813 hydrolase activity, acting on carbon-nitrogen (but not peptide) bonds, in linear amidines	--	K18151	ko00230: Purine metabolism;ko01100: Metabolic pathways	IPR002933: Peptidase M20;IPR010158: Amidase, carbamoylase-type;IPR036264: Bacterial exopeptidase dimerisation domain	chloroplast
A0A1S4CGU6	pme1651	-0.919186	2.37e-05	pmb0608	-0.917082	2.68225e-05	pmb0782	-0.930264	1.15448e-05	Zmdp001663	-0.927966	1.35232e-05	methionine gamma-lyase-like OS=Nicotiana tabacum OX=4097 GN=LOC107818807 PE=3 SV=1	GO:0019346 transsulfuration;GO:0019343 cysteine biosynthetic process via cystathionine	GO:0005737 cytoplasm	GO:0030170 pyridoxal phosphate binding;GO:0016846 carbon-sulfur lyase activity;GO:0004123 cystathionine gamma-lyase activity	E: Amino acid transport and metabolism	K01761	ko00270: Cysteine and methionine metabolism;ko00450: Selenocompound metabolism;ko01100: Metabolic pathways	IPR000277: Cys/Met metabolism, pyridoxal phosphate-dependent enzyme;IPR015421: Pyridoxal phosphate-dependent transferase, major domain;IPR015422: Pyridoxal phosphate-dependent transferase, small domain;IPR015424: Pyridoxal phosphate-dependent transferase	chloroplast
A0A1S4CH11	pme1651	-0.962167	5.73e-07	pmb0608	-0.954746	1.38515e-06	pmb0782	-0.949498	2.37609e-06	Zmdp001663	-0.959152	8.36159e-07	Pectinesterase OS=Nicotiana tabacum OX=4097 GN=LOC107818898 PE=3 SV=1	GO:0045490 pectin catabolic process;GO:0042545 cell wall modification	GO:0005576 extracellular region	GO:0045330 aspartyl esterase activity;GO:0030599 pectinesterase activity;GO:0046910 pectinesterase inhibitor activity	--	K01051	ko00040: Pentose and glucuronate interconversions;ko01100: Metabolic pathways	IPR000070: Pectinesterase, catalytic;IPR006501: Pectinesterase inhibitor domain;IPR011050: Pectin lyase fold/virulence factor;IPR012334: Pectin lyase fold;IPR033131: Pectinesterase, Asp active site;IPR035513: Invertase/pectin methylesterase inhibitor domain superfamily	chloroplast
A0A1S4CHV4	pme1651	0.944856	3.66e-06	pmb0608	0.946335	3.20243e-06	pmb0782	0.957358	1.03353e-06	Zmdp001663	0.950604	2.13113e-06	Pyrophosphate--fructose 6-phosphate 1-phosphotransferase subunit alpha OS=Nicotiana tabacum OX=4097 GN=LOC107819205 PE=3 SV=1	GO:0015979 photosynthesis;GO:0009749 response to glucose	GO:0005829 cytosol	GO:0005524 ATP binding;GO:0046872 metal ion binding;GO:0003872 6-phosphofructokinase activity;GO:0047334 diphosphate-fructose-6-phosphate 1-phosphotransferase activity;GO:0008443 phosphofructokinase activity	G: Carbohydrate transport and metabolism	K00895	ko00010: Glycolysis / Gluconeogenesis;ko00030: Pentose phosphate pathway;ko00051: Fructose and mannose metabolism;ko01100: Metabolic pathways;ko01110: Biosynthesis of secondary metabolites	IPR000023: Phosphofructokinase domain;IPR011183: Pyrophosphate-dependent phosphofructokinase PfpB;IPR035966: Phosphofructokinase superfamily	Cytoplasm
A0A1S4CJ89	pme1651	-0.952338	1.79e-06	pmb0608	-0.940546	5.29215e-06	pmb0782	-0.941107	5.05196e-06	Zmdp001663	-0.948954	2.50459e-06	ectonucleotide pyrophosphatase/phosphodiesterase family member 3-like OS=Nicotiana tabacum OX=4097 GN=LOC107819662 PE=4 SV=1	--	GO:0016021 integral component of membrane;GO:0005773 vacuole	GO:0003824 catalytic activity	R: General function prediction only	K01513	ko00230: Purine metabolism;ko00240: Pyrimidine metabolism;ko00500: Starch and sucrose metabolism;ko00740: Riboflavin metabolism;ko00760: Nicotinate and nicotinamide metabolism;ko00770: Pantothenate and CoA biosynthesis;ko01100: Metabolic pathways;ko01110: Biosynthesis of secondary metabolites	IPR002591: Type I phosphodiesterase/nucleotide pyrophosphatase/phosphate transferase;IPR017850: Alkaline-phosphatase-like, core domain superfamily	chloroplast
A0A1S4CK52	pme1651	-0.926276	1.51e-05	pmb0608	-0.921025	2.11675e-05	pmb0782	-0.932126	1.01156e-05	Zmdp001663	-0.925678	1.57497e-05	low-temperature-induced 65 kDa protein-like OS=Nicotiana tabacum OX=4097 GN=LOC107819933 PE=4 SV=1	GO:0009737 response to abscisic acid	--	--	--	--	--	--	Nucleus
A0A1S4CK57	pme1651	-0.978246	3.7e-08	pmb0608	-0.97694	4.9406e-08	pmb0782	-0.983005	1.08536e-08	Zmdp001663	-0.982042	1.42727e-08	IAA-amino acid hydrolase ILR1-like 4 OS=Nicotiana tabacum OX=4097 GN=LOC107819938 PE=3 SV=1	GO:0009850 auxin metabolic process	GO:0005783 endoplasmic reticulum	GO:0016787 hydrolase activity;GO:0010179 IAA-Ala conjugate hydrolase activity	--	K21604	--	IPR002933: Peptidase M20;IPR011650: Peptidase M20, dimerisation domain;IPR017439: Amidohydrolase;IPR036264: Bacterial exopeptidase dimerisation domain;IPR044757: IAA-amino acid hydrolase ILR1-like	Endoplasmic reticulum
A0A1S4CK65	pme1651	-0.943044	4.29e-06	pmb0608	-0.932878	9.57966e-06	pmb0782	-0.920411	2.19789e-05	Zmdp001663	-0.936376	7.3748e-06	abscisic acid and environmental stress-inducible protein TAS14-like OS=Nicotiana tabacum OX=4097 GN=LOC107819915 PE=3 SV=1	GO:0009414 response to water deprivation;GO:0009631 cold acclimation;GO:0009737 response to abscisic acid	GO:0005829 cytosol	--	--	--	--	IPR000167: Dehydrin;IPR030513: Dehydrin, conserved site	Nucleus
A0A1S4CKZ4	pme1651	-0.955455	1.28e-06	pmb0608	-0.945641	3.41066e-06	pmb0782	-0.954091	1.48661e-06	Zmdp001663	-0.953407	1.59899e-06	polygalacturonase-1 non-catalytic subunit beta-like OS=Nicotiana tabacum OX=4097 GN=LOC107820175 PE=4 SV=1	--	--	--	--	--	--	IPR004873: BURP domain	chloroplast
A0A1S4CLM5	pme1651	-0.959094	8.42e-07	pmb0608	-0.953453	1.59111e-06	pmb0782	-0.947971	2.7506e-06	Zmdp001663	-0.956375	1.15629e-06	Beta-hexosaminidase OS=Nicotiana tabacum OX=4097 GN=LOC107820274 PE=3 SV=1	GO:0005975 carbohydrate metabolic process	--	GO:0004563 beta-N-acetylhexosaminidase activity;GO:0102148 N-acetyl-beta-D-galactosaminidase activity	G: Carbohydrate transport and metabolism	K12373	ko00511: Other glycan degradation;ko00513: Various types of N-glycan biosynthesis;ko00520: Amino sugar and nucleotide sugar metabolism;ko00531: Glycosaminoglycan degradation;ko00603: Glycosphingolipid biosynthesis - globo and isoglobo series;ko00604: Glycosphingolipid biosynthesis - ganglio series;ko01100: Metabolic pathways	IPR015883: Glycoside hydrolase family 20, catalytic domain;IPR017853: Glycoside hydrolase superfamily;IPR025705: Beta-hexosaminidase;IPR029018: Beta-hexosaminidase-like, domain 2;IPR029019: Beta-hexosaminidase, eukaryotic type, N-terminal	chloroplast
A0A1S4CMF2	pme1651	-0.918493	2.47e-05	pmb0608	-0.918006	2.54026e-05	pmb0782	-0.927247	1.41939e-05	Zmdp001663	-0.921879	2.00761e-05	rhodanese-like domain-containing protein 4, chloroplastic OS=Nicotiana tabacum OX=4097 GN=LOC107820359 PE=4 SV=1	--	--	--	--	K17525	--	IPR036873: Rhodanese-like domain superfamily	chloroplast
A0A1S4CMI5	pme1651	-0.947767	2.8e-06	pmb0608	-0.93947	5.77792e-06	pmb0782	-0.940326	5.38887e-06	Zmdp001663	-0.946528	3.1462e-06	Phenylalanine ammonia-lyase OS=Nicotiana tabacum OX=4097 GN=LOC107820497 PE=3 SV=1	GO:0009800 cinnamic acid biosynthetic process;GO:0006559 L-phenylalanine catabolic process	GO:0005737 cytoplasm	GO:0016841 ammonia-lyase activity;GO:0045548 phenylalanine ammonia-lyase activity	Q: Secondary metabolites biosynthesis, transport and catabolism	K10775	ko00360: Phenylalanine metabolism;ko00940: Phenylpropanoid biosynthesis;ko01100: Metabolic pathways;ko01110: Biosynthesis of secondary metabolites	IPR001106: Aromatic amino acid lyase;IPR005922: Phenylalanine ammonia-lyase;IPR008948: L-Aspartase-like;IPR022313: Phenylalanine/histidine ammonia-lyases, active site;IPR023144: Phenylalanine ammonia-lyase, shielding domain superfamily;IPR024083: Fumarase/histidase, N-terminal	chloroplast
A0A1S4CMT1	pme1651	-0.95492	1.36e-06	pmb0608	-0.948387	2.64425e-06	pmb0782	-0.950969	2.05475e-06	Zmdp001663	-0.953791	1.53507e-06	dehydrin COR47-like OS=Nicotiana tabacum OX=4097 GN=LOC107820757 PE=3 SV=1	GO:0009414 response to water deprivation;GO:0009631 cold acclimation;GO:0009737 response to abscisic acid	GO:0016020 membrane;GO:0005829 cytosol	--	--	--	--	IPR000167: Dehydrin;IPR030513: Dehydrin, conserved site	Nucleus
A0A1S4CMZ0	pme1651	-0.91282	3.42e-05	pmb0608	-0.920802	2.14587e-05	pmb0782	-0.925411	1.60272e-05	Zmdp001663	-0.916236	2.81788e-05	mannosylglycoprotein endo-beta-mannosidase-like isoform X1 OS=Nicotiana tabacum OX=4097 GN=LOC107820814 PE=4 SV=1	GO:0005975 carbohydrate metabolic process	--	GO:0033947 mannosylglycoprotein endo-beta-mannosidase activity	G: Carbohydrate transport and metabolism	K18577	--	IPR006102: Glycoside hydrolase, family 2, immunoglobulin-like beta-sandwich;IPR008979: Galactose-binding-like domain superfamily;IPR013783: Immunoglobulin-like fold;IPR017853: Glycoside hydrolase superfamily;IPR036156: Beta-Galactosidase/glucuronidase domain superfamily	Cytoskeleton
A0A1S4CN68	pme1651	-0.954553	1.41e-06	pmb0608	-0.946829	3.06009e-06	pmb0782	-0.943606	4.08476e-06	Zmdp001663	-0.950058	2.24958e-06	enolase-phosphatase E1-like isoform X1 OS=Nicotiana tabacum OX=4097 GN=LOC107820883 PE=4 SV=1	--	--	--	--	--	--	--	Cytoplasm
A0A1S4CNL6	pme1651	-0.978481	3.5e-08	pmb0608	-0.969853	1.86439e-07	pmb0782	-0.967818	2.57579e-07	Zmdp001663	-0.976998	4.8795e-08	1-aminocyclopropane-1-carboxylate oxidase 1-like OS=Nicotiana tabacum OX=4097 GN=LOC107820810 PE=3 SV=1	--	--	GO:0046872 metal ion binding;GO:0051213 dioxygenase activity;GO:0031418 L-ascorbic acid binding	R: General function prediction only;Q: Secondary metabolites biosynthesis, transport and catabolism	K24028	--	IPR005123: Oxoglutarate/iron-dependent dioxygenase;IPR026992: Non-haem dioxygenase N-terminal domain;IPR027443: Isopenicillin N synthase-like superfamily;IPR044861: Isopenicillin N synthase-like, Fe(2+) 2OG dioxygenase domain	Cytoplasm
A0A1S4CP24	pme1651	-0.960623	6.98e-07	pmb0608	-0.955958	1.21183e-06	pmb0782	-0.950965	2.05561e-06	Zmdp001663	-0.95882	8.70189e-07	probable carbohydrate esterase At4g34215 OS=Nicotiana tabacum OX=4097 GN=LOC107820884 PE=4 SV=1	--	--	GO:0016787 hydrolase activity	--	--	--	IPR005181: Sialate O-acetylesterase domain;IPR036514: SGNH hydrolase superfamily	chloroplast
A0A1S4CP55	pme1651	-0.944944	3.63e-06	pmb0608	-0.937753	6.626e-06	pmb0782	-0.935158	8.09118e-06	Zmdp001663	-0.946282	3.21789e-06	uncharacterized protein LOC107820985 isoform X2 OS=Nicotiana tabacum OX=4097 GN=LOC107820985 PE=4 SV=1	--	GO:0016021 integral component of membrane	--	--	--	--	IPR001258: NHL repeat;IPR011042: Six-bladed beta-propeller, TolB-like	Extracell
A0A1S4CPP6	pme1651	-0.95772	9.91e-07	pmb0608	-0.950482	2.15708e-06	pmb0782	-0.950454	2.16314e-06	Zmdp001663	-0.957141	1.05974e-06	GA-binding protein subunit beta-2-like OS=Nicotiana tabacum OX=4097 GN=LOC107821291 PE=4 SV=1	--	--	--	--	--	--	IPR002110: Ankyrin repeat;IPR036770: Ankyrin repeat-containing domain superfamily	Cytoplasm
A0A1S4CQ01	pme1651	-0.939748	5.65e-06	pmb0608	-0.936896	7.08412e-06	pmb0782	-0.943132	4.25564e-06	Zmdp001663	-0.939212	5.89965e-06	fasciclin-like arabinogalactan protein 1 OS=Nicotiana tabacum OX=4097 GN=LOC107821223 PE=3 SV=1	--	GO:0046658 anchored component of plasma membrane	--	--	--	--	IPR000782: FAS1 domain;IPR036378: FAS1 domain superfamily	Plasma membrane
A0A1S4CQA3	pme1651	-0.964305	4.3e-07	pmb0608	-0.952759	1.71144e-06	pmb0782	-0.951796	1.89004e-06	Zmdp001663	-0.962085	5.78978e-07	probable nucleoredoxin 1 OS=Nicotiana tabacum OX=4097 GN=LOC107821493 PE=4 SV=1	--	--	--	R: General function prediction only	K17609	--	IPR012336: Thioredoxin-like fold;IPR013766: Thioredoxin domain;IPR017937: Thioredoxin, conserved site;IPR036249: Thioredoxin-like superfamily;IPR045870: TryX and NRX, thioredoxin domain	Cytoplasm
A0A1S4CQI1	pme1651	-0.960537	7.05e-07	pmb0608	-0.949318	2.41821e-06	pmb0782	-0.947783	2.79978e-06	Zmdp001663	-0.957059	1.06975e-06	Peroxidase OS=Nicotiana tabacum OX=4097 GN=LOC107821570 PE=3 SV=1	GO:0042744 hydrogen peroxide catabolic process;GO:0006979 response to oxidative stress	GO:0005576 extracellular region;GO:0009506 plasmodesma;GO:0009505 plant-type cell wall	GO:0046872 metal ion binding;GO:0020037 heme binding;GO:0004601 peroxidase activity	--	K00430	ko00940: Phenylpropanoid biosynthesis;ko01100: Metabolic pathways;ko01110: Biosynthesis of secondary metabolites	IPR002016: Haem peroxidase;IPR010255: Haem peroxidase superfamily;IPR033905: Secretory peroxidase	Extracell
A0A1S4CSA0	pme1651	-0.941591	4.85e-06	pmb0608	-0.93786	6.57036e-06	pmb0782	-0.957394	1.02928e-06	Zmdp001663	-0.946297	3.21355e-06	PI-PLC X domain-containing protein At5g67130-like OS=Nicotiana tabacum OX=4097 GN=LOC107821973 PE=4 SV=1	GO:0006629 lipid metabolic process	--	GO:0008081 phosphoric diester hydrolase activity	--	--	--	IPR017946: PLC-like phosphodiesterase, TIM beta/alpha-barrel domain superfamily	Extracell
A0A1S4CSY2	pme1651	-0.9613	6.41e-07	pmb0608	-0.95548	1.27796e-06	pmb0782	-0.954246	1.46211e-06	Zmdp001663	-0.96101	6.6466e-07	basic endochitinase-like OS=Nicotiana tabacum OX=4097 GN=LOC107822201 PE=4 SV=1	GO:0016998 cell wall macromolecule catabolic process;GO:0006032 chitin catabolic process;GO:0050832 defense response to fungus;GO:0005975 carbohydrate metabolic process	--	GO:0004568 chitinase activity	R: General function prediction only	K20547	ko00520: Amino sugar and nucleotide sugar metabolism;ko01100: Metabolic pathways;ko04016: MAPK signaling pathway - plant	IPR000726: Glycoside hydrolase, family 19, catalytic;IPR016283: Glycoside hydrolase, family 19;IPR023346: Lysozyme-like domain superfamily	Extracell
A0A1S4CTC6	pme1651	-0.959895	7.64e-07	pmb0608	-0.955078	1.33585e-06	pmb0782	-0.955881	1.22224e-06	Zmdp001663	-0.962345	5.59668e-07	Beta-galactosidase OS=Nicotiana tabacum OX=4097 GN=LOC107822445 PE=3 SV=1	GO:0005975 carbohydrate metabolic process	GO:0005773 vacuole;GO:0005618 cell wall	GO:0004565 beta-galactosidase activity	G: Carbohydrate transport and metabolism	K12309	ko00052: Galactose metabolism;ko00511: Other glycan degradation;ko00531: Glycosaminoglycan degradation;ko00600: Sphingolipid metabolism;ko00604: Glycosphingolipid biosynthesis - ganglio series;ko01100: Metabolic pathways	IPR008979: Galactose-binding-like domain superfamily;IPR017853: Glycoside hydrolase superfamily;IPR019801: Glycoside hydrolase, family 35, conserved site;IPR031330: Glycoside hydrolase 35, catalytic domain;IPR041392: Beta-galactosidase, beta-sandwich domain	vacuolar membrane
A0A1S4CTD1	pme1651	-0.967968	2.52e-07	pmb0608	-0.965004	3.898e-07	pmb0782	-0.974453	8.21111e-08	Zmdp001663	-0.970763	1.60182e-07	blue copper protein-like OS=Nicotiana tabacum OX=4097 GN=LOC107822452 PE=4 SV=1	--	GO:0046658 anchored component of plasma membrane	GO:0009055 electron transfer activity	--	--	--	IPR003245: Phytocyanin domain;IPR008972: Cupredoxin;IPR028871: Blue (type 1) copper protein, binding site	chloroplast
A0A1S4CTQ7	pme1651	-0.934429	8.55e-06	pmb0608	-0.933859	8.91475e-06	pmb0782	-0.938351	6.3201e-06	Zmdp001663	-0.936203	7.47337e-06	PI-PLC X domain-containing protein At5g67130-like OS=Nicotiana tabacum OX=4097 GN=LOC107822464 PE=4 SV=1	GO:0006629 lipid metabolic process	--	GO:0008081 phosphoric diester hydrolase activity	--	--	--	IPR017946: PLC-like phosphodiesterase, TIM beta/alpha-barrel domain superfamily	chloroplast
A0A1S4CTR0	pme1651	0.947267	2.94e-06	pmb0608	0.947929	2.76165e-06	pmb0782	0.958185	9.38455e-07	Zmdp001663	0.955054	1.33941e-06	DNA polymerase OS=Nicotiana tabacum OX=4097 GN=LOC107822467 PE=3 SV=1	GO:0006272 leading strand elongation;GO:0006273 lagging strand elongation;GO:1902975 mitotic DNA replication initiation	GO:0005658 alpha DNA polymerase:primase complex	GO:0046872 metal ion binding;GO:0051539 4 iron, 4 sulfur cluster binding;GO:0003682 chromatin binding;GO:0003697 single-stranded DNA binding;GO:0003688 DNA replication origin binding;GO:0003887 DNA-directed DNA polymerase activity;GO:0017076 purine nucleotide binding;GO:0019103 pyrimidine nucleotide binding	L: Replication, recombination and repair	K02320	ko03030: DNA replication	IPR006133: DNA-directed DNA polymerase, family B, exonuclease domain;IPR006134: DNA-directed DNA polymerase, family B, multifunctional domain;IPR006172: DNA-directed DNA polymerase, family B;IPR012337: Ribonuclease H-like superfamily;IPR015088: Zinc finger, DNA-directed DNA polymerase, family B, alpha;IPR017964: DNA-directed DNA polymerase, family B, conserved site;IPR023211: DNA polymerase, palm…	Nucleus
A0A1S4CU51	pme1651	-0.970646	1.63e-07	pmb0608	-0.969071	2.11624e-07	pmb0782	-0.968562	2.29414e-07	Zmdp001663	-0.971447	1.42473e-07	Purple acid phosphatase OS=Nicotiana tabacum OX=4097 GN=LOC107822622 PE=3 SV=1	--	--	GO:0046872 metal ion binding;GO:0003993 acid phosphatase activity	G: Carbohydrate transport and metabolism	K22390	--	IPR004843: Calcineurin-like phosphoesterase domain, ApaH type;IPR008963: Purple acid phosphatase-like, N-terminal;IPR015914: Purple acid phosphatase, N-terminal;IPR025733: Iron/zinc purple acid phosphatase-like C-terminal domain;IPR029052: Metallo-dependent phosphatase-like;IPR040974: Purple acid phosphatase, Fn3-like domain;IPR041792: Purple acid phosphatase, metallophosphatase domain	Endoplasmic reticulum_Plasma membrane
A0A1S4CUI3	pme1651	-0.929609	1.21e-05	pmb0608	-0.919413	2.33524e-05	pmb0782	-0.915086	3.0107e-05	Zmdp001663	-0.92294	1.87834e-05	subtilisin inhibitor-like OS=Nicotiana tabacum OX=4097 GN=LOC107822839 PE=3 SV=1	GO:0009611 response to wounding	--	GO:0004867 serine-type endopeptidase inhibitor activity	--	--	--	IPR000864: Proteinase inhibitor I13, potato inhibitor I;IPR036354: Proteinase inhibitor I13, potato inhibitor I superfamily	chloroplast
A0A1S4CV80	pme1651	-0.92341	1.82e-05	pmb0608	-0.924148	1.73925e-05	pmb0782	-0.931567	1.05287e-05	Zmdp001663	-0.930353	1.14725e-05	protein EXORDIUM-like 2 OS=Nicotiana tabacum OX=4097 GN=LOC107822785 PE=3 SV=1	--	--	--	--	--	--	IPR006766: Protein EXORDIUM-like	chloroplast
A0A1S4CV91	pme1651	-0.989312	1.08e-09	pmb0608	-0.9841	7.79196e-09	pmb0782	-0.986404	3.57682e-09	Zmdp001663	-0.990674	5.46903e-10	miraculin-like OS=Nicotiana tabacum OX=4097 GN=LOC107822863 PE=3 SV=1	--	--	GO:0004866 endopeptidase inhibitor activity	--	--	--	IPR002160: Proteinase inhibitor I3, Kunitz legume;IPR011065: Kunitz inhibitor STI-like superfamily	chloroplast
A0A1S4CVJ0	pme1651	-0.920285	2.21e-05	pmb0608	-0.92369	1.79106e-05	pmb0782	-0.919281	2.35392e-05	Zmdp001663	-0.923308	1.8351e-05	keratinocyte proline-rich protein-like OS=Nicotiana tabacum OX=4097 GN=LOC107823062 PE=4 SV=1	--	--	--	--	--	--	--	Extracell
A0A1S4CVY1	pme1651	-0.979921	2.49e-08	pmb0608	-0.973663	9.54852e-08	pmb0782	-0.967517	2.69694e-07	Zmdp001663	-0.975833	6.23485e-08	pathogenesis-related protein STH-2-like OS=Nicotiana tabacum OX=4097 GN=LOC107823076 PE=3 SV=1	GO:0006952 defense response;GO:0009607 response to biotic stimulus;GO:0009738 abscisic acid-activated signaling pathway;GO:0080163 regulation of protein serine/threonine phosphatase activity	GO:0005634 nucleus;GO:0005737 cytoplasm	GO:0038023 signaling receptor activity;GO:0004864 protein phosphatase inhibitor activity;GO:0010427 abscisic acid binding	--	--	--	IPR000916: Bet v I/Major latex protein;IPR023393: START-like domain superfamily;IPR024949: Bet v I type allergen	Cytoplasm
A0A1S4CWP3	pme1651	-0.931388	1.07e-05	pmb0608	-0.922666	1.91112e-05	pmb0782	-0.932339	9.9618e-06	Zmdp001663	-0.932517	9.83432e-06	uncharacterized protein YwbO-like OS=Nicotiana tabacum OX=4097 GN=LOC107823445 PE=4 SV=1	--	--	GO:0015035 protein disulfide oxidoreductase activity	--	--	--	IPR001853: DSBA-like thioredoxin domain;IPR036249: Thioredoxin-like superfamily	chloroplast
A0A1S4CWX6	pme1651	-0.902751	5.81e-05	pmb0608	-0.902944	5.75155e-05	pmb0782	-0.917289	2.6499e-05	Zmdp001663	-0.910067	3.97747e-05	trans-cinnamate 4-monooxygenase-like OS=Nicotiana tabacum OX=4097 GN=LOC107823514 PE=3 SV=1	GO:0009808 lignin metabolic process	GO:0016021 integral component of membrane	GO:0005506 iron ion binding;GO:0020037 heme binding;GO:0016710 trans-cinnamate 4-monooxygenase activity	Q: Secondary metabolites biosynthesis, transport and catabolism	K00487	ko00130: Ubiquinone and other terpenoid-quinone biosynthesis;ko00940: Phenylpropanoid biosynthesis;ko00941: Flavonoid biosynthesis;ko00945: Stilbenoid, diarylheptanoid and gingerol biosynthesis;ko01100: Metabolic pathways;ko01110: Biosynthesis of secondary metabolites	IPR001128: Cytochrome P450;IPR017972: Cytochrome P450, conserved site;IPR036396: Cytochrome P450 superfamily	Cytoplasm
A0A1S4CX53	pme1651	0.974135	8.73e-08	pmb0608	0.971191	1.48911e-07	pmb0782	0.970596	1.64777e-07	Zmdp001663	0.97552	6.64464e-08	thermospermine synthase ACAULIS5-like OS=Nicotiana tabacum OX=4097 GN=LOC107823555 PE=3 SV=1	GO:0006596 polyamine biosynthetic process	--	GO:0010487 thermospermine synthase activity	E: Amino acid transport and metabolism	K18787	--	IPR001045: Spermidine/spermine synthases;IPR029063: S-adenosyl-L-methionine-dependent methyltransferase;IPR030374: Polyamine biosynthesis domain;IPR035246: Spermidine synthase, tetramerisation domain;IPR037163: Spermidine synthase, tetramerisation domain superfamily	Cytoskeleton
A0A1S4CXY3	pme1651	-0.969028	2.13e-07	pmb0608	-0.966144	3.30958e-07	pmb0782	-0.971064	1.52184e-07	Zmdp001663	-0.969708	1.90918e-07	cysteine proteinase inhibitor 1-like OS=Nicotiana tabacum OX=4097 GN=LOC107823829 PE=4 SV=1	--	--	GO:0004869 cysteine-type endopeptidase inhibitor activity	--	--	--	IPR000010: Cystatin domain;IPR018073: Proteinase inhibitor I25, cystatin, conserved site	Extracell
A0A1S4CYG2	pme1651	-0.970766	1.6e-07	pmb0608	-0.961284	6.41921e-07	pmb0782	-0.955523	1.27194e-06	Zmdp001663	-0.967738	2.6075e-07	lipid transfer-like protein VAS OS=Nicotiana tabacum OX=4097 GN=LOC107823998 PE=4 SV=1	--	--	--	--	--	--	IPR016140: Bifunctional inhibitor/plant lipid transfer protein/seed storage helical domain;IPR036312: Bifunctional inhibitor/plant lipid transfer protein/seed storage helical domain superfamily	Extracell
A0A1S4CYI4	pme1651	-0.94839	2.64e-06	pmb0608	-0.948192	2.69389e-06	pmb0782	-0.936709	7.18793e-06	Zmdp001663	-0.945782	3.36746e-06	agglutinin-like OS=Nicotiana tabacum OX=4097 GN=LOC107824000 PE=3 SV=1	--	--	GO:0030246 carbohydrate binding	--	--	--	IPR001229: Jacalin-like lectin domain;IPR033734: Jacalin-like lectin domain, plant;IPR036404: Jacalin-like lectin domain superfamily	Cytoplasm
A0A1S4CYK9	pme1651	-0.937175	6.93e-06	pmb0608	-0.93125	1.07692e-05	pmb0782	-0.919244	2.3592e-05	Zmdp001663	-0.933993	8.82715e-06	receptor-like protein 12 OS=Nicotiana tabacum OX=4097 GN=LOC107824021 PE=3 SV=1	GO:0009755 hormone-mediated signaling pathway	GO:0005886 plasma membrane	--	R: General function prediction only	K13466	ko04626: Plant-pathogen interaction	IPR001611: Leucine-rich repeat;IPR003591: Leucine-rich repeat, typical subtype;IPR013210: Leucine-rich repeat-containing N-terminal, plant-type;IPR032675: Leucine-rich repeat domain superfamily	Extracell
A0A1S4CZ78	pme1651	-0.929502	1.22e-05	pmb0608	-0.931618	1.04909e-05	pmb0782	-0.947839	2.78514e-06	Zmdp001663	-0.935564	7.84656e-06	polygalacturonase inhibitor-like OS=Nicotiana tabacum OX=4097 GN=LOC107824201 PE=4 SV=1	--	--	--	--	K13420	ko04016: MAPK signaling pathway - plant;ko04626: Plant-pathogen interaction	IPR001611: Leucine-rich repeat;IPR013210: Leucine-rich repeat-containing N-terminal, plant-type;IPR032675: Leucine-rich repeat domain superfamily	Extracell
A0A1S4CZK0	pme1651	-0.96244	5.53e-07	pmb0608	-0.958995	8.52127e-07	pmb0782	-0.962537	5.45686e-07	Zmdp001663	-0.962765	5.29502e-07	glutaminyl-peptide cyclotransferase-like OS=Nicotiana tabacum OX=4097 GN=LOC107824318 PE=4 SV=1	GO:0017186 peptidyl-pyroglutamic acid biosynthetic process, using glutaminyl-peptide cyclotransferase	--	GO:0016603 glutaminyl-peptide cyclotransferase activity	--	K22757	--	IPR007788: Glutaminyl-peptide cyclotransferase	vacuolar membrane
A0A1S4CZK4	pme1651	-0.956488	1.14e-06	pmb0608	-0.949815	2.30385e-06	pmb0782	-0.937708	6.6496e-06	Zmdp001663	-0.950798	2.09028e-06	polygalacturonase inhibitor-like OS=Nicotiana tabacum OX=4097 GN=LOC107824195 PE=4 SV=1	--	--	--	--	K13420	ko04016: MAPK signaling pathway - plant;ko04626: Plant-pathogen interaction	IPR001611: Leucine-rich repeat;IPR013210: Leucine-rich repeat-containing N-terminal, plant-type;IPR032675: Leucine-rich repeat domain superfamily	chloroplast
A0A1S4CZX0	pme1651	-0.948214	2.69e-06	pmb0608	-0.932362	9.94515e-06	pmb0782	-0.935249	8.03607e-06	Zmdp001663	-0.943901	3.98089e-06	probable polygalacturonase isoform X2 OS=Nicotiana tabacum OX=4097 GN=LOC107824442 PE=3 SV=1	GO:0005975 carbohydrate metabolic process	GO:0005618 cell wall	GO:0004650 polygalacturonase activity	--	K01184	ko00040: Pentose and glucuronate interconversions;ko01100: Metabolic pathways	IPR000743: Glycoside hydrolase, family 28;IPR006626: Parallel beta-helix repeat;IPR011050: Pectin lyase fold/virulence factor;IPR012334: Pectin lyase fold	vacuolar membrane
A0A1S4D087	pme1651	0.929078	1.25e-05	pmb0608	0.93548	7.89671e-06	pmb0782	0.924691	1.67953e-05	Zmdp001663	0.931904	1.02781e-05	CAAX prenyl protease OS=Nicotiana tabacum OX=4097 GN=LOC107824440 PE=3 SV=1	GO:0071586 CAAX-box protein processing	GO:0030176 integral component of endoplasmic reticulum membrane	GO:0046872 metal ion binding;GO:0004222 metalloendopeptidase activity	R: General function prediction only	K06013	ko00900: Terpenoid backbone biosynthesis;ko01110: Biosynthesis of secondary metabolites	IPR001915: Peptidase M48;IPR027057: CAAX prenyl protease 1;IPR032456: CAAX prenyl protease 1, N-terminal	Plasma membrane
A0A1S4D0N7	pme1651	-0.910582	3.87e-05	pmb0608	-0.919763	2.28642e-05	pmb0782	-0.91636	2.79763e-05	Zmdp001663	-0.91292	3.40202e-05	protein TOO MANY MOUTHS-like OS=Nicotiana tabacum OX=4097 GN=LOC107824665 PE=4 SV=1	--	GO:0016021 integral component of membrane;GO:0016020 membrane	--	R: General function prediction only	--	--	IPR001611: Leucine-rich repeat;IPR003591: Leucine-rich repeat, typical subtype;IPR032675: Leucine-rich repeat domain superfamily	Extracell
A0A1S4D1N7	pme1651	-0.992465	1.89e-10	pmb0608	-0.988703	1.4218e-09	pmb0782	-0.987661	2.20628e-09	Zmdp001663	-0.994062	5.75727e-11	Catechol oxidase OS=Nicotiana tabacum OX=4097 GN=LOC107824883 PE=3 SV=1	GO:0046148 pigment biosynthetic process	GO:0009543 chloroplast thylakoid lumen	GO:0046872 metal ion binding;GO:0004097 catechol oxidase activity	--	K00422	ko00350: Tyrosine metabolism;ko00950: Isoquinoline alkaloid biosynthesis;ko01100: Metabolic pathways;ko01110: Biosynthesis of secondary metabolites	IPR002227: Tyrosinase copper-binding domain;IPR008922: Di-copper centre-containing domain superfamily;IPR016213: Polyphenol oxidase;IPR022739: Polyphenol oxidase, central domain;IPR022740: Polyphenol oxidase, C-terminal	chloroplast
A0A1S4D2V5	pme1651	-0.96619	3.29e-07	pmb0608	-0.959774	7.75272e-07	pmb0782	-0.949674	2.33582e-06	Zmdp001663	-0.960158	7.39391e-07	9-divinyl ether synthase-like OS=Nicotiana tabacum OX=4097 GN=LOC107825278 PE=4 SV=1	GO:0055114 oxidation-reduction process;GO:0016125 sterol metabolic process	--	GO:0005506 iron ion binding;GO:0004497 monooxygenase activity;GO:0020037 heme binding;GO:0016491 oxidoreductase activity;GO:0016705 oxidoreductase activity, acting on paired donors, with incorporation or reduction of molecular oxygen	--	K01723	ko00592: alpha-Linolenic acid metabolism;ko01100: Metabolic pathways;ko01110: Biosynthesis of secondary metabolites	IPR001128: Cytochrome P450;IPR036396: Cytochrome P450 superfamily	Cytoplasm
A0A1S4D2V8	pme1651	0.960454	7.13e-07	pmb0608	0.948115	2.71357e-06	pmb0782	0.941345	4.95259e-06	Zmdp001663	0.957669	9.9694e-07	thermospermine synthase ACAULIS5-like OS=Nicotiana tabacum OX=4097 GN=LOC107825327 PE=3 SV=1	GO:0006596 polyamine biosynthetic process	--	GO:0010487 thermospermine synthase activity	E: Amino acid transport and metabolism	K18787	--	IPR001045: Spermidine/spermine synthases;IPR029063: S-adenosyl-L-methionine-dependent methyltransferase;IPR030374: Polyamine biosynthesis domain;IPR035246: Spermidine synthase, tetramerisation domain;IPR037163: Spermidine synthase, tetramerisation domain superfamily	Cytoskeleton
A0A1S4D3U3	pme1651	-0.952313	1.79e-06	pmb0608	-0.948799	2.54218e-06	pmb0782	-0.934798	8.31301e-06	Zmdp001663	-0.94813	2.70963e-06	aspartic proteinase-like protein 2 isoform X2 OS=Nicotiana tabacum OX=4097 GN=LOC107825725 PE=3 SV=1	--	--	GO:0004190 aspartic-type endopeptidase activity	O: Posttranslational modification, protein turnover, chaperones	K00924	--	IPR021109: Aspartic peptidase domain superfamily;IPR032799: Xylanase inhibitor, C-terminal;IPR032861: Xylanase inhibitor, N-terminal;IPR033121: Peptidase family A1 domain;IPR034161: Pepsin-like domain, plant	Plasma membrane
A0A1S4D4H3	pme1651	-0.935739	7.74e-06	pmb0608	-0.931758	1.03862e-05	pmb0782	-0.909158	4.17608e-05	Zmdp001663	-0.926137	1.52814e-05	uncharacterized protein LOC107825902 OS=Nicotiana tabacum OX=4097 GN=LOC107825902 PE=4 SV=1	--	GO:0005886 plasma membrane;GO:0005618 cell wall	--	--	--	--	IPR006946: Domain of unknown function DUF642;IPR008979: Galactose-binding-like domain superfamily	vacuolar membrane
A0A1S4D6Z4	pme1651	-0.936612	7.24e-06	pmb0608	-0.936084	7.54143e-06	pmb0782	-0.952639	1.73279e-06	Zmdp001663	-0.944567	3.75425e-06	Caffeoyl-CoA O-methyltransferase OS=Nicotiana tabacum OX=4097 GN=LOC107826706 PE=3 SV=1	GO:0009809 lignin biosynthetic process;GO:0032259 methylation	--	GO:0042409 caffeoyl-CoA O-methyltransferase activity;GO:0008757 S-adenosylmethionine-dependent methyltransferase activity	Q: Secondary metabolites biosynthesis, transport and catabolism	K00588	ko00940: Phenylpropanoid biosynthesis;ko00941: Flavonoid biosynthesis;ko00945: Stilbenoid, diarylheptanoid and gingerol biosynthesis;ko01100: Metabolic pathways;ko01110: Biosynthesis of secondary metabolites	IPR002935: Class I-like SAM-dependent O-methyltransferase;IPR029063: S-adenosyl-L-methionine-dependent methyltransferase	chloroplast
A0A1S4D815	pme1651	-0.967416	2.74e-07	pmb0608	-0.958245	9.31845e-07	pmb0782	-0.951338	1.97997e-06	Zmdp001663	-0.963616	4.72359e-07	glucan endo-1,3-beta-glucosidase 1-like OS=Nicotiana tabacum OX=4097 GN=LOC107827041 PE=3 SV=1	GO:0005975 carbohydrate metabolic process	GO:0046658 anchored component of plasma membrane	GO:0042973 glucan endo-1,3-beta-D-glucosidase activity	--	K19891	ko00500: Starch and sucrose metabolism;ko01100: Metabolic pathways	IPR000490: Glycoside hydrolase family 17;IPR012946: X8 domain;IPR017853: Glycoside hydrolase superfamily	Plasma membrane
A0A1S4D841	pme1651	-0.956377	1.16e-06	pmb0608	-0.951389	1.96973e-06	pmb0782	-0.960579	7.01686e-07	Zmdp001663	-0.959893	7.64016e-07	dihydropyrimidinase-like OS=Nicotiana tabacum OX=4097 GN=LOC107827015 PE=3 SV=1	GO:0006208 pyrimidine nucleobase catabolic process	GO:0016021 integral component of membrane;GO:0005737 cytoplasm	GO:0004157 dihydropyrimidinase activity	F: Nucleotide transport and metabolism	K01464	ko00240: Pyrimidine metabolism;ko00410: beta-Alanine metabolism;ko00770: Pantothenate and CoA biosynthesis;ko01100: Metabolic pathways	IPR006680: Amidohydrolase-related;IPR011059: Metal-dependent hydrolase, composite domain superfamily;IPR011778: Hydantoinase/dihydropyrimidinase;IPR032466: Metal-dependent hydrolase	vacuolar membrane
A0A1S4D920	pme1651	-0.913593	3.28e-05	pmb0608	-0.910935	3.79492e-05	pmb0782	-0.922262	1.96018e-05	Zmdp001663	-0.920633	2.16824e-05	V-type proton ATPase subunit F OS=Nicotiana tabacum OX=4097 GN=LOC107827145 PE=3 SV=1	--	GO:0016020 membrane;GO:0033180 proton-transporting V-type ATPase, V1 domain	GO:0046961 proton-transporting ATPase activity, rotational mechanism;GO:0042625 ATPase coupled ion transmembrane transporter activity	C: Energy production and conversion	K02151	ko00190: Oxidative phosphorylation;ko01100: Metabolic pathways;ko04145: Phagosome	IPR005772: ATPase, V1 complex, subunit F, eukaryotic;IPR008218: ATPase, V1 complex, subunit F;IPR036906: ATPase, V1 complex, subunit F superfamily	chloroplast
A0A1S4DAJ5	pme1651	-0.95621	1.18e-06	pmb0608	-0.96096	6.68846e-07	pmb0782	-0.962868	5.22305e-07	Zmdp001663	-0.95916	8.35346e-07	alanine--glyoxylate aminotransferase 2 homolog 1, mitochondrial-like OS=Nicotiana tabacum OX=4097 GN=LOC107827733 PE=3 SV=1	--	--	GO:0030170 pyridoxal phosphate binding;GO:0008483 transaminase activity	E: Amino acid transport and metabolism	K00827	ko00250: Alanine, aspartate and glutamate metabolism;ko00260: Glycine, serine and threonine metabolism;ko00270: Cysteine and methionine metabolism;ko00280: Valine, leucine and isoleucine degradation;ko01100: Metabolic pathways;ko01110: Biosynthesis of secondary metabolites	IPR005814: Aminotransferase class-III;IPR015421: Pyridoxal phosphate-dependent transferase, major domain;IPR015422: Pyridoxal phosphate-dependent transferase, small domain;IPR015424: Pyridoxal phosphate-dependent transferase	Cytoplasm
A0A1S4DAM2	pme1651	-0.929458	1.22e-05	pmb0608	-0.931092	1.08906e-05	pmb0782	-0.93175	1.03924e-05	Zmdp001663	-0.933094	9.42989e-06	Purple acid phosphatase OS=Nicotiana tabacum OX=4097 GN=LOC107827758 PE=3 SV=1	--	GO:0016021 integral component of membrane	GO:0046872 metal ion binding;GO:0003993 acid phosphatase activity	G: Carbohydrate transport and metabolism	K22390	--	IPR004843: Calcineurin-like phosphoesterase domain, ApaH type;IPR008963: Purple acid phosphatase-like, N-terminal;IPR015914: Purple acid phosphatase, N-terminal;IPR025733: Iron/zinc purple acid phosphatase-like C-terminal domain;IPR029052: Metallo-dependent phosphatase-like;IPR041792: Purple acid phosphatase, metallophosphatase domain	Extracell
A0A1S4DBM2	pme1651	-0.984776	6.28e-09	pmb0608	-0.979118	3.01928e-08	pmb0782	-0.988051	1.88018e-09	Zmdp001663	-0.988173	1.78646e-09	subtilisin-like protease SBT1.2 OS=Nicotiana tabacum OX=4097 GN=LOC107828095 PE=3 SV=1	--	--	GO:0004252 serine-type endopeptidase activity	--	--	--	IPR000209: Peptidase S8/S53 domain;IPR003137: PA domain;IPR010259: Peptidase S8 propeptide/proteinase inhibitor I9;IPR023827: Peptidase S8, subtilisin, Asp-active site;IPR034197: Cucumisin-like catalytic domain;IPR036852: Peptidase S8/S53 domain superfamily;IPR037045: Peptidase S8 propeptide/proteinase inhibitor I9 superfamily;IPR041469: Subtilisin-like protease, fibronectin type-III domain	Endoplasmic reticulum
A0A1S4DBM7	pme1651	-0.928528	1.3e-05	pmb0608	-0.916959	2.70169e-05	pmb0782	-0.904488	5.32265e-05	Zmdp001663	-0.92367	1.79333e-05	enoyl-CoA delta isomerase 1, peroxisomal-like OS=Nicotiana tabacum OX=4097 GN=LOC107828098 PE=4 SV=1	GO:0006635 fatty acid beta-oxidation	GO:0009507 chloroplast;GO:0005777 peroxisome	GO:0004300 enoyl-CoA hydratase activity;GO:0004165 dodecenoyl-CoA delta-isomerase activity	--	K07517	ko00071: Fatty acid degradation	IPR001753: Enoyl-CoA hydratase/isomerase;IPR029045: ClpP/crotonase-like domain superfamily	chloroplast
A0A1S4DC09	pme1651	-0.956438	1.15e-06	pmb0608	-0.94933	2.41539e-06	pmb0782	-0.950984	2.05176e-06	Zmdp001663	-0.953223	1.63023e-06	CBS domain-containing protein CBSX3, mitochondrial-like OS=Nicotiana tabacum OX=4097 GN=LOC107828185 PE=4 SV=1	--	--	--	--	--	--	IPR000644: CBS domain;IPR044725: CBS domain-containing protein CBSX3, CBS domain	chloroplast
A0A1S4DCI9	pme1651	-0.982807	1.15e-08	pmb0608	-0.978193	3.74446e-08	pmb0782	-0.971254	1.47304e-07	Zmdp001663	-0.978981	3.11925e-08	Beta-galactosidase OS=Nicotiana tabacum OX=4097 GN=LOC107828285 PE=3 SV=1	GO:0005975 carbohydrate metabolic process	GO:0005773 vacuole;GO:0005618 cell wall	GO:0004565 beta-galactosidase activity	G: Carbohydrate transport and metabolism	K12309	ko00052: Galactose metabolism;ko00511: Other glycan degradation;ko00531: Glycosaminoglycan degradation;ko00600: Sphingolipid metabolism;ko00604: Glycosphingolipid biosynthesis - ganglio series;ko01100: Metabolic pathways	IPR008979: Galactose-binding-like domain superfamily;IPR017853: Glycoside hydrolase superfamily;IPR019801: Glycoside hydrolase, family 35, conserved site;IPR031330: Glycoside hydrolase 35, catalytic domain;IPR041392: Beta-galactosidase, beta-sandwich domain	vacuolar membrane
A0A1S4DCM1	pme1651	-0.936906	7.08e-06	pmb0608	-0.921606	2.04195e-05	pmb0782	-0.915856	2.88054e-05	Zmdp001663	-0.932012	1.01985e-05	oxygen-evolving enhancer protein 3-2, chloroplastic-like OS=Nicotiana tabacum OX=4097 GN=LOC107828191 PE=3 SV=1	GO:0009767 photosynthetic electron transport chain	GO:0009507 chloroplast;GO:0019898 extrinsic component of membrane;GO:0009654 photosystem II oxygen evolving complex	GO:0045156 electron transporter, transferring electrons within the cyclic electron transport pathway of photosynthesis activity;GO:0005509 calcium ion binding	--	K08901	ko00195: Photosynthesis	IPR008797: Oxygen-evolving enhancer protein 3;IPR023222: PsbQ-like domain superfamily	chloroplast
A0A1S4DD85	pme1651	-0.978683	3.34e-08	pmb0608	-0.968194	2.43028e-07	pmb0782	-0.964362	4.2642e-07	Zmdp001663	-0.976352	5.59756e-08	Protein DETOXIFICATION OS=Nicotiana tabacum OX=4097 GN=LOC107828498 PE=3 SV=1	--	GO:0016021 integral component of membrane;GO:0016020 membrane	GO:0015297 antiporter activity;GO:0022857 transmembrane transporter activity;GO:0042910 xenobiotic transmembrane transporter activity	R: General function prediction only	K03327	--	IPR002528: Multi antimicrobial extrusion protein;IPR045069: Multidrug and toxic compound extrusion family, eukaryotic	chloroplast
A0A1S4DE48	pme1651	-0.970993	1.54e-07	pmb0608	-0.965508	3.6286e-07	pmb0782	-0.957567	1.00874e-06	Zmdp001663	-0.964182	4.37171e-07	aspartyl protease AED3-like OS=Nicotiana tabacum OX=4097 GN=LOC107828826 PE=3 SV=1	GO:0006508 proteolysis	--	GO:0004190 aspartic-type endopeptidase activity	O: Posttranslational modification, protein turnover, chaperones	K22683	--	IPR021109: Aspartic peptidase domain superfamily;IPR032799: Xylanase inhibitor, C-terminal;IPR032861: Xylanase inhibitor, N-terminal;IPR033121: Peptidase family A1 domain	chloroplast
A0A1S4DE73	pme1651	-0.941652	4.83e-06	pmb0608	-0.934237	8.66864e-06	pmb0782	-0.931432	1.06307e-05	Zmdp001663	-0.933009	9.48916e-06	uncharacterized protein LOC107828663 OS=Nicotiana tabacum OX=4097 GN=LOC107828663 PE=4 SV=1	--	--	--	--	--	--	--	Nucleus
A0A1S4DEY3	pme1651	-0.91414	3.18e-05	pmb0608	-0.918941	2.40251e-05	pmb0782	-0.932735	9.68015e-06	Zmdp001663	-0.922904	1.88266e-05	Starch synthase, chloroplastic/amyloplastic OS=Nicotiana tabacum OX=4097 GN=LOC107829009 PE=3 SV=1	GO:0019252 starch biosynthetic process	GO:0009507 chloroplast;GO:0009501 amyloplast	GO:0004373 glycogen (starch) synthase activity	--	K13679	ko00500: Starch and sucrose metabolism;ko01100: Metabolic pathways;ko01110: Biosynthesis of secondary metabolites	IPR001296: Glycosyl transferase, family 1;IPR011835: Bacterial/plant glycogen synthase;IPR013534: Starch synthase, catalytic domain	chloroplast
A0A1S4DGG9	pme1651	-0.994228	4.99e-11	pmb0608	-0.988014	1.90969e-09	pmb0782	-0.994054	5.79568e-11	Zmdp001663	-0.995129	2.14227e-11	mavicyanin-like OS=Nicotiana tabacum OX=4097 GN=LOC107829520 PE=4 SV=1	--	GO:0016021 integral component of membrane;GO:0046658 anchored component of plasma membrane	GO:0009055 electron transfer activity	--	--	--	IPR003245: Phytocyanin domain;IPR008972: Cupredoxin	Plasma membrane
A0A1S4DGV5	pme1651	-0.993819	7.03e-11	pmb0608	-0.987756	2.12335e-09	pmb0782	-0.988277	1.7099e-09	Zmdp001663	-0.993381	9.89795e-11	(-)-camphene/tricyclene synthase, chloroplastic-like isoform X1 OS=Nicotiana tabacum OX=4097 GN=LOC107829661 PE=4 SV=1	--	--	GO:0000287 magnesium ion binding;GO:0010333 terpene synthase activity	--	K14173	ko00909: Sesquiterpenoid and triterpenoid biosynthesis;ko01110: Biosynthesis of secondary metabolites	IPR001906: Terpene synthase, N-terminal domain;IPR005630: Terpene synthase, metal-binding domain;IPR008930: Terpenoid cyclases/protein prenyltransferase alpha-alpha toroid;IPR008949: Isoprenoid synthase domain superfamily;IPR036965: Terpene synthase, N-terminal domain superfamily;IPR044814: Terpene cyclases, class 1, plant	chloroplast
A0A1S4DHC8	pme1651	-0.95882	8.7e-07	pmb0608	-0.960601	6.99758e-07	pmb0782	-0.948486	2.61963e-06	Zmdp001663	-0.955496	1.27569e-06	agglutinin-like OS=Nicotiana tabacum OX=4097 GN=LOC107829926 PE=3 SV=1	--	--	GO:0030246 carbohydrate binding	--	--	--	IPR001229: Jacalin-like lectin domain;IPR033734: Jacalin-like lectin domain, plant;IPR036404: Jacalin-like lectin domain superfamily	Cytoplasm
A0A1S4DIC4	pme1651	-0.947118	2.98e-06	pmb0608	-0.940338	5.38343e-06	pmb0782	-0.926757	1.46658e-05	Zmdp001663	-0.940801	5.18168e-06	pathogenesis-related protein STH-2-like OS=Nicotiana tabacum OX=4097 GN=LOC107830186 PE=3 SV=1	GO:0006952 defense response;GO:0009607 response to biotic stimulus;GO:0009738 abscisic acid-activated signaling pathway;GO:0080163 regulation of protein serine/threonine phosphatase activity	GO:0005634 nucleus;GO:0005737 cytoplasm	GO:0038023 signaling receptor activity;GO:0004864 protein phosphatase inhibitor activity;GO:0010427 abscisic acid binding	--	K14496	ko04016: MAPK signaling pathway - plant;ko04075: Plant hormone signal transduction	IPR000916: Bet v I/Major latex protein;IPR023393: START-like domain superfamily;IPR024949: Bet v I type allergen	Cytoplasm
A0A1S4DJT1	pme1651	-0.963826	4.59e-07	pmb0608	-0.957036	1.07251e-06	pmb0782	-0.962563	5.43818e-07	Zmdp001663	-0.963523	4.78383e-07	subtilisin-like protease SBT3.4 OS=Nicotiana tabacum OX=4097 GN=LOC107830546 PE=4 SV=1	--	--	GO:0008233 peptidase activity	--	--	--	IPR010259: Peptidase S8 propeptide/proteinase inhibitor I9;IPR037045: Peptidase S8 propeptide/proteinase inhibitor I9 superfamily	Extracell
A0A1S4DK66	pme1651	-0.945418	3.48e-06	pmb0608	-0.93823	6.38095e-06	pmb0782	-0.944456	3.79125e-06	Zmdp001663	-0.948385	2.64493e-06	aspartic proteinase-like OS=Nicotiana tabacum OX=4097 GN=LOC107830673 PE=3 SV=1	GO:0006629 lipid metabolic process	--	GO:0004190 aspartic-type endopeptidase activity	O: Posttranslational modification, protein turnover, chaperones	K08245	--	IPR001969: Aspartic peptidase, active site;IPR007856: Saposin-like type B, region 1;IPR008138: Saposin B type, region 2;IPR008139: Saposin B type domain;IPR011001: Saposin-like;IPR021109: Aspartic peptidase domain superfamily;IPR033121: Peptidase family A1 domain;IPR033869: Phytepsin	vacuolar membrane
A0A1S4DK72	pme1651	-0.915688	2.91e-05	pmb0608	-0.915382	2.96014e-05	pmb0782	-0.920118	2.23752e-05	Zmdp001663	-0.922081	1.98257e-05	Glutaredoxin-dependent peroxiredoxin OS=Nicotiana tabacum OX=4097 GN=LOC107830577 PE=3 SV=1	GO:0042744 hydrogen peroxide catabolic process;GO:0045454 cell redox homeostasis;GO:0034599 cellular response to oxidative stress	GO:0005737 cytoplasm	GO:0008379 thioredoxin peroxidase activity	O: Posttranslational modification, protein turnover, chaperones	K24140	--	IPR013740: Redoxin;IPR013766: Thioredoxin domain;IPR036249: Thioredoxin-like superfamily;IPR037944: Peroxiredoxin-5-like	Cytoplasm
A0A1S4DKD1	pme1651	-0.937512	6.75e-06	pmb0608	-0.925924	1.54971e-05	pmb0782	-0.914223	3.16218e-05	Zmdp001663	-0.930037	1.17287e-05	beta-glucosidase 18-like OS=Nicotiana tabacum OX=4097 GN=LOC107830730 PE=3 SV=1	GO:0005975 carbohydrate metabolic process	--	GO:0008422 beta-glucosidase activity	G: Carbohydrate transport and metabolism	K05350	ko00460: Cyanoamino acid metabolism;ko00500: Starch and sucrose metabolism;ko00940: Phenylpropanoid biosynthesis;ko01100: Metabolic pathways;ko01110: Biosynthesis of secondary metabolites	IPR001360: Glycoside hydrolase family 1;IPR017853: Glycoside hydrolase superfamily;IPR018120: Glycoside hydrolase family 1, active site	Extracell
A0A1S4DKS2	pme1651	-0.970353	1.72e-07	pmb0608	-0.958492	9.04977e-07	pmb0782	-0.968923	2.16678e-07	Zmdp001663	-0.973601	9.66064e-08	Protein DETOXIFICATION OS=Nicotiana tabacum OX=4097 GN=LOC107830844 PE=3 SV=1	--	GO:0016021 integral component of membrane;GO:0016020 membrane;GO:0005774 vacuolar membrane	GO:0015297 antiporter activity;GO:0022857 transmembrane transporter activity;GO:0042910 xenobiotic transmembrane transporter activity	R: General function prediction only	K03327	--	IPR002528: Multi antimicrobial extrusion protein;IPR045069: Multidrug and toxic compound extrusion family, eukaryotic	Plasma membrane
A0A1S4DKZ0	pme1651	-0.91222	3.54e-05	pmb0608	-0.905825	4.97192e-05	pmb0782	-0.916637	2.75297e-05	Zmdp001663	-0.920288	2.21452e-05	uncharacterized protein LOC107830885 isoform X2 OS=Nicotiana tabacum OX=4097 GN=LOC107830885 PE=3 SV=1	GO:0009269 response to desiccation	--	--	--	--	--	IPR004864: Late embryogenesis abundant protein, LEA_2 subgroup;IPR013990: Water stress and hypersensitive response domain	Cytoplasm
A0A1S4DLJ4	pme1651	-0.912151	3.55e-05	pmb0608	-0.91096	3.78967e-05	pmb0782	-0.934141	8.73075e-06	Zmdp001663	-0.922523	1.92837e-05	non-specific lipid-transfer protein 1-like OS=Nicotiana tabacum OX=4097 GN=LOC107831035 PE=3 SV=1	GO:0006869 lipid transport	GO:0016020 membrane	GO:0008289 lipid binding	--	--	--	IPR016140: Bifunctional inhibitor/plant lipid transfer protein/seed storage helical domain;IPR036312: Bifunctional inhibitor/plant lipid transfer protein/seed storage helical domain superfamily	Extracell
A0A1S4DMV8	pme1651	-0.966518	3.13e-07	pmb0608	-0.965719	3.51997e-07	pmb0782	-0.96753	2.69149e-07	Zmdp001663	-0.965511	3.6267e-07	Alpha-galactosidase OS=Nicotiana tabacum OX=4097 GN=LOC107831502 PE=3 SV=1	GO:0005975 carbohydrate metabolic process	GO:0009505 plant-type cell wall	GO:0052692 raffinose alpha-galactosidase activity	G: Carbohydrate transport and metabolism	K07407	ko00052: Galactose metabolism;ko00561: Glycerolipid metabolism;ko00600: Sphingolipid metabolism;ko00603: Glycosphingolipid biosynthesis - globo and isoglobo series;ko01100: Metabolic pathways	IPR000111: Glycoside hydrolase family 27/36, conserved site;IPR002241: Glycoside hydrolase, family 27;IPR013780: Glycosyl hydrolase, all-beta;IPR013785: Aldolase-type TIM barrel;IPR017853: Glycoside hydrolase superfamily;IPR041233: Alpha galactosidase, C-terminal beta sandwich domain	chloroplast
A0A1S4DMX7	pme1651	-0.961935	5.9e-07	pmb0608	-0.957784	9.83663e-07	pmb0782	-0.948774	2.54838e-06	Zmdp001663	-0.957513	1.01514e-06	ABC transporter G family member 35-like OS=Nicotiana tabacum OX=4097 GN=LOC107831523 PE=3 SV=1	--	GO:0016021 integral component of membrane	GO:0005524 ATP binding;GO:0042626 ATPase activity, coupled to transmembrane movement of substances	Q: Secondary metabolites biosynthesis, transport and catabolism	K05681	ko02010: ABC transporters	IPR003439: ABC transporter-like, ATP-binding domain;IPR003593: AAA+ ATPase domain;IPR013525: ABC-2 type transporter;IPR013581: Plant PDR ABC transporter associated;IPR027417: P-loop containing nucleoside triphosphate hydrolase;IPR029481: ABC-transporter, N-terminal domain;IPR034001: ATP-binding cassette transporter, PDR-like subfamily G, domain 1;IPR034003: ATP-binding cassette transporter, PDR-l…	Plasma membrane
A0A1S4DNN1	pme1651	-0.946525	3.15e-06	pmb0608	-0.948092	2.71934e-06	pmb0782	-0.960232	7.3266e-07	Zmdp001663	-0.95386	1.52394e-06	Purple acid phosphatase OS=Nicotiana tabacum OX=4097 GN=LOC107831746 PE=3 SV=1	--	--	GO:0046872 metal ion binding;GO:0003993 acid phosphatase activity	G: Carbohydrate transport and metabolism	K22390	--	IPR004843: Calcineurin-like phosphoesterase domain, ApaH type;IPR008963: Purple acid phosphatase-like, N-terminal;IPR025733: Iron/zinc purple acid phosphatase-like C-terminal domain;IPR029052: Metallo-dependent phosphatase-like;IPR040974: Purple acid phosphatase, Fn3-like domain;IPR041792: Purple acid phosphatase, metallophosphatase domain	vacuolar membrane
A0A1S4DNN6	pme1651	-0.932434	9.89e-06	pmb0608	-0.932671	9.72529e-06	pmb0782	-0.940911	5.13488e-06	Zmdp001663	-0.939005	5.99839e-06	defensin-like protein OS=Nicotiana tabacum OX=4097 GN=LOC107831753 PE=4 SV=1	GO:0006952 defense response	--	--	--	--	--	IPR003614: Knottin, scorpion toxin-like;IPR008176: Defensin, plant;IPR036574: Knottin, scorpion toxin-like superfamily	Extracell
A0A1S4DP25	pme1651	-0.916429	2.79e-05	pmb0608	-0.908346	4.36004e-05	pmb0782	-0.932219	1.00481e-05	Zmdp001663	-0.92488	1.65906e-05	miraculin-like OS=Nicotiana tabacum OX=4097 GN=LOC107831889 PE=3 SV=1	--	--	GO:0004866 endopeptidase inhibitor activity	--	--	--	IPR002160: Proteinase inhibitor I3, Kunitz legume;IPR011065: Kunitz inhibitor STI-like superfamily	Cytoplasm
A0A1S4DPX1	pme1651	-0.927586	1.39e-05	pmb0608	-0.92246	1.93598e-05	pmb0782	-0.92931	1.23356e-05	Zmdp001663	-0.931756	1.0388e-05	embryonic protein DC-8-like OS=Nicotiana tabacum OX=4097 GN=LOC107832167 PE=3 SV=1	--	--	--	--	--	--	IPR004238: Late embryogenesis abundant protein, LEA_4 subgroup	Mitochondrion
A0A1S4DQ09	pme1651	-0.955961	1.21e-06	pmb0608	-0.944912	3.64116e-06	pmb0782	-0.95349	1.58494e-06	Zmdp001663	-0.959772	7.75444e-07	Beta-galactosidase OS=Nicotiana tabacum OX=4097 GN=LOC107832203 PE=3 SV=1	GO:0005975 carbohydrate metabolic process	GO:0005773 vacuole;GO:0005618 cell wall	GO:0004565 beta-galactosidase activity	G: Carbohydrate transport and metabolism	K12309	ko00052: Galactose metabolism;ko00511: Other glycan degradation;ko00531: Glycosaminoglycan degradation;ko00600: Sphingolipid metabolism;ko00604: Glycosphingolipid biosynthesis - ganglio series;ko01100: Metabolic pathways	IPR008979: Galactose-binding-like domain superfamily;IPR017853: Glycoside hydrolase superfamily;IPR019801: Glycoside hydrolase, family 35, conserved site;IPR031330: Glycoside hydrolase 35, catalytic domain;IPR041392: Beta-galactosidase, beta-sandwich domain	Endoplasmic reticulum
A0A1S4DQX8	pme1651	-0.952412	1.77e-06	pmb0608	-0.952602	1.7396e-06	pmb0782	-0.965056	3.8692e-07	Zmdp001663	-0.953904	1.5167e-06	Bis(5'-adenosyl)-triphosphatase OS=Nicotiana tabacum OX=4097 GN=LOC107832232 PE=4 SV=1	--	--	GO:0000166 nucleotide binding;GO:0047710 bis(5'-adenosyl)-triphosphatase activity	R: General function prediction only;F: Nucleotide transport and metabolism	K01522	ko00230: Purine metabolism;ko01100: Metabolic pathways	IPR011146: HIT-like domain;IPR019808: Histidine triad, conserved site;IPR036265: HIT-like superfamily;IPR039383: FHIT family	Nucleus
A0A1S4DRB5	pme1651	-0.946579	3.13e-06	pmb0608	-0.934602	8.43577e-06	pmb0782	-0.92697	1.44597e-05	Zmdp001663	-0.941251	4.99177e-06	D-3-phosphoglycerate dehydrogenase OS=Nicotiana tabacum OX=4097 GN=LOC107832592 PE=3 SV=1	GO:0006520 cellular amino acid metabolic process;GO:0006564 L-serine biosynthetic process	GO:0009570 chloroplast stroma	GO:0051287 NAD binding;GO:0004617 phosphoglycerate dehydrogenase activity	E: Amino acid transport and metabolism	K00058	ko00260: Glycine, serine and threonine metabolism;ko00270: Cysteine and methionine metabolism;ko01100: Metabolic pathways;ko01110: Biosynthesis of secondary metabolites;ko01200: Carbon metabolism;ko01230: Biosynthesis of amino acids	IPR002912: ACT domain;IPR006139: D-isomer specific 2-hydroxyacid dehydrogenase, catalytic domain;IPR006140: D-isomer specific 2-hydroxyacid dehydrogenase, NAD-binding domain;IPR006236: D-3-phosphoglycerate dehydrogenase;IPR015878: S-adenosyl-L-homocysteine hydrolase, NAD binding domain;IPR029009: Allosteric substrate binding domain superfamily;IPR029752: D-isomer specific 2-hydroxyacid dehydrogen…	chloroplast
A0A1S4DRP0	pme1651	-0.929264	1.24e-05	pmb0608	-0.932415	9.90697e-06	pmb0782	-0.93881	6.09291e-06	Zmdp001663	-0.930301	1.15149e-05	gamma aminobutyrate transaminase 3, chloroplastic-like isoform X1 OS=Nicotiana tabacum OX=4097 GN=LOC107832742 PE=3 SV=1	GO:0009102 biotin biosynthetic process;GO:0009448 gamma-aminobutyric acid metabolic process	--	GO:0030170 pyridoxal phosphate binding;GO:0003867 4-aminobutyrate transaminase activity;GO:0004015 adenosylmethionine-8-amino-7-oxononanoate transaminase activity	E: Amino acid transport and metabolism	K16871	ko00250: Alanine, aspartate and glutamate metabolism;ko00650: Butanoate metabolism;ko01100: Metabolic pathways	IPR005814: Aminotransferase class-III;IPR015421: Pyridoxal phosphate-dependent transferase, major domain;IPR015422: Pyridoxal phosphate-dependent transferase, small domain;IPR015424: Pyridoxal phosphate-dependent transferase	chloroplast
A7WPL6	pme1651	-0.962227	5.68e-07	pmb0608	-0.958213	9.35319e-07	pmb0782	-0.964999	3.90092e-07	Zmdp001663	-0.965004	3.89779e-07	Berberine bridge enzyme like protein OS=Nicotiana tabacum OX=4097 GN=T440 PE=2 SV=1	--	--	GO:0016491 oxidoreductase activity;GO:0071949 FAD binding	--	K22395	ko00940: Phenylpropanoid biosynthesis;ko01100: Metabolic pathways;ko01110: Biosynthesis of secondary metabolites	IPR006094: FAD linked oxidase, N-terminal;IPR012951: Berberine/berberine-like;IPR016166: FAD-binding domain, PCMH-type;IPR016167: FAD-binding, type PCMH, subdomain 1;IPR016169: FAD-binding, type PCMH, subdomain 2;IPR036318: FAD-binding, type PCMH-like superfamily	Endoplasmic reticulum
E3W9P4	pme1651	-0.914087	3.19e-05	pmb0608	-0.911592	3.66119e-05	pmb0782	-0.924653	1.68364e-05	Zmdp001663	-0.920336	2.20801e-05	Putative metallocarboxypeptidase inhibitor OS=Nicotiana tabacum OX=4097 GN=NtMCPIa PE=2 SV=1	--	--	GO:0004866 endopeptidase inhibitor activity	--	--	--	IPR004231: Carboxypeptidase A inhibitor-like;IPR011052: Proteinase/amylase inhibitor domain superfamily	Extracell
F1T160	pme1651	-0.951212	2.01e-06	pmb0608	-0.948784	2.54595e-06	pmb0782	-0.961269	6.43113e-07	Zmdp001663	-0.959005	8.51169e-07	Berberine bridge enzyme-like protein OS=Nicotiana tabacum OX=4097 GN=BBLa PE=2 SV=1	--	--	GO:0016491 oxidoreductase activity;GO:0071949 FAD binding	--	K22395	ko00940: Phenylpropanoid biosynthesis;ko01100: Metabolic pathways;ko01110: Biosynthesis of secondary metabolites	IPR006094: FAD linked oxidase, N-terminal;IPR012951: Berberine/berberine-like;IPR016166: FAD-binding domain, PCMH-type;IPR016167: FAD-binding, type PCMH, subdomain 1;IPR016169: FAD-binding, type PCMH, subdomain 2;IPR036318: FAD-binding, type PCMH-like superfamily	chloroplast
H2ESL0	pme1651	-0.96726	2.8e-07	pmb0608	-0.958872	8.64862e-07	pmb0782	-0.951053	2.03766e-06	Zmdp001663	-0.962383	5.56877e-07	Pathogenesis-related protein PR10 OS=Nicotiana tabacum OX=4097 GN=pr10 PE=2 SV=1	GO:0006952 defense response;GO:0009738 abscisic acid-activated signaling pathway;GO:0080163 regulation of protein serine/threonine phosphatase activity	GO:0005634 nucleus;GO:0005737 cytoplasm	GO:0038023 signaling receptor activity;GO:0004864 protein phosphatase inhibitor activity;GO:0010427 abscisic acid binding	--	K14496	ko04016: MAPK signaling pathway - plant;ko04075: Plant hormone signal transduction	IPR000916: Bet v I/Major latex protein;IPR023393: START-like domain superfamily	Cytoplasm
O24145	pme1651	-0.933769	8.97e-06	pmb0608	-0.934461	8.52528e-06	pmb0782	-0.926045	1.53742e-05	Zmdp001663	-0.926545	1.48742e-05	4-coumarate--CoA ligase 1 OS=Nicotiana tabacum OX=4097 GN=4CL1 PE=2 SV=1	GO:0009698 phenylpropanoid metabolic process	--	GO:0005524 ATP binding;GO:0016207 4-coumarate-CoA ligase activity;GO:0016405 CoA-ligase activity	I: Lipid transport and metabolism	K01904	ko00130: Ubiquinone and other terpenoid-quinone biosynthesis;ko00940: Phenylpropanoid biosynthesis;ko01100: Metabolic pathways;ko01110: Biosynthesis of secondary metabolites	IPR000873: AMP-dependent synthetase/ligase;IPR020845: AMP-binding, conserved site;IPR025110: AMP-binding enzyme, C-terminal domain;IPR042099: ANL, N-terminal domain;IPR045851: AMP-binding enzyme, C-terminal domain superfamily	chloroplast
O24146	pme1651	-0.929068	1.25e-05	pmb0608	-0.918683	2.43983e-05	pmb0782	-0.911386	3.70279e-05	Zmdp001663	-0.924402	1.71118e-05	4-coumarate--CoA ligase 2 OS=Nicotiana tabacum OX=4097 GN=4CL2 PE=1 SV=1	GO:0009698 phenylpropanoid metabolic process	--	GO:0005524 ATP binding;GO:0016207 4-coumarate-CoA ligase activity;GO:0016405 CoA-ligase activity	I: Lipid transport and metabolism	K01904	ko00130: Ubiquinone and other terpenoid-quinone biosynthesis;ko00940: Phenylpropanoid biosynthesis;ko01100: Metabolic pathways;ko01110: Biosynthesis of secondary metabolites	IPR000873: AMP-dependent synthetase/ligase;IPR020845: AMP-binding, conserved site;IPR025110: AMP-binding enzyme, C-terminal domain;IPR042099: ANL, N-terminal domain;IPR045851: AMP-binding enzyme, C-terminal domain superfamily	Endoplasmic reticulum
O49908	pme1651	-0.982569	1.23e-08	pmb0608	-0.97652	5.40359e-08	pmb0782	-0.967316	2.78049e-07	Zmdp001663	-0.978302	3.65245e-08	Invertase inhibitor OS=Nicotiana tabacum OX=4097 GN=LOC107808322 PE=1 SV=1	GO:0043086 negative regulation of catalytic activity	GO:0005576 extracellular region	GO:0004857 enzyme inhibitor activity	--	--	--	IPR006501: Pectinesterase inhibitor domain;IPR034087: Cell wall/vacuolar inhibitor of fructosidase;IPR035513: Invertase/pectin methylesterase inhibitor domain superfamily	Extracell
P25872	pme1651	-0.958225	9.34e-07	pmb0608	-0.952822	1.7001e-06	pmb0782	-0.963239	4.97037e-07	Zmdp001663	-0.962642	5.38214e-07	Phenylalanine ammonia-lyase OS=Nicotiana tabacum OX=4097 GN=TPA1 PE=2 SV=1	GO:0009800 cinnamic acid biosynthetic process;GO:0006559 L-phenylalanine catabolic process	GO:0005737 cytoplasm	GO:0016841 ammonia-lyase activity;GO:0045548 phenylalanine ammonia-lyase activity	Q: Secondary metabolites biosynthesis, transport and catabolism	K10775	ko00360: Phenylalanine metabolism;ko00940: Phenylpropanoid biosynthesis;ko01100: Metabolic pathways;ko01110: Biosynthesis of secondary metabolites	IPR001106: Aromatic amino acid lyase;IPR005922: Phenylalanine ammonia-lyase;IPR008948: L-Aspartase-like;IPR022313: Phenylalanine/histidine ammonia-lyases, active site;IPR023144: Phenylalanine ammonia-lyase, shielding domain superfamily;IPR024083: Fumarase/histidase, N-terminal	Endoplasmic reticulum
P29061	pme1651	-0.973527	9.8e-08	pmb0608	-0.967379	2.75396e-07	pmb0782	-0.964964	3.91988e-07	Zmdp001663	-0.972793	1.12168e-07	Basic endochitinase OS=Nicotiana tabacum OX=4097 PE=2 SV=1	GO:0006032 chitin catabolic process;GO:0000272 polysaccharide catabolic process	GO:0005576 extracellular region	GO:0004568 chitinase activity	M: Cell wall/membrane/envelope biogenesis	K01183	ko00520: Amino sugar and nucleotide sugar metabolism;ko01100: Metabolic pathways	IPR001223: Glycoside hydrolase family 18, catalytic domain;IPR001579: Glycosyl hydrolases family 18 (GH18) active site;IPR017853: Glycoside hydrolase superfamily;IPR045321: Chitinase Cts1-like	Extracell
P35513	pme1651	-0.928032	1.35e-05	pmb0608	-0.925331	1.61107e-05	pmb0782	-0.936576	7.26168e-06	Zmdp001663	-0.934306	8.62436e-06	Phenylalanine ammonia-lyase OS=Nicotiana tabacum OX=4097 GN=PALA PE=2 SV=2	GO:0009800 cinnamic acid biosynthetic process;GO:0006559 L-phenylalanine catabolic process	GO:0005737 cytoplasm	GO:0016841 ammonia-lyase activity;GO:0045548 phenylalanine ammonia-lyase activity	Q: Secondary metabolites biosynthesis, transport and catabolism	K10775	ko00360: Phenylalanine metabolism;ko00940: Phenylpropanoid biosynthesis;ko01100: Metabolic pathways;ko01110: Biosynthesis of secondary metabolites	IPR001106: Aromatic amino acid lyase;IPR005922: Phenylalanine ammonia-lyase;IPR008948: L-Aspartase-like;IPR022313: Phenylalanine/histidine ammonia-lyases, active site;IPR023144: Phenylalanine ammonia-lyase, shielding domain superfamily;IPR024083: Fumarase/histidase, N-terminal	chloroplast
P45733	pme1651	-0.9188	2.42e-05	pmb0608	-0.916097	2.84071e-05	pmb0782	-0.926378	1.50398e-05	Zmdp001663	-0.92394	1.7626e-05	Phenylalanine ammonia-lyase OS=Nicotiana tabacum OX=4097 PE=2 SV=1	GO:0009800 cinnamic acid biosynthetic process;GO:0006559 L-phenylalanine catabolic process	GO:0005737 cytoplasm	GO:0016841 ammonia-lyase activity;GO:0045548 phenylalanine ammonia-lyase activity	Q: Secondary metabolites biosynthesis, transport and catabolism	K10775	ko00360: Phenylalanine metabolism;ko00940: Phenylpropanoid biosynthesis;ko01100: Metabolic pathways;ko01110: Biosynthesis of secondary metabolites	IPR001106: Aromatic amino acid lyase;IPR005922: Phenylalanine ammonia-lyase;IPR008948: L-Aspartase-like;IPR022313: Phenylalanine/histidine ammonia-lyases, active site;IPR023144: Phenylalanine ammonia-lyase, shielding domain superfamily;IPR024083: Fumarase/histidase, N-terminal	chloroplast
Q03199	pme1651	-0.947309	2.93e-06	pmb0608	-0.937738	6.63352e-06	pmb0782	-0.928075	1.34234e-05	Zmdp001663	-0.944221	3.87064e-06	Proteinase inhibitor I-B OS=Nicotiana tabacum OX=4097 GN=TIMPA PE=2 SV=1	GO:0009611 response to wounding	GO:0005576 extracellular region	GO:0004867 serine-type endopeptidase inhibitor activity	--	--	--	IPR000864: Proteinase inhibitor I13, potato inhibitor I;IPR036354: Proteinase inhibitor I13, potato inhibitor I superfamily	Extracell
Q03663	pme1651	-0.931354	1.07e-05	pmb0608	-0.921483	2.05767e-05	pmb0782	-0.908194	4.39518e-05	Zmdp001663	-0.929535	1.21452e-05	Probable glutathione S-transferase OS=Nicotiana tabacum OX=4097 PE=2 SV=1	GO:0009734 auxin-activated signaling pathway;GO:0006749 glutathione metabolic process	GO:0005737 cytoplasm	GO:0004364 glutathione transferase activity	O: Posttranslational modification, protein turnover, chaperones	K00799	ko00480: Glutathione metabolism;ko01100: Metabolic pathways	IPR004045: Glutathione S-transferase, N-terminal;IPR004046: Glutathione S-transferase, C-terminal;IPR010987: Glutathione S-transferase, C-terminal-like;IPR036249: Thioredoxin-like superfamily;IPR036282: Glutathione S-transferase, C-terminal domain superfamily;IPR040079: Glutathione Transferase family;IPR045073: Glutathione S-transferase Omega/Tau-like;IPR045074: Glutathione S-transferases Tau, C-…	chloroplast
Q09K05	pme1651	0.934334	8.61e-06	pmb0608	0.920167	2.23087e-05	pmb0782	0.943439	4.14411e-06	Zmdp001663	0.945974	3.30954e-06	Defective in cullin neddylation protein OS=Nicotiana tabacum OX=4097 GN=DCN1 PE=2 SV=2	GO:0051443 positive regulation of ubiquitin-protein transferase activity;GO:0045116 protein neddylation	GO:0000151 ubiquitin ligase complex	GO:0031624 ubiquitin conjugating enzyme binding;GO:0097602 cullin family protein binding;GO:0032182 ubiquitin-like protein binding	S: Function unknown	K17822	--	IPR005176: Potentiating neddylation domain;IPR009060: UBA-like superfamily;IPR042460: DCN1-like, PONY binding domain	chloroplast
Q2WGN6	pme1651	-0.927975	1.35e-05	pmb0608	-0.919855	2.27366e-05	pmb0782	-0.910744	3.83457e-05	Zmdp001663	-0.923275	1.83893e-05	Glycerophosphodiester phosphodiesterase OS=Nicotiana tabacum OX=4097 GN=NtGPDL PE=2 SV=1	GO:0006629 lipid metabolic process;GO:0006071 glycerol metabolic process	--	GO:0008889 glycerophosphodiester phosphodiesterase activity	C: Energy production and conversion	K01126	ko00564: Glycerophospholipid metabolism	IPR017946: PLC-like phosphodiesterase, TIM beta/alpha-barrel domain superfamily;IPR030395: Glycerophosphodiester phosphodiesterase domain	Plasma membrane
Q3Y625	pme1651	-0.909705	4.06e-05	pmb0608	-0.907614	4.53113e-05	pmb0782	-0.921453	2.06149e-05	Zmdp001663	-0.917215	2.66144e-05	F-box protein PP2-B11-like OS=Nicotiana tabacum OX=4097 GN=LOC107785603 PE=4 SV=1	--	--	--	--	--	--	IPR025886: Phloem protein 2-like	Cytoplasm
Q40588	pme1651	-0.900256	6.56e-05	pmb0608	-0.903478	5.60032e-05	pmb0782	-0.910613	3.86177e-05	Zmdp001663	-0.911543	3.67102e-05	L-ascorbate oxidase OS=Nicotiana tabacum OX=4097 GN=AAO PE=2 SV=1	--	GO:0005576 extracellular region;GO:0009506 plasmodesma	GO:0016491 oxidoreductase activity;GO:0005507 copper ion binding;GO:0008447 L-ascorbate oxidase activity	Q: Secondary metabolites biosynthesis, transport and catabolism	K00423	ko00053: Ascorbate and aldarate metabolism;ko01100: Metabolic pathways	IPR001117: Multicopper oxidase, type 1;IPR002355: Multicopper oxidase, copper-binding site;IPR008972: Cupredoxin;IPR011706: Multicopper oxidase, C-terminal;IPR011707: Multicopper oxidase, N-termianl;IPR017760: L-ascorbate oxidase, plants;IPR033138: Multicopper oxidases, conserved site;IPR034259: Ascorbate oxidase, first cupredoxin domain;IPR034267: Ascorbate oxidase, third cupredoxin domain	chloroplast
Q50LG5	pme1651	-0.983359	9.78e-09	pmb0608	-0.979068	3.05534e-08	pmb0782	-0.986355	3.64046e-09	Zmdp001663	-0.985967	4.18583e-09	Peroxidase OS=Nicotiana tabacum OX=4097 GN=NtPOX1 PE=2 SV=1	GO:0042744 hydrogen peroxide catabolic process;GO:0006979 response to oxidative stress	GO:0005576 extracellular region	GO:0046872 metal ion binding;GO:0020037 heme binding;GO:0004601 peroxidase activity	--	K00430	ko00940: Phenylpropanoid biosynthesis;ko01100: Metabolic pathways;ko01110: Biosynthesis of secondary metabolites	IPR002016: Haem peroxidase;IPR010255: Haem peroxidase superfamily;IPR019793: Peroxidases heam-ligand binding site;IPR019794: Peroxidase, active site;IPR033905: Secretory peroxidase	chloroplast
Q5QJB2	pme1651	-0.902519	5.87e-05	pmb0608	-0.905874	4.95929e-05	pmb0782	-0.916355	2.79843e-05	Zmdp001663	-0.909099	4.18935e-05	Harpin binding protein 1 OS=Nicotiana tabacum OX=4097 GN=HrBP1 PE=2 SV=1	--	--	--	--	--	--	IPR006843: Plastid lipid-associated protein/fibrillin conserved domain	chloroplast
Q6QND3	pme1651	0.949165	2.45e-06	pmb0608	0.947695	2.8232e-06	pmb0782	0.95297	1.67409e-06	Zmdp001663	0.958621	8.91167e-07	Putative pyridoxine biosynthesis protein isoform A OS=Nicotiana tabacum OX=4097 GN=Pdx1-B PE=3 SV=1	GO:0008615 pyridoxine biosynthetic process;GO:0006520 cellular amino acid metabolic process;GO:0042823 pyridoxal phosphate biosynthetic process	--	GO:0016843 amine-lyase activity	H: Coenzyme transport and metabolism	K06215	ko00750: Vitamin B6 metabolism;ko01100: Metabolic pathways;ko01240: Biosynthesis of cofactors	IPR001852: Pyridoxal 5'-phosphate synthase subunit PdxS/SNZ;IPR011060: Ribulose-phosphate binding barrel;IPR013785: Aldolase-type TIM barrel;IPR033755: PdxS/SNZ N-terminal domain	Cytoplasm
Q6RYA0	pme1651	-0.962952	5.16e-07	pmb0608	-0.965412	3.67875e-07	pmb0782	-0.966505	3.13873e-07	Zmdp001663	-0.961073	6.59353e-07	Salicylic acid-binding protein 2 OS=Nicotiana tabacum OX=4097 GN=SABP2 PE=1 SV=1	GO:0009694 jasmonic acid metabolic process;GO:0009696 salicylic acid metabolic process;GO:0009862 systemic acquired resistance, salicylic acid mediated signaling pathway	--	GO:0016787 hydrolase activity;GO:0016298 lipase activity;GO:0080030 methyl indole-3-acetate esterase activity;GO:0080032 methyl jasmonate esterase activity;GO:0080031 methyl salicylate esterase activity	--	--	--	IPR000073: Alpha/beta hydrolase fold-1;IPR029058: Alpha/Beta hydrolase fold	Cytoplasm
Q9AT54	pme1651	-0.924468	1.7e-05	pmb0608	-0.912637	3.45596e-05	pmb0782	-0.915251	2.98249e-05	Zmdp001663	-0.927093	1.43414e-05	Scopoletin glucosyltransferase OS=Nicotiana tabacum OX=4097 GN=TOGT1 PE=1 SV=1	--	--	GO:0042802 identical protein binding;GO:0050275 scopoletin glucosyltransferase activity	G: Carbohydrate transport and metabolism;C: Energy production and conversion	K23260	ko00940: Phenylpropanoid biosynthesis;ko01110: Biosynthesis of secondary metabolites	IPR002213: UDP-glucuronosyl/UDP-glucosyltransferase;IPR035595: UDP-glycosyltransferase family, conserved site	chloroplast
Q9MBD6	pme1651	-0.986301	3.71e-09	pmb0608	-0.984236	7.46614e-09	pmb0782	-0.98757	2.28877e-09	Zmdp001663	-0.988379	1.63713e-09	Ntdin OS=Nicotiana tabacum OX=4097 GN=Ntdin PE=2 SV=1	--	--	GO:0016740 transferase activity	P: Inorganic ion transport and metabolism	K22547	--	IPR001763: Rhodanese-like domain;IPR036873: Rhodanese-like domain superfamily	chloroplast
T2D261	pme1651	-0.962684	5.35e-07	pmb0608	-0.952964	1.67515e-06	pmb0782	-0.952396	1.77701e-06	Zmdp001663	-0.96356	4.75968e-07	Heparanase 1-like protein OS=Nicotiana tabacum OX=4097 GN=GUS2 PE=2 SV=2	--	GO:0016020 membrane;GO:0009505 plant-type cell wall	GO:0004566 beta-glucuronidase activity	--	K07964	ko00531: Glycosaminoglycan degradation;ko01100: Metabolic pathways	IPR005199: Glycoside hydrolase, family 79;IPR017853: Glycoside hydrolase superfamily	vacuolar membrane
V9TLJ9	pme1651	-0.950704	2.11e-06	pmb0608	-0.950687	2.1136e-06	pmb0782	-0.963721	4.65669e-07	Zmdp001663	-0.955789	1.23486e-06	12-oxophytodienoate reductase 1 OS=Nicotiana tabacum OX=4097 GN=OPR1 PE=2 SV=1	--	--	GO:0016491 oxidoreductase activity;GO:0010181 FMN binding	C: Energy production and conversion;R: General function prediction only	K05894	ko00592: alpha-Linolenic acid metabolism;ko01100: Metabolic pathways;ko01110: Biosynthesis of secondary metabolites	IPR001155: NADH:flavin oxidoreductase/NADH oxidase, N-terminal;IPR013785: Aldolase-type TIM barrel	Cytoskeleton
